# Supplementary material for: DNA Methylation Signature of Childhood Chronic Physical Aggression in T Cells of Both Men and Women
Source: PLoS One. 2014 Jan 24;9(1):e86822. doi: 10.1371/journal.pone.0086822 (PMC3901708; doi:10.1371/journal.pone.0086822)
Supplement: Spreadsheet S1 — Full table of probes differentially methylated between women CPA and women NPA by MeDIP-microarray. (XLSX) [file pone.0086822.s012.xlsx]

## Sheet: Diff meth probes MeDIP
Probes differentially methylated between women CPA and women NPA
chromosome	start	end	differential	p_value	FDR	estimated methylation level	gene distance (kb)	gene strand	gene transcript	gene name	gene tss location	more methylated in
4	155512142	155512201	-0.832759	1.67957e-05	0.00253756	0.843868	-224	-1	ENST00000403106	FGA	155511918	NPA
4	155511676	155511726	-0.930347	4.8253e-05	0.00253756	NA	171	-1	ENST00000457487	FGA	155511897	NPA
1	154165062	154165115	-0.683048	0.000119002	0.0144395	0.838257	-375	-1	ENST00000368530	TPM3	154164687	NPA
12	121570334	121570384	-0.637223	0.000131485	0.038658	NA	-238	1	ENST00000537312	P2RX7	121570622	NPA
2	182850176	182850235	-0.916561	0.00018563	0.00684113	0.67554	-316	1	ENST00000452904	PPP1R1C	182850551	NPA
6	106546459	106546518	1.37457	0.00019526	0.00356349	0.389385	-22	1	ENST00000450060	PRDM1	106546481	CPA
15	49715108	49715167	-1.82156	0.000214998	0.0189798	NA	-208	1	ENST00000267843	FGF7	49715375	NPA
1	235814073	235814132	-0.72548	0.000215933	0.000966324	0.46811	-19	-1	ENST00000450593	GNG4	235814054	NPA
14	94492605	94492649	-0.712462	0.000279117	0.0373035	0.263786	-75	1	ENST00000203664	OTUB2	94492724	NPA
2	152213773	152213832	-1.43381	0.000334176	0.00422169	0.635745	-274	1	ENST00000243347	TNFAIP6	152214106	NPA
12	75728219	75728270	-0.965459	0.000370319	0.0034009	0.383173	-149	1	ENST00000378695	GLIPR1L1	75728419	NPA
1	165796343	165796396	-1.00659	0.000390065	0.0140207	0.574343	-372	1	ENST00000367879	UCK2	165796768	NPA
4	155511905	155511962	-1.16971	0.000398439	0.00253756	0.88265	13	-1	ENST00000403106	FGA	155511918	NPA
9	125796643	125796690	-1.00176	0.00040517	0.0042635	1	-116	1	ENST00000373642	GPR21	125796806	NPA
12	102591754	102591813	-1.34818	0.000431758	0.0309808	NA	-131	-1	ENST00000329406	PMCH	102591623	NPA
5	90679639	90679698	-0.824391	0.000460827	0.0199078	0.190543	-463	-1	ENST00000265138	ARRDC3	90679176	NPA
11	117696029	117696078	-0.692914	0.000486945	0.00939928	0.913235	-570	-1	ENST00000547335	FXYD2	117695459	NPA
11	5567138	5567197	-0.752163	0.000498147	0.0160482	NA	-359	-1	ENST00000322653	OR52H1	5566779	NPA
18	28897895	28897954	-0.687159	0.000524928	0.0487247	0.933972	-98	1	ENST00000257192	DSG1	28898052	NPA
21	40033870	40033929	-1.23432	0.000596642	0.0192207	0.762275	-166	-1	ENST00000442448	ERG	40033704	NPA
12	121570248	121570297	-0.677736	0.000602725	0.038658	0.735033	-325	1	ENST00000537312	P2RX7	121570622	NPA
6	106546431	106546479	1.18904	0.000603974	0.00356349	0.389385	-2	1	ENST00000450060	PRDM1	106546481	CPA
3	129762158	129762204	-0.468645	0.000688843	0.0145877	NA	-7776	-1	ENST00000514634	RP11-93K22.10	129754382	NPA
2	119699081	119699125	-0.661725	0.000721259	0.0277421	0.762376	-617	1	ENST00000327097	MARCO	119699742	NPA
4	90757199	90757248	-0.821639	0.000847613	0.0194709	0.458792	116	-1	ENST00000508895	SNCA	90757364	NPA
4	155512226	155512285	-0.728661	0.00099745	0.00253756	0.843868	-308	-1	ENST00000403106	FGA	155511918	NPA
12	15038892	15038951	-0.677705	0.00107566	0.000436214	NA	-32	-1	ENST00000539261	MGP	15038860	NPA
17	34417758	34417811	-0.623942	0.00107734	0.000254863	NA	-243	-1	ENST00000470334	CCL3	34417515	NPA
12	54758578	54758626	-0.908051	0.00110581	0.00247944	0.657125	-307	-1	ENST00000551809	GPR84	54758271	NPA
12	55247921	55247980	-1.05577	0.00111205	0.00200063	NA	-320	1	ENST00000547958	MUCL1	55248300	NPA
12	58161057	58161102	-0.911836	0.00111335	0.00440582	NA	-23	-1	ENST00000228606	CYP27B1	58161034	NPA
1	165796465	165796524	-1.34017	0.00112046	0.0140207	0.672557	-244	1	ENST00000367879	UCK2	165796768	NPA
1	165796527	165796586	-1.15942	0.0011319	0.0140207	0.591993	-182	1	ENST00000367879	UCK2	165796768	NPA
1	235814141	235814200	-0.689142	0.00113381	0.000966324	0.443006	-87	-1	ENST00000450593	GNG4	235814054	NPA
11	5567253	5567312	-0.504881	0.00117413	0.0160482	NA	-474	-1	ENST00000322653	OR52H1	5566779	NPA
17	39041848	39041907	0.57986	0.00130528	0.0337133	NA	-369	-1	ENST00000167588	KRT20	39041479	CPA
10	90611748	90611807	-0.870636	0.00135756	0.00684113	0.94223	-173	-1	ENST00000371930	ANKRD22	90611575	NPA
2	113829712	113829762	-0.613846	0.00140759	0.00876488	0.90121	-133	1	ENST00000393197	IL1F10	113829895	NPA
10	90611834	90611893	-0.525198	0.00141348	0.00684113	0.918634	-259	-1	ENST00000371930	ANKRD22	90611575	NPA
5	150157563	150157622	-0.607269	0.00144796	0.00597571	0.696856	55	1	ENST00000526627	AC010441.1	150157508	NPA
11	111250391	111250435	0.466529	0.00146852	0.00195578	0.712368	-18	-1	ENST00000393067	POU2AF1	111250417	CPA
11	113577223	113577271	-0.728294	0.00149337	0.00279385	NA	-128	-1	ENST00000299882	TMPRSS5	113577095	NPA
11	33914507	33914552	-0.560254	0.0017038	0.00195578	0.998657	-671	-1	ENST00000257818	LMO2	33913836	NPA
1	154165265	154165324	-0.510271	0.00170395	0.0144395	NA	-578	-1	ENST00000368530	TPM3	154164687	NPA
20	33462500	33462546	-0.900179	0.00173986	0.0389761	0.896456	-199	1	ENST00000497927	ACSS2	33462745	NPA
14	104551496	104551540	0.517028	0.0017467	0.0375046	1	-476	1	ENST00000551177	ASPG	104552016	CPA
5	95769145	95769203	-0.659035	0.00180855	0.0191851	0.48396	-161	-1	ENST00000311106	PCSK1	95768984	NPA
X	138914810	138914869	-0.814793	0.00181779	0.000664193	0.577191	-363	-1	ENST00000359686	ATP11C	138914447	NPA
17	32690430	32690484	-0.403328	0.00186681	0.0389761	0.87539	-200	-1	ENST00000225842	CCL1	32690230	NPA
5	150157504	150157549	-0.629008	0.00192878	0.00597571	0.77602	-4	1	ENST00000526627	AC010441.1	150157508	NPA
14	94492510	94492567	-0.608114	0.0019381	0.0373035	0.598501	-157	1	ENST00000203664	OTUB2	94492724	NPA
19	52004830	52004874	-0.576451	0.00203147	0.0210175	0.966341	169	-1	ENST00000291707	SIGLEC12	52005043	NPA
1	165796455	165796514	-1.01177	0.00203594	0.0140207	0.672557	-254	1	ENST00000367879	UCK2	165796768	NPA
3	151102606	151102665	-0.657833	0.00203811	0.0234534	NA	-6	-1	ENST00000302632	P2RY12	151102600	NPA
4	186457292	186457351	-0.504533	0.00206545	0.0194709	0.987286	-526	-1	ENST00000284771	PDLIM3	186456766	NPA
1	207143698	207143756	-0.535248	0.00215589	0.000134043	0.975548	49	-1	ENST00000324863	FCAMR	207143805	NPA
7	29186256	29186300	-0.49518	0.00224798	0.0308699	0.623975	8	1	ENST00000470261	CHN2	29186248	NPA
X	151902908	151902952	0.664561	0.002258	0.0277421	0.761721	149	-1	ENST00000393900	MAGEA12	151903101	CPA
1	154928714	154928758	-0.733985	0.00230609	0.0059148	0.474389	-115	-1	ENST00000490230	PBXIP1	154928599	NPA
1	154164974	154165032	-0.553349	0.00232621	0.0144395	0.839978	-287	-1	ENST00000368530	TPM3	154164687	NPA
3	150996504	150996563	-0.524221	0.00235611	0.0277421	0.674643	-249	-1	ENST00000309170	P2RY14	150996255	NPA
4	40198009	40198068	0.801795	0.00236379	0.000500518	0.705025	-459	1	ENST00000381799	RHOH	40198527	CPA
20	43883069	43883114	-0.772338	0.00239478	0.0112469	NA	91	-1	ENST00000338380	SLPI	43883205	NPA
8	38831042	38831101	-0.637287	0.00261198	0.0225125	0.919976	-512	-1	ENST00000520863	CTD-2544N14.3	38830530	NPA
1	26605683	26605730	-0.804826	0.00269827	0.00939928	0.497842	16	1	ENST00000374243	SH3BGRL3	26605667	NPA
10	27389980	27390038	0.473159	0.00277278	0.0210898	0.881571	-559	-1	ENST00000376087	ANKRD26	27389421	CPA
2	208866774	208866822	-0.557183	0.00278065	0.0019958	0.683312	17643	-1	ENST00000390944	U6	208884465	NPA
17	34417479	34417524	-0.796373	0.00278371	0.000254863	0.814187	8	-1	ENST00000225245	CCL3	34417487	NPA
5	71803033	71803083	-0.514197	0.00289123	0.000436214	NA	110	-1	ENST00000514477	ZNF366	71803193	NPA
X	105280889	105280947	-0.81228	0.00294341	0.0191669	0.737264	438	-1	ENST00000327674	SERPINA7	105281385	NPA
12	52914707	52914766	-0.528842	0.00297146	0.034751	NA	-236	-1	ENST00000252242	KRT5	52914471	NPA
6	117150880	117150939	-0.813257	0.00301803	0.0154196	NA	-680	-1	ENST00000530250	GPRC6A	117150200	NPA
1	207143749	207143806	-0.594488	0.00311403	0.000134043	0.782077	-1	-1	ENST00000324863	FCAMR	207143805	NPA
14	21359431	21359486	-0.62054	0.00316127	0.00215482	0.946008	-72	1	ENST00000304639	RNASE3	21359558	NPA
6	47624386	47624430	-0.455012	0.00319442	0.0154196	0.74142	60	1	ENST00000467205	GPR111	47624326	NPA
14	21509941	21509985	-0.448426	0.0033763	0.0386336	0.979475	-400	1	ENST00000298690	RNASE7	21510385	NPA
15	40399285	40399333	-0.566594	0.0033843	0.0389761	NA	-636	-1	ENST00000397573	BMF	40398649	NPA
11	118213274	118213318	0.767525	0.00339242	0.00253601	0.871182	28	-1	ENST00000392884	CD3D	118213346	CPA
4	164253890	164253947	-0.645154	0.00342847	0.0199078	0.25601	67	-1	ENST00000296533	NPY1R	164254014	NPA
10	27389696	27389750	0.775487	0.00343327	0.0210898	0.210769	-275	-1	ENST00000376087	ANKRD26	27389421	CPA
14	94492119	94492178	-0.652813	0.00344969	0.0373035	0.797987	-546	1	ENST00000203664	OTUB2	94492724	NPA
1	114521980	114522032	-0.544148	0.00345189	0.0242849	1	-31	1	ENST00000369551	OLFML3	114522063	NPA
2	169923096	169923155	-0.699919	0.00346397	0.00205277	0.615957	-390	1	ENST00000357546	DHRS9	169923545	NPA
3	151102828	151102883	-0.694767	0.00346764	0.0234534	0.723378	-228	-1	ENST00000302632	P2RY12	151102600	NPA
3	12392616	12392675	-0.541084	0.00347495	2.62424e-05	1	-296	1	ENST00000477039	PPARG	12392971	NPA
12	15038790	15038841	-0.547929	0.00351171	0.000436214	0.918145	1	-1	ENST00000228938	MGP	15038791	NPA
6	11779201	11779260	-0.608768	0.00352977	0.0454905	NA	20	-1	ENST00000379413	C6orf105	11779280	NPA
9	27574526	27574585	0.657185	0.00357054	0.0386336	0.0605987	-662	-1	ENST00000461679	C9orf72	27573864	CPA
14	21058781	21058839	-0.623082	0.00357757	0.00043794	0.916697	43	-1	ENST00000382999	RNASE12	21058882	NPA
12	7033739	7033791	-0.598712	0.0036089	0.0346361	0.746283	113	1	ENST00000356654	ATN1	7033626	NPA
8	6876216	6876269	-0.48476	0.00363123	0.0145821	1	-393	-1	ENST00000327857	DEFA3	6875823	NPA
4	125631820	125631879	-0.62228	0.00363242	0.00043794	0.755273	2008	-1	ENST00000504087	ANKRD50	125633887	NPA
X	101145428	101145487	-0.655919	0.00371078	0.02598	NA	-235	-1	ENST00000494068	ZMAT1	101145193	NPA
8	92053379	92053426	-0.540851	0.00371081	0.0330259	0.754265	-87	-1	ENST00000285419	TMEM55A	92053292	NPA
6	41254321	41254366	-0.648734	0.00374532	0.00229008	0.723871	91	-1	ENST00000244709	TREM1	41254457	NPA
3	150996597	150996656	-0.626004	0.003758	0.0277421	0.580914	-342	-1	ENST00000309170	P2RY14	150996255	NPA
5	54282007	54282066	-0.610162	0.00378405	0.0134174	NA	-516	-1	ENST00000381405	ESM1	54281491	NPA
15	74165681	74165725	-0.414464	0.00378776	0.0277421	0.736674	-243	1	ENST00000300504	TBC1D21	74165968	NPA
7	19185093	19185152	-0.904891	0.00379553	0.0323253	0.599428	-49	-1	ENST00000275461	FERD3L	19185044	NPA
1	155211288	155211347	-0.512444	0.00387037	0.00267583	NA	-222	-1	ENST00000427500	GBA	155211066	NPA
10	27389885	27389942	0.632469	0.00390847	0.0210898	0.605852	-464	-1	ENST00000376087	ANKRD26	27389421	CPA
1	165796264	165796308	-0.754869	0.00394334	0.0140207	0.718099	-460	1	ENST00000367879	UCK2	165796768	NPA
1	151298872	151298926	-0.50482	0.00400246	0.00189343	0.972587	-148	-1	ENST00000271657	PI4KB	151298724	NPA
18	28898001	28898052	-0.493721	0.00404809	0.0487247	0.827245	0	1	ENST00000257192	DSG1	28898052	NPA
2	169922950	169923009	-1.0486	0.00407956	0.00205277	NA	-536	1	ENST00000357546	DHRS9	169923545	NPA
7	128312115	128312171	-0.538039	0.0040988	0.0359575	NA	-171	1	ENST00000460349	FAM71F2	128312342	NPA
5	138775727	138775773	-0.514852	0.00410799	0.0331576	1	-512	-1	ENST00000302060	DNAJC18	138775215	NPA
1	208085222	208085267	-0.615497	0.00413355	0.00932682	NA	-475	-1	ENST00000356522	CD34	208084747	NPA
1	155211346	155211405	-0.817165	0.0042489	0.00267583	NA	-280	-1	ENST00000427500	GBA	155211066	NPA
6	41513792	41513836	-0.430529	0.00425782	0.00932682	0.563762	20	-1	ENST00000439386	RP11-328M4.2	41513812	NPA
1	155178119	155178167	-0.912118	0.00434597	0.00440582	0.696065	-323	1	ENST00000368376	MTX1	155178490	NPA
7	37959814	37959859	-0.512964	0.00437577	0.0227109	0.671359	-304	1	ENST00000199448	EPDR1	37960163	NPA
16	4897858	4897902	0.753571	0.00439643	0.0163166	0	-10	1	ENST00000262376	UBN1	4897912	CPA
11	118213681	118213728	1.22481	0.00441228	0.00253601	0.414477	-222	-1	ENST00000300692	CD3D	118213459	CPA
4	155512020	155512070	-0.532915	0.00448975	0.00253756	0.931859	-102	-1	ENST00000403106	FGA	155511918	NPA
6	41513866	41513911	-0.981693	0.00460063	0.00932682	0.388454	3	-1	ENST00000414386	RP11-328M4.2	41513914	NPA
14	21467460	21467508	-0.615604	0.00462839	0.00215482	0.704244	11	1	ENST00000298681	SLC39A2	21467449	NPA
2	191002163	191002222	-0.679667	0.00467598	0.0373516	NA	-264	1	ENST00000396974	C2orf88	191002486	NPA
4	90757288	90757333	-0.61589	0.00468767	0.0194709	0.35157	31	-1	ENST00000508895	SNCA	90757364	NPA
11	59823778	59823835	-0.597632	0.00473454	0.0112902	0.800166	-225	1	ENST00000395032	MS4A3	59824060	NPA
X	138914968	138915027	-0.670562	0.0047397	0.000664193	0.663025	-521	-1	ENST00000359686	ATP11C	138914447	NPA
18	2572045	2572104	-0.774534	0.0047527	0.0413209	0.778607	466	1	ENST00000543946	NDC80	2571579	NPA
4	90033643	90033697	-0.610329	0.00475379	0.00277363	NA	-271	1	ENST00000317005	TIGD2	90033968	NPA
17	38956898	38956957	-0.62077	0.00475421	0.00151724	0.921031	-687	-1	ENST00000306658	KRT28	38956211	NPA
18	28897818	28897871	-0.532466	0.00479304	0.0487247	1	-181	1	ENST00000257192	DSG1	28898052	NPA
1	172389430	172389489	-1.50494	0.004828	0.032021	NA	-339	1	ENST00000367727	C1orf105	172389828	NPA
6	41254951	41254995	-0.576028	0.00492759	0.00229008	0.559424	-494	-1	ENST00000334475	TREM1	41254457	NPA
11	118397623	118397681	-0.563389	0.00493527	0.0101374	0.88566	-506	1	ENST00000302783	TTC36	118398187	NPA
3	129762102	129762155	-0.366121	0.00497324	0.0145877	0.782445	-7720	-1	ENST00000514634	RP11-93K22.10	129754382	NPA
14	21359269	21359320	-0.563205	0.0049815	0.00215482	0.792975	-238	1	ENST00000304639	RNASE3	21359558	NPA
17	32690585	32690631	-0.47504	0.00500632	0.0231263	0.831964	-355	-1	ENST00000225842	CCL1	32690230	NPA
3	12392808	12392867	-0.56585	0.00503396	2.62424e-05	1	-104	1	ENST00000477039	PPARG	12392971	NPA
12	9821642	9821701	1.12801	0.00508885	0.00260745	0.902744	409	1	ENST00000487752	CLEC2D	9821233	CPA
11	117695961	117696005	-0.527531	0.00521731	0.00939928	0.878198	-502	-1	ENST00000547335	FXYD2	117695459	NPA
3	150264950	150265009	-0.704179	0.00522647	0.0386336	0.537894	349	1	ENST00000462221	EIF2A	150264601	NPA
5	71803712	71803760	-0.532874	0.00531894	0.000436214	0.851307	-158	-1	ENST00000318442	ZNF366	71803554	NPA
12	58175985	58176044	-0.557383	0.00536188	0.0441165	NA	-328	1	ENST00000454289	TSFM	58176372	NPA
10	27389787	27389835	0.615164	0.00539916	0.0210898	0.702489	-366	-1	ENST00000376087	ANKRD26	27389421	CPA
13	86373537	86373589	-0.549986	0.00544768	0.0145877	0.79472	34	-1	ENST00000400286	SLITRK6	86373623	NPA
18	49865955	49866009	-0.422867	0.00553052	0.0196957	0.841612	-1149	1	ENST00000442544	DCC	49867158	NPA
14	104436291	104436337	-0.488819	0.00554703	0.00267583	1	-28515	-1	ENST00000455348	AL136001.4	104407776	NPA
1	207144127	207144186	-0.939773	0.00558575	0.000134043	NA	-157	-1	ENST00000367087	FCAMR	207143970	NPA
5	71803605	71803650	-0.467399	0.00560209	0.000436214	0.920622	-51	-1	ENST00000318442	ZNF366	71803554	NPA
18	33233793	33233852	-0.946663	0.00564751	0.0168196	0.936103	-672	1	ENST00000269195	GALNT1	33234524	NPA
8	92053320	92053367	-0.588965	0.0056589	0.0330259	0.7204	-28	-1	ENST00000285419	TMEM55A	92053292	NPA
4	40197930	40197986	0.741494	0.00568484	0.000500518	0.74617	-541	1	ENST00000381799	RHOH	40198527	CPA
11	6226742	6226786	-0.484054	0.00569797	0.0140213	NA	-10	1	ENST00000316375	C11orf42	6226796	NPA
12	54758366	54758418	-0.63818	0.00571982	0.00247944	0.792593	-95	-1	ENST00000551809	GPR84	54758271	NPA
12	91505784	91505843	-0.742166	0.0057911	0.0154196	NA	-176	-1	ENST00000266718	LUM	91505608	NPA
5	16509337	16509396	-0.453907	0.00589931	0.0222744	0.961046	149	-1	ENST00000509977	FAM134B	16509545	NPA
15	40399075	40399123	-0.533299	0.00593579	0.0389761	0.978841	-426	-1	ENST00000397573	BMF	40398649	NPA
2	113885113	113885163	-0.471146	0.00595191	0.00939928	0.993802	25	1	ENST00000409930	IL1RN	113885138	NPA
3	151102710	151102769	-0.637705	0.00599414	0.0234534	0.752317	-110	-1	ENST00000302632	P2RY12	151102600	NPA
1	47695475	47695519	-0.549306	0.00608156	0.0176674	0.233423	-32	-1	ENST00000371883	TAL1	47695443	NPA
4	90757358	90757402	-0.735988	0.00624451	0.0194709	0.406338	6	-1	ENST00000508895	SNCA	90757364	NPA
13	44454509	44454568	-0.532346	0.00628186	0.00209224	0.894276	540	1	ENST00000325686	C13orf31	44453969	NPA
1	235814251	235814310	-0.626182	0.00633643	0.000966324	0.298258	-197	-1	ENST00000450593	GNG4	235814054	NPA
4	155512318	155512377	-0.52669	0.0065016	0.00253756	NA	-400	-1	ENST00000403106	FGA	155511918	NPA
7	37959991	37960035	-0.429745	0.00651653	0.0227109	0.678124	-128	1	ENST00000199448	EPDR1	37960163	NPA
15	40399221	40399280	-0.535494	0.00656831	0.0389761	NA	-572	-1	ENST00000397573	BMF	40398649	NPA
2	29297086	29297133	-0.460182	0.00657731	0.043081	0.931531	-6	-1	ENST00000331664	C2orf71	29297127	NPA
1	154165166	154165216	-0.472104	0.00658469	0.0144395	0.958445	-479	-1	ENST00000368530	TPM3	154164687	NPA
5	140473660	140473719	-0.629243	0.00663362	0.02598	NA	-508	1	ENST00000194155	PCDHB2	140474227	NPA
21	43823585	43823642	0.719977	0.00666641	0.00939928	0.589342	-366	1	ENST00000291535	UBASH3A	43824008	CPA
5	39219475	39219534	-0.725358	0.00667294	0.0168196	0.66374	131	-1	ENST00000509072	FYB	39219665	NPA
9	21240026	21240085	-0.684062	0.00670078	0.0373516	0.775695	-48	-1	ENST00000380222	IFNA14	21239978	NPA
4	40197843	40197901	0.63187	0.00671249	0.000500518	0.720956	-626	1	ENST00000381799	RHOH	40198527	CPA
X	65260062	65260109	-0.503641	0.00673913	0.00586453	NA	-95	-1	ENST00000455586	VSIG4	65259967	NPA
16	27438590	27438634	-0.482238	0.00674289	0.044272	0.923174	11	1	ENST00000395754	IL21R	27438579	NPA
15	48498544	48498603	-0.902047	0.00678187	0.0341654	0.781282	45	1	ENST00000396577	SLC12A1	48498499	NPA
15	48498388	48498447	-0.870963	0.00682714	0.0341654	0.781282	-51	1	ENST00000380993	SLC12A1	48498498	NPA
1	27953172	27953216	-0.422241	0.00683168	0.00267583	0.9439	-92	-1	ENST00000374003	FGR	27953080	NPA
11	55418437	55418496	0.575035	0.00683515	0.0454905	0.721366	57	1	ENST00000312422	OR4S2	55418380	CPA
1	208085295	208085343	-0.554084	0.00683803	0.00932682	NA	-548	-1	ENST00000356522	CD34	208084747	NPA
12	9821754	9821812	0.991043	0.00688554	0.00260745	0.806859	-497	1	ENST00000261340	CLEC2D	9822309	CPA
X	15518418	15518477	-0.599855	0.00701282	0.00565068	0.771698	-475	1	ENST00000348343	BMX	15518952	NPA
14	21058844	21058903	-0.616879	0.0070136	0.00043794	0.977035	-21	-1	ENST00000382999	RNASE12	21058882	NPA
7	142828843	142828902	-0.529949	0.00701489	0.00412578	0.621191	-268	1	ENST00000291009	PIP	142829170	NPA
4	125632704	125632756	-0.646883	0.00706402	0.00043794	0.797997	1131	-1	ENST00000504087	ANKRD50	125633887	NPA
5	147162509	147162561	-0.547085	0.00712865	0.0370836	0.786341	-171	-1	ENST00000265272	JAKMIP2	147162338	NPA
1	181056939	181056995	-0.549242	0.00714179	0.00331191	0.623585	-643	1	ENST00000367577	IER5	181057638	NPA
19	10491588	10491632	-0.483979	0.00714809	0.0406527	0.485509	-236	-1	ENST00000525621	TYK2	10491352	NPA
8	6876134	6876183	-0.547584	0.00715013	0.0145821	0.818619	-311	-1	ENST00000327857	DEFA3	6875823	NPA
X	138914871	138914930	-0.685677	0.00717299	0.000664193	NA	-424	-1	ENST00000359686	ATP11C	138914447	NPA
1	150480375	150480434	-0.494264	0.00721808	0.0305947	NA	-104	1	ENST00000470432	ECM1	150480538	NPA
11	58499471	58499521	-0.516054	0.00723896	0.0345402	0.815328	-24	-1	ENST00000278400	GLYAT	58499447	NPA
1	186369030	186369089	0.656806	0.00725047	0.0248679	0.780442	1478	1	ENST00000478571	C1orf27	186367552	CPA
1	244214373	244214432	-0.821492	0.00726176	0.0160763	NA	-151	1	ENST00000366538	ZNF238	244214583	NPA
19	55141890	55141946	-0.564913	0.00736465	0.024791	0.630758	-17	1	ENST00000396332	LILRB1	55141963	NPA
3	46250013	46250059	-0.939129	0.00739386	0.0237173	0.786268	-126	-1	ENST00000296140	CCR1	46249887	NPA
15	80214597	80214656	0.784241	0.00742386	0.00248764	NA	-851	1	ENST00000542003	C15orf37	80215507	CPA
3	37216798	37216857	-0.615438	0.00745765	0.0122826	0.748098	-92	-1	ENST00000452742	LRRFIP2	37216706	NPA
3	37216820	37216879	-0.667044	0.00745874	0.0122826	0.748098	-114	-1	ENST00000452742	LRRFIP2	37216706	NPA
1	235814224	235814283	-0.560633	0.00748202	0.000966324	0.298258	-170	-1	ENST00000450593	GNG4	235814054	NPA
17	32690255	32690303	-0.406108	0.00752307	0.0389761	0.969665	-25	-1	ENST00000225842	CCL1	32690230	NPA
2	200775693	200775752	0.670448	0.00774266	0.0202536	0.283516	-15	-1	ENST00000417006	AC073043.1	200775678	CPA
6	133056034	133056093	-0.608539	0.00776962	0.00314585	0.78396	-130	-1	ENST00000392394	VNN3	133055904	NPA
11	59823782	59823837	-0.569381	0.00781432	0.0112902	0.800166	-223	1	ENST00000395032	MS4A3	59824060	NPA
6	101847043	101847087	-0.400228	0.00783685	0.0319498	0.311433	-67	1	ENST00000369137	GRIK2	101847154	NPA
3	112693895	112693950	-0.60948	0.00790301	0.00801766	0.482998	-13	-1	ENST00000471858	CD200R1	112693937	NPA
11	59807048	59807107	-0.6887	0.0079298	0.0346361	NA	-641	1	ENST00000278855	PLAC1L	59807748	NPA
1	181056876	181056935	-0.549773	0.00795103	0.00331191	0.623585	-703	1	ENST00000367577	IER5	181057638	NPA
1	27953267	27953311	-0.52448	0.00813212	0.00267583	1	-187	-1	ENST00000374003	FGR	27953080	NPA
13	53423080	53423124	-0.652257	0.00821495	0.0133477	0.176249	-305	-1	ENST00000448969	PCDH8	53422775	NPA
5	71803629	71803674	-0.446881	0.00825638	0.000436214	0.920622	-75	-1	ENST00000318442	ZNF366	71803554	NPA
1	193155735	193155788	-0.479445	0.00826978	0.0382432	0.737577	-4	-1	ENST00000367434	B3GALT2	193155784	NPA
6	131570823	131570882	-0.391707	0.00828082	0.000611803	NA	-417	1	ENST00000342266	AKAP7	131571299	NPA
12	114841782	114841830	-0.481257	0.0083427	0.0130757	0.560061	-28	-1	ENST00000552726	TBX5	114841754	NPA
4	41751551	41751602	-0.873664	0.00835551	0.0042868	0.431499	-564	-1	ENST00000226382	PHOX2B	41750987	NPA
18	2572107	2572165	-0.724029	0.0084063	0.0413209	0.900928	528	1	ENST00000543946	NDC80	2571579	NPA
14	51955593	51955652	-0.650936	0.00850358	0.0357268	0.681056	-203	1	ENST00000356218	FRMD6	51955855	NPA
8	130799040	130799084	-0.420932	0.00853141	0.0147227	0.807101	50	-1	ENST00000276708	GSDMC	130799134	NPA
1	193155508	193155567	-0.571137	0.00857412	0.0382432	0.749813	217	-1	ENST00000367434	B3GALT2	193155784	NPA
4	104641055	104641106	-0.938353	0.00859884	0.0406527	0.641231	-82	-1	ENST00000304883	TACR3	104640973	NPA
2	131486656	131486702	-0.382231	0.00866763	0.0398854	NA	13	1	ENST00000309926	GPR148	131486643	NPA
16	58010381	58010433	-0.499722	0.0087048	0.0193301	0.708989	42	1	ENST00000441824	TEPP	58010339	NPA
11	118214657	118214701	0.562578	0.00883321	0.0215513	NA	-358	1	ENST00000533462	CD3G	118215059	CPA
3	38992083	38992127	-0.466094	0.00884479	0.0188847	1	-31	-1	ENST00000450244	SCN11A	38992052	NPA
4	90033522	90033573	-0.547216	0.00885355	0.00277363	0.953838	-395	1	ENST00000317005	TIGD2	90033968	NPA
1	207143395	207143442	-0.607325	0.0090387	0.000134043	NA	52	-1	ENST00000450945	FCAMR	207143494	NPA
15	74165974	74166023	-0.499451	0.0091157	0.0277421	0.917422	6	1	ENST00000300504	TBC1D21	74165968	NPA
11	5567088	5567147	-0.714548	0.00912184	0.0160482	NA	-309	-1	ENST00000322653	OR52H1	5566779	NPA
4	125631916	125631975	-0.49919	0.00918128	0.00043794	0.749402	1912	-1	ENST00000504087	ANKRD50	125633887	NPA
16	14403346	14403399	0.98019	0.00921961	0.0469008	0.435209	204	1	ENST00000362260	MIR365-1	14403142	CPA
12	80749477	80749536	-0.759166	0.00923431	0.0129021	0.437213	-598	1	ENST00000546620	OTOGL	80750134	NPA
2	208866689	208866748	-0.81618	0.00940991	0.0019958	0.761399	17717	-1	ENST00000390944	U6	208884465	NPA
17	59488784	59488828	0.482743	0.00941418	0.0480543	0.23457	-284	1	ENST00000335108	C17orf82	59489112	CPA
5	16509278	16509322	-0.392935	0.00957107	0.0222744	0.977275	-171	-1	ENST00000399793	FAM134B	16509107	NPA
14	21467138	21467185	-0.525836	0.00958101	0.00215482	0.895843	-264	1	ENST00000298681	SLC39A2	21467449	NPA
10	90611893	90611952	-0.464433	0.00964961	0.00684113	0.918634	-318	-1	ENST00000371930	ANKRD22	90611575	NPA
17	50237758	50237803	-0.420951	0.00967417	0.0322213	0.535954	-381	-1	ENST00000442502	CA10	50237377	NPA
11	59824207	59824266	-0.584747	0.00974366	0.0112902	0.84059	31	1	ENST00000525686	MS4A3	59824176	NPA
14	21058934	21058981	-0.554438	0.00977183	0.00043794	0.95407	-52	-1	ENST00000382999	RNASE12	21058882	NPA
4	100140226	100140285	-0.688793	0.0098481	0.000966324	0.810712	46	-1	ENST00000507484	ADH6	100140331	NPA
17	15169355	15169414	-0.576893	0.00988757	0.00159699	1	-712	-1	ENST00000312280	PMP22	15168643	NPA
17	34417557	34417610	-0.4736	0.00988932	0.000254863	0.881618	-42	-1	ENST00000470334	CCL3	34417515	NPA
11	36615758	36615817	-0.60525	0.010005	0.00767746	0.750569	-234	1	ENST00000334307	C11orf74	36616051	NPA
12	21283389	21283448	-1.10417	0.0100055	0.00898645	NA	-688	1	ENST00000256958	SLCO1B1	21284136	NPA
4	68749866	68749925	-1.01996	0.0100358	0.0118256	NA	-116	-1	ENST00000283916	TMPRSS11D	68749750	NPA
4	90757507	90757564	-0.69676	0.0100401	0.0194709	0.587736	5	1	ENST00000513653	RP11-67M1.1	90757559	NPA
10	124459486	124459533	-0.331979	0.0101063	0.0149565	0.824032	-148	-1	ENST00000329446	C10orf120	124459338	NPA
11	113577126	113577170	-0.586118	0.0101769	0.00279385	0.829562	-31	-1	ENST00000299882	TMPRSS5	113577095	NPA
21	40033720	40033776	-0.582855	0.0102734	0.0192207	0.567255	-16	-1	ENST00000442448	ERG	40033704	NPA
15	76628482	76628530	-0.805868	0.0103115	0.0199078	0.313082	-535	1	ENST00000290759	ISL2	76629065	NPA
19	55141821	55141880	-0.494094	0.0103277	0.024791	0.616103	19	1	ENST00000396327	LILRB1	55141861	NPA
11	84635064	84635119	-0.474592	0.0103375	0.0245966	1	-431	-1	ENST00000398309	DLG2	84634633	NPA
1	182369570	182369621	-0.478181	0.010363	0.0438576	NA	130	-1	ENST00000367565	TEDDM1	182369751	NPA
2	102927830	102927889	-0.549995	0.0104896	0.0141738	1	-73	1	ENST00000233954	IL1RL1	102927962	NPA
1	207143397	207143444	-0.560876	0.0105389	0.000134043	NA	50	-1	ENST00000450945	FCAMR	207143494	NPA
17	39041614	39041673	0.371033	0.0105988	0.0337133	1	-135	-1	ENST00000167588	KRT20	39041479	CPA
6	49932124	49932183	-0.889599	0.0106424	0.00562081	NA	-306	-1	ENST00000322066	DEFB114	49931818	NPA
2	33359109	33359161	-0.594453	0.0106429	0.00689318	0.97652	-312	1	ENST00000432635	LTBP1	33359473	NPA
18	32397825	32397884	-0.416991	0.0107409	0.000966324	NA	-461	1	ENST00000269192	DTNA	32398345	NPA
12	9822301	9822360	0.644104	0.0108149	0.00260745	0.532342	-23	1	ENST00000479877	CLEC2D	9822324	CPA
1	160832951	160833004	-0.600647	0.0108157	0.0193301	0.71341	-259	-1	ENST00000368032	CD244	160832692	NPA
19	42081967	42082011	-0.305244	0.0108349	0.0103971	0.958578	-520	1	ENST00000457737	CEACAM21	42082531	NPA
19	47813148	47813192	-0.403928	0.0108453	0.0275478	1	44	1	ENST00000355085	C5AR1	47813104	NPA
18	67623937	67623996	0.556387	0.0108875	0.0114371	0.88155	164	-1	ENST00000280200	CD226	67624160	CPA
1	152635459	152635507	-0.456972	0.0110124	0.0112469	NA	-365	1	ENST00000368784	LCE2D	152635872	NPA
18	32397849	32397908	-0.437315	0.011017	0.000966324	NA	-437	1	ENST00000269192	DTNA	32398345	NPA
17	38465590	38465635	-0.593225	0.011097	0.0369633	0.799913	154	1	ENST00000254066	RARA	38465436	NPA
19	41594261	41594319	-0.387053	0.0111492	0.0397828	NA	-49	1	ENST00000330436	CYP2A13	41594368	NPA
11	48266868	48266917	-0.453292	0.0111822	0.0190345	0.605265	260	1	ENST00000302329	OR4X2	48266608	NPA
3	112693788	112693834	-0.810817	0.0113784	0.00801766	0.360171	-29	-1	ENST00000490004	CD200R1	112693759	NPA
12	55248041	55248095	-0.597922	0.0114219	0.00200063	0.985938	-205	1	ENST00000547958	MUCL1	55248300	NPA
11	118214277	118214327	0.757602	0.0114507	0.0215513	0.65023	-732	1	ENST00000533462	CD3G	118215059	CPA
1	155177590	155177635	-1.00539	0.0114545	0.00440582	0.729704	51	-1	ENST00000487250	THBS3	155177686	NPA
20	18793926	18793980	-0.530413	0.0115016	0.0368182	NA	-390	1	ENST00000377428	C20orf79	18794370	NPA
X	101145126	101145185	-0.665024	0.0115166	0.02598	NA	8	-1	ENST00000494068	ZMAT1	101145193	NPA
14	21058313	21058357	-0.431601	0.0115847	0.00043794	0.869598	339	-1	ENST00000335950	RNASE11	21058696	NPA
3	120461375	120461419	-1.71784	0.0117028	0.0275478	0.497896	9	-1	ENST00000273375	RABL3	120461384	NPA
9	125796391	125796450	-0.600454	0.0117637	0.0042635	0.822659	-356	1	ENST00000373642	GPR21	125796806	NPA
16	21663836	21663891	-0.596405	0.0117861	0.0239301	0.952883	90	-1	ENST00000268389	IGSF6	21663981	NPA
5	149380212	149380256	0.719961	0.0118232	0.0481506	0.0835388	5	-1	ENST00000515406	TIGD6	149380217	CPA
12	15039049	15039093	-0.494706	0.0118427	0.000436214	0.942392	-189	-1	ENST00000539261	MGP	15038860	NPA
11	111250496	111250555	0.750446	0.0118439	0.00195578	0.745613	-79	-1	ENST00000393067	POU2AF1	111250417	CPA
6	53883716	53883775	-0.530309	0.0119451	0.00247944	0.695765	-9	1	ENST00000370877	MLIP	53883725	NPA
8	145048397	145048441	0.573482	0.0119691	0.0193301	0.764273	-700	-1	ENST00000356346	PLEC	145047697	CPA
5	140474014	140474073	-0.44016	0.0120395	0.02598	0.635454	-154	1	ENST00000194155	PCDHB2	140474227	NPA
19	55141757	55141801	-0.413523	0.0120474	0.024791	0.682293	-60	1	ENST00000396327	LILRB1	55141861	NPA
1	186430167	186430212	-0.579179	0.0120598	0.0471503	0.868793	42	-1	ENST00000391997	PDC	186430254	NPA
11	117695279	117695323	-0.548439	0.0121639	0.00939928	0.943423	132	-1	ENST00000533281	FXYD2	117695455	NPA
5	150157345	150157401	-0.559335	0.012177	0.00597571	0.890618	-107	1	ENST00000526627	AC010441.1	150157508	NPA
13	46679158	46679217	-0.597003	0.0122038	0.0230438	0.69938	3	-1	ENST00000439329	CPB2	46679161	NPA
6	45295759	45295818	-0.682645	0.0122124	0.00606574	NA	-76	1	ENST00000483377	RUNX2	45295894	NPA
4	186457228	186457276	-0.435349	0.0122192	0.0194709	0.804728	-462	-1	ENST00000284771	PDLIM3	186456766	NPA
7	14029111	14029169	-0.329897	0.0122287	0.0382432	0.260169	95	-1	ENST00000483075	ETV1	14029264	NPA
12	15038984	15039029	-0.368559	0.0123186	0.000436214	0.990188	-124	-1	ENST00000539261	MGP	15038860	NPA
21	35884413	35884463	-0.656499	0.0123553	0.00939928	0.91322	42	-1	ENST00000489175	KCNE1	35884505	NPA
4	164254319	164254378	-0.401775	0.0123629	0.0199078	0.607941	-149	-1	ENST00000504790	NPY1R	164254170	NPA
X	135578952	135579000	0.461129	0.0123783	0.017369	0.563511	-238	1	ENST00000535601	HTATSF1	135579238	CPA
5	42423481	42423531	-0.754357	0.012386	0.0382432	0.429217	-348	1	ENST00000230882	GHR	42423879	NPA
11	7041883	7041927	-0.512632	0.0124394	0.038658	0.193021	206	1	ENST00000299481	NLRP14	7041677	NPA
11	55418453	55418512	0.705383	0.0124857	0.0454905	0.721366	73	1	ENST00000312422	OR4S2	55418380	CPA
12	80749368	80749427	-0.700473	0.0125073	0.0129021	NA	-707	1	ENST00000546620	OTOGL	80750134	NPA
3	148447512	148447571	-0.482152	0.0125171	0.0373516	0.948157	-316	1	ENST00000475347	AGTR1	148447887	NPA
2	182850271	182850330	-0.472711	0.0127077	0.00684113	0.67554	-221	1	ENST00000452904	PPP1R1C	182850551	NPA
12	52914511	52914558	-0.432554	0.0127335	0.034751	1	-40	-1	ENST00000252242	KRT5	52914471	NPA
12	21284068	21284127	-0.833399	0.0127534	0.00898645	NA	-9	1	ENST00000256958	SLCO1B1	21284136	NPA
1	165796215	165796262	-0.748551	0.0127971	0.0140207	0.67024	-506	1	ENST00000367879	UCK2	165796768	NPA
11	7041297	7041350	-0.578763	0.012815	0.038658	0.402403	116	-1	ENST00000536068	ZNF214	7041466	NPA
5	54282091	54282150	-0.636441	0.0128571	0.0134174	0.838218	-600	-1	ENST00000381405	ESM1	54281491	NPA
6	116691661	116691713	-0.577388	0.012863	0.0191983	0.625033	140	1	ENST00000331677	DSE	116691521	NPA
12	9821866	9821925	1.33856	0.0129804	0.00260745	0.710975	-384	1	ENST00000261340	CLEC2D	9822309	CPA
4	134070630	134070689	-0.663452	0.0130951	0.0375698	0.538462	160	1	ENST00000394248	PCDH10	134070470	NPA
1	27952759	27952807	-0.456742	0.0130961	0.00267583	0.942415	-8	-1	ENST00000399173	FGR	27952751	NPA
11	5080981	5081040	-0.37534	0.0131069	0.00606574	1	-124	-1	ENST00000321522	OR52E2	5080857	NPA
10	54532007	54532062	-0.509374	0.0131279	0.0382432	0.616853	-547	-1	ENST00000373968	MBL2	54531460	NPA
1	151299328	151299382	-0.503995	0.0131527	0.00189343	0.804817	471	-1	ENST00000438243	PI4KB	151299853	NPA
6	47624065	47624111	-0.476952	0.0131541	0.0154196	0.588635	-61	1	ENST00000507065	GPR111	47624172	NPA
15	85525232	85525276	0.865859	0.0132191	0.0329357	0	20	1	ENST00000485596	PDE8A	85525212	CPA
16	2836793	2836837	0.786496	0.0132331	0.0493032	0.935903	-85	-1	ENST00000293851	PRSS33	2836708	CPA
18	52258120	52258179	-0.656858	0.0132699	0.000611803	0.617783	-211	1	ENST00000321600	C18orf26	52258390	NPA
3	148447859	148447910	-0.473437	0.013279	0.0373516	0.866982	23	1	ENST00000475347	AGTR1	148447887	NPA
17	32690518	32690564	-0.332323	0.0133074	0.0389761	0.857807	-288	-1	ENST00000225842	CCL1	32690230	NPA
14	20248186	20248245	-0.550011	0.0133486	0.00722827	0.663317	-156	1	ENST00000315957	OR4M1	20248401	NPA
1	27952851	27952895	-0.379069	0.0133916	0.00267583	1	-100	-1	ENST00000399173	FGR	27952751	NPA
15	48413159	48413206	-0.441641	0.0134864	0.00586453	0.975557	-6	1	ENST00000482911	SLC24A5	48413212	NPA
1	181057290	181057349	-0.557132	0.0135404	0.00331191	0.572608	-289	1	ENST00000367577	IER5	181057638	NPA
8	67940643	67940692	-0.494321	0.0137919	0.0146225	0.435559	63	-1	ENST00000523545	LRRC67	67940755	NPA
6	41513452	41513496	-0.691527	0.0138333	0.00932682	0.49652	316	-1	ENST00000439386	RP11-328M4.2	41513812	NPA
17	34345059	34345118	-0.546013	0.0138362	0.026779	0.793832	-54	-1	ENST00000293280	CCL23	34345005	NPA
8	80993548	80993592	-0.340237	0.0138444	0.00657619	1	-497	-1	ENST00000543691	TPD52	80993051	NPA
11	33913793	33913843	-0.433324	0.0138521	0.00195578	0.744922	-7	-1	ENST00000257818	LMO2	33913836	NPA
1	84609277	84609336	0.691747	0.0138612	0.0222744	NA	-618	1	ENST00000370685	PRKACB	84609954	CPA
11	5566780	5566839	-0.696048	0.0138749	0.0160482	NA	-1	-1	ENST00000322653	OR52H1	5566779	NPA
1	192285967	192286026	-0.955278	0.0138998	0.0191983	0.694814	-96	1	ENST00000417209	RGS21	192286122	NPA
11	65627544	65627588	-0.704049	0.0139015	0.0191983	0.437691	11	1	ENST00000533035	MUS81	65627533	NPA
X	15518563	15518622	-0.533504	0.0140028	0.00565068	1	-330	1	ENST00000348343	BMX	15518952	NPA
X	138914709	138914768	-0.646333	0.01426	0.000664193	0.577191	-262	-1	ENST00000359686	ATP11C	138914447	NPA
12	52914866	52914918	-0.578106	0.0142647	0.034751	0.97591	-395	-1	ENST00000252242	KRT5	52914471	NPA
3	38991927	38991982	-0.567062	0.0143005	0.0188847	0.86239	70	-1	ENST00000302328	SCN11A	38992052	NPA
6	53883822	53883881	-0.742339	0.0143335	0.00247944	0.698808	24	1	ENST00000509997	MLIP	53883798	NPA
1	193155572	193155631	-0.545589	0.0143388	0.0382432	0.833498	153	-1	ENST00000367434	B3GALT2	193155784	NPA
X	69397084	69397133	-0.510797	0.014396	0.0171134	0.840081	-200	1	ENST00000333026	DGAT2L6	69397333	NPA
1	161185206	161185250	-0.461807	0.0146199	0.0209606	0.910803	119	1	ENST00000289902	FCER1G	161185087	NPA
7	45196983	45197027	0.334385	0.0147303	0.0141738	0.74494	-363	1	ENST00000242249	RAMP3	45197390	CPA
10	124459265	124459320	-0.443655	0.0147356	0.0149565	0.817209	18	-1	ENST00000329446	C10orf120	124459338	NPA
11	5080863	5080920	-0.36345	0.0147948	0.00606574	1	-6	-1	ENST00000321522	OR52E2	5080857	NPA
11	22358925	22358984	-0.712872	0.0148149	0.00135796	0.60376	-659	1	ENST00000263160	SLC17A6	22359643	NPA
16	14397708	14397753	-0.579992	0.0148592	0.0171468	0.863849	-71	1	ENST00000384907	MIR193B	14397824	NPA
2	176964160	176964204	-0.495618	0.0149095	0.0101374	0.305068	-254	1	ENST00000406506	HOXD12	176964458	NPA
14	21156614	21156673	-0.444115	0.0149484	0.0164442	NA	-259	1	ENST00000397990	ANG	21156932	NPA
13	49975633	49975684	-0.499668	0.0149616	0.0189798	0.714504	-23	-1	ENST00000457041	CAB39L	49975661	NPA
17	32690666	32690725	-0.430725	0.0151298	0.0231263	1	-436	-1	ENST00000225842	CCL1	32690230	NPA
4	71337752	71337811	-0.538856	0.0152754	0.00557479	0.721848	22	1	ENST00000504482	MUC7	71337730	NPA
9	21239793	21239842	-0.751164	0.015323	0.0373516	NA	136	-1	ENST00000380222	IFNA14	21239978	NPA
19	52264199	52264248	-0.454456	0.0153334	0.0226412	1	16	1	ENST00000340023	FPR2	52264183	NPA
8	80522643	80522687	-0.387454	0.0153576	0.000796148	NA	-362	1	ENST00000220876	STMN2	80523049	NPA
14	94492448	94492499	-0.503504	0.0153579	0.0373035	0.651561	-225	1	ENST00000203664	OTUB2	94492724	NPA
7	128312029	128312074	-0.491204	0.0154254	0.0359575	0.669284	-268	1	ENST00000460349	FAM71F2	128312342	NPA
17	61988733	61988777	-0.363803	0.0154716	0.0432718	1	-115	-1	ENST00000346606	GH1	61988618	NPA
4	40198608	40198664	0.778877	0.015479	0.000500518	0.692855	-7	1	ENST00000513894	RHOH	40198615	CPA
15	76628731	76628775	-0.473894	0.0154793	0.0199078	0.212822	-290	1	ENST00000290759	ISL2	76629065	NPA
2	208866888	208866947	-1.17782	0.0155249	0.0019958	0.68598	17518	-1	ENST00000390944	U6	208884465	NPA
2	113829631	113829684	-0.5223	0.015538	0.00876488	0.950605	-211	1	ENST00000393197	IL1F10	113829895	NPA
11	111250895	111250939	0.347666	0.0155561	0.00195578	NA	-478	-1	ENST00000393067	POU2AF1	111250417	CPA
8	87082453	87082512	0.717194	0.0155725	0.0231263	0.769363	-527	-1	ENST00000276616	PSKH2	87081926	CPA
11	114430584	114430643	-0.347849	0.0155769	0.0375698	0.831663	-4	-1	ENST00000251921	FAM55A	114430580	NPA
20	67919	67978	-0.658768	0.0157143	0.000422798	0.697047	NA	NA	NA	NA	NA	NPA
4	83720307	83720364	0.727809	0.0158195	0.0202536	0.422673	-297	-1	ENST00000319540	SCD5	83720010	CPA
6	117150892	117150951	-0.74315	0.0158231	0.0154196	NA	-692	-1	ENST00000530250	GPRC6A	117150200	NPA
18	2571948	2571992	-0.485584	0.0159242	0.0413209	0.633986	369	1	ENST00000543946	NDC80	2571579	NPA
11	65627312	65627358	-0.678188	0.0159668	0.0191983	0.759105	-175	1	ENST00000533035	MUS81	65627533	NPA
3	150996240	150996295	-0.675539	0.0160811	0.0277421	0.768622	15	-1	ENST00000309170	P2RY14	150996255	NPA
8	62602097	62602156	-0.78189	0.0162547	0.00484316	NA	102	-1	ENST00000522036	ASPH	62602258	NPA
3	131753820	131753864	-0.543843	0.0162641	0.0446661	0.527589	-20	-1	ENST00000429747	CPNE4	131753844	NPA
1	192285645	192285704	-0.656768	0.0163431	0.0191983	0.665437	-418	1	ENST00000417209	RGS21	192286122	NPA
3	109056830	109056889	-0.411999	0.0164833	0.00863273	0.892923	165	1	ENST00000508178	AC124945.1	109056665	NPA
20	29896425	29896478	-0.326381	0.0165288	0.0319498	0.783642	-37	-1	ENST00000400549	DEFB116	29896388	NPA
11	67351452	67351496	0.430432	0.016592	0.0218214	0.306129	-99	1	ENST00000464930	GSTP1	67351595	CPA
1	172389115	172389174	-0.621253	0.0167826	0.032021	NA	-654	1	ENST00000367727	C1orf105	172389828	NPA
19	42363808	42363852	-0.476957	0.016813	0.0167393	0.0970704	-136	1	ENST00000221975	RPS19	42363988	NPA
4	104641547	104641598	-0.335255	0.0168747	0.0406527	0.795373	-574	-1	ENST00000304883	TACR3	104640973	NPA
7	142828939	142828998	-0.525391	0.0169378	0.00412578	0.65031	-172	1	ENST00000291009	PIP	142829170	NPA
14	21423478	21423537	-0.529319	0.0169404	0.000966324	0.729188	-74	1	ENST00000304625	RNASE2	21423611	NPA
8	130799250	130799309	-0.400454	0.0169499	0.0147227	NA	-116	-1	ENST00000276708	GSDMC	130799134	NPA
8	133773314	133773373	-1.35267	0.016956	0.0439215	NA	-356	-1	ENST00000522594	TMEM71	133772958	NPA
3	38992139	38992192	-0.453797	0.0170802	0.0188847	1	-87	-1	ENST00000450244	SCN11A	38992052	NPA
1	181057141	181057200	-0.499127	0.0171277	0.00331191	0.366733	-438	1	ENST00000367577	IER5	181057638	NPA
2	169923596	169923655	-0.670524	0.017161	0.00205277	0.662374	9	1	ENST00000432060	DHRS9	169923587	NPA
2	176949009	176949057	-0.509848	0.0172028	0.00151341	0.510001	-368	-1	ENST00000308618	EVX2	176948641	NPA
11	111250307	111250352	0.671159	0.0172444	0.00195578	0.660682	65	-1	ENST00000393067	POU2AF1	111250417	CPA
12	55247831	55247875	-0.39602	0.017284	0.00200063	0.74611	-425	1	ENST00000547958	MUCL1	55248300	NPA
12	55248310	55248360	-0.434699	0.0173337	0.00200063	0.755263	-11	1	ENST00000308796	MUCL1	55248321	NPA
X	65260127	65260184	-0.426164	0.0173813	0.00586453	0.789703	-160	-1	ENST00000455586	VSIG4	65259967	NPA
4	155312889	155312943	-0.378584	0.017472	0.0454905	1	-440	-1	ENST00000357232	DCHS2	155312449	NPA
12	55248134	55248178	-0.695627	0.0175211	0.00200063	0.876335	-122	1	ENST00000547958	MUCL1	55248300	NPA
11	5537986	5538038	-0.777404	0.0175375	0.00180298	0.591212	-51	-1	ENST00000380184	UBQLNL	5537935	NPA
5	66492774	66492831	-0.480921	0.0175669	0.00412578	0.78638	-147	-1	ENST00000256447	CD180	66492627	NPA
13	111358706	111358750	0.549538	0.0176197	0.0191983	0.0365697	66	-1	ENST00000465145	CARS2	111358816	CPA
6	11779382	11779441	-0.414995	0.0176326	0.0454905	1	21	-1	ENST00000414691	C6orf105	11779403	NPA
9	21409309	21409358	-0.44278	0.0177277	0.042425	0.668844	163	1	ENST00000380205	IFNA8	21409146	NPA
6	116691760	116691813	-0.744372	0.0177317	0.0191983	0.200142	239	1	ENST00000331677	DSE	116691521	NPA
4	48136863	48136922	0.447924	0.0177499	0.00356368	0.389466	-590	-1	ENST00000264316	TXK	48136273	CPA
1	153433476	153433524	-0.482586	0.0177752	0.0277421	0.795303	-299	-1	ENST00000368723	S100A7	153433177	NPA
20	67684	67743	-0.480957	0.0178403	0.000422798	0.574501	NA	NA	NA	NA	NA	NPA
4	186457222	186457270	-0.373692	0.0179385	0.0194709	0.804728	-456	-1	ENST00000284771	PDLIM3	186456766	NPA
4	48136329	48136388	0.84906	0.0179796	0.00356368	0.63529	-56	-1	ENST00000264316	TXK	48136273	CPA
11	124295202	124295251	-0.371531	0.018021	0.010232	1	-413	-1	ENST00000356130	OR8B4	124294789	NPA
11	118213439	118213488	0.532433	0.0181638	0.00253601	0.85048	20	-1	ENST00000300692	CD3D	118213459	CPA
20	44175726	44175781	-0.645913	0.0183322	0.0199078	0.859848	215	-1	ENST00000496898	SPINLW1	44175996	NPA
1	207143787	207143833	-0.500744	0.0183555	0.000134043	0.782077	-6	-1	ENST00000487149	FCAMR	207143827	NPA
11	22358974	22359032	-0.657069	0.0184443	0.00135796	0.463008	-611	1	ENST00000263160	SLC17A6	22359643	NPA
3	38835412	38835457	-0.318252	0.0184494	0.0377234	1	44	-1	ENST00000449082	SCN10A	38835501	NPA
8	38830948	38831007	-0.548908	0.0184833	0.0225125	0.879172	-418	-1	ENST00000520863	CTD-2544N14.3	38830530	NPA
10	114043202	114043249	-0.448575	0.0185119	0.0189835	1	-244	1	ENST00000369422	TECTB	114043493	NPA
14	23388827	23388871	-0.476685	0.0185427	0.019174	0.0388574	162	1	ENST00000424245	AL132780.10	23388665	NPA
11	18748032	18748076	0.435418	0.0186853	0.0210898	1	-255	-1	ENST00000319338	IGSF22	18747777	CPA
10	90611380	90611439	-0.767697	0.018784	0.00684113	NA	136	-1	ENST00000371930	ANKRD22	90611575	NPA
2	131486349	131486396	-0.60007	0.018796	0.0398854	0.791464	-247	1	ENST00000309926	GPR148	131486643	NPA
2	113829541	113829589	-0.707567	0.0188094	0.00876488	1	-306	1	ENST00000393197	IL1F10	113829895	NPA
2	176964449	176964500	-0.436245	0.0188441	0.0101374	0.311784	-9	1	ENST00000406506	HOXD12	176964458	NPA
2	33359023	33359077	-0.474501	0.0189224	0.00689318	1	-396	1	ENST00000432635	LTBP1	33359473	NPA
13	49975543	49975598	-0.564256	0.0189819	0.0189798	0.716674	63	-1	ENST00000457041	CAB39L	49975661	NPA
1	26605766	26605812	-0.566368	0.0190433	0.00939928	0.497842	99	1	ENST00000374243	SH3BGRL3	26605667	NPA
14	21213922	21213974	-0.346333	0.0191286	0.0353444	0.912333	-125	1	ENST00000326842	EDDM3A	21214099	NPA
1	161676247	161676299	-1.03165	0.0191664	0.0114791	0.768455	-463	1	ENST00000236938	FCRLA	161676762	NPA
12	7033618	7033662	-0.428756	0.0192793	0.0346361	0.645072	-8	1	ENST00000356654	ATN1	7033626	NPA
18	28898111	28898157	-0.362265	0.0192826	0.0487247	0.786546	59	1	ENST00000257192	DSG1	28898052	NPA
8	22018551	22018595	-0.334875	0.0193031	0.00325773	0.981011	-573	1	ENST00000318561	SFTPC	22019168	NPA
X	15518679	15518738	-0.43416	0.0193699	0.00565068	0.868667	-214	1	ENST00000348343	BMX	15518952	NPA
11	123756481	123756538	-0.598736	0.0194374	0.0118256	0.883232	-132	-1	ENST00000375026	TMEM225	123756349	NPA
1	47695578	47695623	-0.500063	0.0195319	0.0176674	0.816948	-135	-1	ENST00000371883	TAL1	47695443	NPA
7	128312414	128312465	-0.501007	0.0195964	0.0359575	0.803911	61	1	ENST00000477515	FAM71F2	128312353	NPA
3	12392727	12392782	-0.360259	0.0197654	2.62424e-05	1	-189	1	ENST00000477039	PPARG	12392971	NPA
6	41255055	41255114	-0.649977	0.0198918	0.00229008	0.747137	-598	-1	ENST00000334475	TREM1	41254457	NPA
17	34417304	34417350	-0.768057	0.0199023	0.000254863	0.666928	137	-1	ENST00000225245	CCL3	34417487	NPA
1	153364034	153364093	-0.881104	0.0199564	0.00314585	0.842029	-370	-1	ENST00000368733	S100A8	153363664	NPA
1	186368899	186368958	0.478667	0.0199671	0.0248679	0.727226	1347	1	ENST00000478571	C1orf27	186367552	CPA
1	28241274	28241322	-0.582999	0.0200698	0.0188064	0.122938	-17	-1	ENST00000373909	RPA2	28241257	NPA
9	125796460	125796512	-0.549494	0.0200963	0.0042635	0.765316	-294	1	ENST00000373642	GPR21	125796806	NPA
11	112035504	112035563	-0.709389	0.0201862	0.0141359	NA	-664	-1	ENST00000280357	IL18	112034840	NPA
7	110731045	110731089	0.453532	0.0201869	0.002191	0.824172	1	1	ENST00000422987	LRRN3	110731088	CPA
1	154928814	154928862	-0.406063	0.0202609	0.0059148	0.435332	-215	-1	ENST00000490230	PBXIP1	154928599	NPA
19	55385568	55385621	-0.697075	0.0202731	0.0435978	0.988288	19	1	ENST00000433231	FCAR	55385549	NPA
2	176964273	176964317	-0.883782	0.0202763	0.0101374	0.390497	-141	1	ENST00000406506	HOXD12	176964458	NPA
8	118146717	118146761	-0.348819	0.020331	0.0202872	0.695258	-286	1	ENST00000518521	SLC30A8	118147047	NPA
1	198200968	198201027	-0.454679	0.0203893	0.0276317	0.951832	11039	1	ENST00000391974	NEK7	198189929	NPA
11	33913928	33913987	-0.437093	0.0204242	0.00195578	NA	-92	-1	ENST00000257818	LMO2	33913836	NPA
1	155211726	155211782	-0.615776	0.0204419	0.00267583	0.793926	-660	-1	ENST00000427500	GBA	155211066	NPA
12	58175876	58175935	-0.493936	0.0204591	0.0441165	NA	-437	1	ENST00000454289	TSFM	58176372	NPA
1	57319962	57320017	-0.490111	0.0204892	0.0495642	0.647685	-462	1	ENST00000361249	C8A	57320479	NPA
6	41255182	41255241	-0.530811	0.0206027	0.00229008	NA	-725	-1	ENST00000334475	TREM1	41254457	NPA
11	102651300	102651351	-0.791377	0.0206231	0.02598	NA	8	-1	ENST00000279441	MMP10	102651359	NPA
8	80992872	80992931	-0.391482	0.0207322	0.00657619	0.829401	-23	-1	ENST00000522364	TPD52	80992849	NPA
7	56174713	56174772	0.477116	0.0207689	0.0303859	NA	-444	-1	ENST00000395422	CHCHD2	56174269	CPA
2	46747386	46747439	-0.565102	0.0207698	0.000664193	1	-290	-1	ENST00000306448	ATP6V1E2	46747096	NPA
1	201181850	201181894	0.413156	0.0208777	0.0225007	1	80	1	ENST00000412892	IGFN1	201181770	CPA
1	111853113	111853172	-0.529628	0.0208792	0.0122826	NA	14	1	ENST00000430615	CHIA	111853099	NPA
X	151903167	151903211	0.377137	0.0209158	0.0277421	0.954786	17	-1	ENST00000393869	MAGEA12	151903184	CPA
3	10491812	10491857	0.490638	0.0210596	0.00215482	0.959655	-515	-1	ENST00000352432	ATP2B2	10491297	CPA
2	102927695	102927739	-0.364572	0.0210825	0.0141738	0.99186	-223	1	ENST00000233954	IL1RL1	102927962	NPA
18	3447165	3447224	-0.400031	0.0211027	0.00215482	0.837838	-383	1	ENST00000548489	TGIF1	3447607	NPA
X	105280964	105281011	-0.465307	0.0211488	0.0191669	NA	374	-1	ENST00000327674	SERPINA7	105281385	NPA
3	149095587	149095631	-0.485824	0.0212832	0.0439215	0.554458	21	-1	ENST00000305366	TM4SF1	149095652	NPA
10	124320091	124320150	-0.441399	0.0212852	0.0101726	0.49117	-31	1	ENST00000338354	DMBT1	124320181	NPA
2	113341582	113341626	-0.403132	0.0213148	0.00485594	0.737794	-191	1	ENST00000489052	CHCHD5	113341817	NPA
4	71108424	71108483	-0.383008	0.0213283	0.0410437	NA	119	1	ENST00000304954	CSN3	71108305	NPA
11	36615361	36615420	-0.765737	0.0213297	0.00767746	0.689873	-631	1	ENST00000334307	C11orf74	36616051	NPA
1	201181215	201181259	0.464499	0.0214644	0.0225007	1	-511	1	ENST00000412892	IGFN1	201181770	CPA
5	56779252	56779311	-0.511034	0.0215068	0.00683006	0.684231	-616	-1	ENST00000423391	ACTBL2	56778636	NPA
14	21467412	21467456	-0.315811	0.0215231	0.00215482	0.716635	7	1	ENST00000298681	SLC39A2	21467449	NPA
5	95769082	95769132	-0.424554	0.021532	0.0191851	0.344437	-98	-1	ENST00000311106	PCSK1	95768984	NPA
4	186457285	186457344	-0.397646	0.0215684	0.0194709	0.987286	-519	-1	ENST00000284771	PDLIM3	186456766	NPA
8	80993709	80993768	-0.449614	0.0216403	0.00657619	0.897315	-658	-1	ENST00000543691	TPD52	80993051	NPA
11	59824008	59824053	-0.374749	0.0216569	0.0112902	0.932649	-7	1	ENST00000395032	MS4A3	59824060	NPA
6	53883625	53883684	-0.425902	0.0217902	0.00247944	0.77132	-30	1	ENST00000274897	MLIP	53883714	NPA
2	99872021	99872080	-0.710584	0.0218056	0.00832409	0.679284	-276	-1	ENST00000423306	LYG2	99871745	NPA
9	21239908	21239954	-0.966267	0.0219484	0.0373516	0.620699	24	-1	ENST00000380222	IFNA14	21239978	NPA
1	153330088	153330140	-0.483983	0.0220309	0.0382432	0.792202	-190	1	ENST00000368738	S100A9	153330330	NPA
12	58161121	58161180	-0.603348	0.0220993	0.00440582	NA	-87	-1	ENST00000228606	CYP27B1	58161034	NPA
2	29296975	29297024	-0.40881	0.0221242	0.043081	1	103	-1	ENST00000331664	C2orf71	29297127	NPA
6	47624174	47624218	-0.61071	0.0221798	0.0154196	0.691517	2	1	ENST00000507065	GPR111	47624172	NPA
11	4415082	4415126	-0.349295	0.0222479	0.0280416	0.943078	-156	-1	ENST00000543625	TRIM21	4414926	NPA
20	33462128	33462176	-0.580295	0.0224329	0.02598	NA	-569	1	ENST00000497927	ACSS2	33462745	NPA
2	113342157	113342201	-0.480614	0.0224689	0.00485594	0.183551	-15	1	ENST00000409719	CHCHD5	113342172	NPA
X	72667235	72667281	-0.50769	0.0225422	0.0277421	NA	147	1	ENST00000373514	CDX4	72667088	NPA
14	21467587	21467636	-0.454224	0.0226107	0.00215482	NA	138	1	ENST00000298681	SLC39A2	21467449	NPA
14	21156327	21156371	-0.444326	0.0226176	0.0164442	NA	-561	1	ENST00000397990	ANG	21156932	NPA
1	235814494	235814552	-0.395521	0.0226841	0.000966324	0.60128	-440	-1	ENST00000450593	GNG4	235814054	NPA
2	63665005	63665064	-0.740736	0.022688	0.0056425	0.635983	77	-1	ENST00000398544	WDPCP	63665141	NPA
14	39734988	39735047	-0.926335	0.0226932	0.000798847	0.80691	389	1	ENST00000382245	CTAGE5	39734599	NPA
11	105010539	105010598	-0.518089	0.0227888	0.0441165	0.952804	-86	-1	ENST00000530950	CARD18	105010453	NPA
15	76628872	76628916	-0.544733	0.0228227	0.0199078	0.390131	-149	1	ENST00000290759	ISL2	76629065	NPA
19	42807475	42807521	0.405624	0.0229536	0.00835261	1	-546	-1	ENST00000538771	PAFAH1B3	42806929	CPA
4	41751440	41751499	-0.480541	0.0229577	0.0042868	0.384659	-453	-1	ENST00000226382	PHOX2B	41750987	NPA
6	131570901	131570960	-0.538513	0.0231722	0.000611803	NA	-339	1	ENST00000342266	AKAP7	131571299	NPA
8	72268593	72268652	-0.658768	0.0231742	0.00457081	NA	69	-1	ENST00000419131	EYA1	72268721	NPA
14	21423155	21423214	-0.409243	0.0232529	0.000966324	NA	-397	1	ENST00000304625	RNASE2	21423611	NPA
7	143806805	143806855	-0.343972	0.0233146	0.00309599	NA	198	1	ENST00000408979	OR2A2	143806607	NPA
3	12392464	12392523	-0.524975	0.0233484	2.62424e-05	1	-448	1	ENST00000477039	PPARG	12392971	NPA
16	20702457	20702501	-0.384316	0.0233822	0.0191983	1	77	-1	ENST00000307493	ACSM1	20702578	NPA
11	112035582	112035641	-0.95786	0.0235271	0.0141359	1	-742	-1	ENST00000280357	IL18	112034840	NPA
6	123958505	123958564	-0.452428	0.0237951	0.024766	NA	-267	-1	ENST00000334268	TRDN	123958238	NPA
2	178484362	178484421	-0.513704	0.0238436	0.0469008	NA	-668	-1	ENST00000355689	TTC30A	178483694	NPA
6	53883401	53883460	-0.697372	0.0238727	0.00247944	0.607933	-254	1	ENST00000274897	MLIP	53883714	NPA
13	49975571	49975621	-0.655388	0.0239169	0.0189798	0.666403	40	-1	ENST00000457041	CAB39L	49975661	NPA
4	125632636	125632695	-0.545545	0.024113	0.00043794	0.797997	1192	-1	ENST00000504087	ANKRD50	125633887	NPA
5	39219745	39219804	-0.522432	0.0241381	0.0168196	NA	-37	-1	ENST00000351578	FYB	39219708	NPA
18	3446915	3446974	-0.525117	0.0242529	0.00215482	0.792293	-633	1	ENST00000548489	TGIF1	3447607	NPA
1	157670659	157670706	0.351466	0.0244275	0.0193301	0.828431	-12	-1	ENST00000368184	FCRL3	157670647	CPA
1	155211413	155211470	-0.41928	0.0245814	0.00267583	0.890391	-347	-1	ENST00000427500	GBA	155211066	NPA
12	96389912	96389956	-0.326977	0.024592	0.0319498	1	47	-1	ENST00000546999	HAL	96390003	NPA
16	67310707	67310760	-0.357724	0.0246188	0.0329357	NA	-653	1	ENST00000360461	PLEKHG4	67311413	NPA
1	172628265	172628312	0.385705	0.0247401	0.0150553	0.924819	107	1	ENST00000367721	FASLG	172628158	CPA
11	4614690	4614749	-0.468349	0.0247724	0.0454905	0.947351	-288	1	ENST00000450052	OR52I1	4615037	NPA
14	23388752	23388803	-0.68219	0.0250768	0.019174	0.0304752	87	1	ENST00000424245	AL132780.10	23388665	NPA
20	23067629	23067688	-0.309798	0.0250971	0.0202536	1	-652	-1	ENST00000246006	CD93	23066977	NPA
11	118213589	118213642	0.88635	0.0251673	0.00253601	0.574479	-130	-1	ENST00000300692	CD3D	118213459	CPA
11	84634837	84634884	-0.577862	0.0251713	0.0245966	NA	-204	-1	ENST00000398309	DLG2	84634633	NPA
4	122085330	122085389	-0.500628	0.0251896	0.0105321	0.696789	87	-1	ENST00000506753	TNIP3	122085476	NPA
15	43559295	43559339	-0.362645	0.0252081	0.0176874	0.972617	-240	-1	ENST00000349114	TGM5	43559055	NPA
4	88571269	88571313	-0.357561	0.0253075	0.0218214	0.813553	-146	1	ENST00000339673	DMP1	88571459	NPA
2	99871853	99871912	-0.527969	0.0253597	0.00832409	NA	-108	-1	ENST00000423306	LYG2	99871745	NPA
13	46679266	46679325	-0.387015	0.0256471	0.0230438	0.69938	-105	-1	ENST00000439329	CPB2	46679161	NPA
14	25045870	25045929	-0.467118	0.0256534	0.00229008	NA	-404	-1	ENST00000216336	CTSG	25045466	NPA
11	4945436	4945486	-0.400325	0.0257275	0.0213525	1	151	-1	ENST00000321961	OR51G1	4945637	NPA
4	187186985	187187044	0.590775	0.0257984	0.0404229	0.680116	-55	1	ENST00000403665	F11	187187099	CPA
1	152647444	152647495	-0.67403	0.0258422	0.00356349	NA	-276	1	ENST00000417924	LCE2B	152647771	NPA
11	118398053	118398097	-0.384376	0.0258533	0.0101374	0.593625	-90	1	ENST00000302783	TTC36	118398187	NPA
8	38831162	38831221	-0.477926	0.0259244	0.0225125	0.98039	-462	1	ENST00000302495	HTRA4	38831683	NPA
12	123835124	123835183	-0.333632	0.0259377	0.0441165	1	-136	-1	ENST00000442601	SBNO1	123834988	NPA
12	15039225	15039284	-0.293648	0.0259937	0.000436214	0.862729	-365	-1	ENST00000539261	MGP	15038860	NPA
7	110731005	110731064	0.548487	0.0260237	0.002191	0.824172	2	1	ENST00000308478	LRRN3	110731062	CPA
14	21423580	21423627	-0.452934	0.0260967	0.000966324	0.863304	16	1	ENST00000304625	RNASE2	21423611	NPA
14	21457817	21457865	-0.446318	0.0261097	0.00229008	0.274557	-81	1	ENST00000339374	METTL17	21457946	NPA
4	15940691	15940750	-0.629992	0.0261829	0.0143468	NA	-328	-1	ENST00000382333	FGFBP1	15940363	NPA
20	57428179	57428223	0.484075	0.0262093	0.000966324	1	-95	1	ENST00000371099	GNAS	57428318	CPA
10	72026906	72026957	-0.454469	0.0263303	0.0122826	0.756545	-758	-1	ENST00000449957	NPFFR1	72026148	NPA
14	94492655	94492699	-0.475474	0.0263495	0.0373035	0.206113	-25	1	ENST00000203664	OTUB2	94492724	NPA
13	53423012	53423056	-0.423134	0.0263497	0.0133477	0.117462	-237	-1	ENST00000448969	PCDH8	53422775	NPA
12	72332455	72332509	-0.433451	0.0263637	0.0242958	0.696786	-117	1	ENST00000333850	TPH2	72332626	NPA
16	58035092	58035137	0.506979	0.0264137	0.0402807	0.389969	-168	1	ENST00000219281	C16orf57	58035305	CPA
4	155511801	155511849	-0.474664	0.0264681	0.00253756	1	48	-1	ENST00000457487	FGA	155511897	NPA
11	4977575	4977634	-0.450276	0.0266158	0.0174646	0.769952	-632	-1	ENST00000380371	OR51A2	4976943	NPA
2	169923241	169923300	-0.651499	0.0266642	0.00205277	0.615957	-245	1	ENST00000357546	DHRS9	169923545	NPA
1	182369963	182370022	-0.282867	0.0266806	0.0438576	NA	-212	-1	ENST00000367565	TEDDM1	182369751	NPA
4	74848282	74848335	-0.321447	0.0266901	0.00253601	1	-441	-1	ENST00000296029	PF4	74847841	NPA
11	118214736	118214795	0.776859	0.0267693	0.0215513	0.792459	-264	1	ENST00000533462	CD3G	118215059	CPA
13	44454414	44454458	-0.313069	0.0268739	0.00209224	0.815515	445	1	ENST00000325686	C13orf31	44453969	NPA
6	53883547	53883606	-0.476272	0.0268968	0.00247944	NA	-108	1	ENST00000274897	MLIP	53883714	NPA
17	39041723	39041774	0.335865	0.02693	0.0337133	0.95308	-244	-1	ENST00000167588	KRT20	39041479	CPA
5	54319657	54319716	0.606087	0.0269983	0.009347	NA	281	-1	ENST00000371487	CTD-2313F11.1	54319997	CPA
6	45295462	45295521	-0.461089	0.0270873	0.00606574	NA	-373	1	ENST00000483377	RUNX2	45295894	NPA
1	153330323	153330367	-0.315972	0.0271168	0.0382432	0.698029	-7	1	ENST00000368738	S100A9	153330330	NPA
11	59823905	59823958	-0.490858	0.0271584	0.0112902	0.828245	-102	1	ENST00000395032	MS4A3	59824060	NPA
18	67624215	67624274	0.43541	0.0271706	0.0114371	1	-55	-1	ENST00000280200	CD226	67624160	CPA
11	48237953	48238012	-0.705668	0.0271896	0.00586453	0.737623	-332	1	ENST00000309562	OR4B1	48238344	NPA
3	149191631	149191683	-0.428215	0.0272218	0.011463	0.950626	-78	1	ENST00000305354	TM4SF4	149191761	NPA
11	48237889	48237948	-0.534769	0.0272514	0.00586453	NA	-396	1	ENST00000309562	OR4B1	48238344	NPA
12	123835238	123835297	-0.404294	0.0272834	0.0441165	1	-250	-1	ENST00000442601	SBNO1	123834988	NPA
10	115934706	115934765	-0.907245	0.0272961	0.02598	0.523579	-727	-1	ENST00000369286	C10orf118	115933979	NPA
1	151299240	151299289	-0.331978	0.0274006	0.00189343	NA	-516	-1	ENST00000271657	PI4KB	151298724	NPA
1	155178181	155178228	-0.414617	0.0274872	0.00440582	0.534868	-262	1	ENST00000368376	MTX1	155178490	NPA
2	46747276	46747323	-0.382355	0.0274956	0.000664193	1	-180	-1	ENST00000306448	ATP6V1E2	46747096	NPA
1	84609691	84609750	0.512908	0.0275073	0.0222744	NA	-204	1	ENST00000370685	PRKACB	84609954	CPA
13	49975456	49975515	-0.589581	0.0275118	0.0189798	0.716674	146	-1	ENST00000457041	CAB39L	49975661	NPA
9	21409034	21409093	-0.723386	0.0276348	0.042425	0.730287	-53	1	ENST00000380205	IFNA8	21409146	NPA
1	84609496	84609555	0.418644	0.0277313	0.0222744	0.339411	-399	1	ENST00000370685	PRKACB	84609954	CPA
16	49407547	49407591	-0.375066	0.0278969	0.0157486	0.745853	-143	1	ENST00000299191	C16orf78	49407734	NPA
20	20036961	20037020	-0.711268	0.0279228	0.0480543	1	-270	1	ENST00000451767	C20orf26	20037290	NPA
8	72269316	72269372	-0.352837	0.0280852	0.00457081	0.91094	-337	-1	ENST00000388740	EYA1	72268979	NPA
14	51955781	51955840	-0.467099	0.0281142	0.0357268	NA	-15	1	ENST00000356218	FRMD6	51955855	NPA
1	198201685	198201738	-0.513628	0.0282285	0.0276317	NA	11756	1	ENST00000391974	NEK7	198189929	NPA
1	235814722	235814773	-0.380271	0.0282446	0.000966324	0.795509	-668	-1	ENST00000450593	GNG4	235814054	NPA
5	140557506	140557559	-0.352261	0.0283292	0.0280416	0.885701	135	1	ENST00000239444	PCDHB8	140557371	NPA
13	49976282	49976341	-0.3866	0.0283795	0.0189798	0.712658	-547	-1	ENST00000378341	CAB39L	49975735	NPA
4	100140538	100140597	-0.783231	0.0284223	0.000966324	NA	97	-1	ENST00000237653	ADH6	100140694	NPA
1	172627989	172628033	0.559225	0.028439	0.0150553	0.957612	-121	1	ENST00000340030	FASLG	172628154	CPA
14	25045522	25045572	-0.463537	0.0284775	0.00229008	0.967555	-56	-1	ENST00000216336	CTSG	25045466	NPA
4	175205941	175206000	-0.865436	0.028479	0.0303358	0.671297	-526	-1	ENST00000393674	FBXO8	175205415	NPA
5	42423384	42423440	-0.552108	0.0285134	0.0382432	0.505358	-439	1	ENST00000230882	GHR	42423879	NPA
14	21058428	21058487	-0.594891	0.0285699	0.00043794	0.952249	209	-1	ENST00000335950	RNASE11	21058696	NPA
10	49483142	49483200	-0.576327	0.0285829	0.00356368	NA	-201	-1	ENST00000407470	FRMPD2	49482941	NPA
2	169923158	169923217	-0.617083	0.0286235	0.00205277	0.615957	-328	1	ENST00000357546	DHRS9	169923545	NPA
5	96079224	96079268	-0.271511	0.0286575	0.0246039	NA	-5	1	ENST00000484552	CAST	96079273	NPA
5	140474079	140474138	-0.398476	0.0286845	0.02598	0.724966	-89	1	ENST00000194155	PCDHB2	140474227	NPA
9	21239963	21240010	-0.682237	0.0288557	0.0373516	0.698197	15	-1	ENST00000380222	IFNA14	21239978	NPA
6	159466701	159466760	0.435667	0.0288629	0.0311897	0.469745	-517	-1	ENST00000326965	TAGAP	159466184	CPA
6	41254752	41254797	-0.43585	0.0290314	0.00229008	0.869479	-295	-1	ENST00000334475	TREM1	41254457	NPA
3	148447365	148447424	-0.490159	0.0290559	0.0373516	0.837545	-463	1	ENST00000475347	AGTR1	148447887	NPA
11	123756403	123756452	-0.499921	0.0290791	0.0118256	NA	-54	-1	ENST00000375026	TMEM225	123756349	NPA
11	48237728	48237787	-0.563265	0.0290895	0.00586453	NA	-557	1	ENST00000309562	OR4B1	48238344	NPA
9	125796915	125796974	-0.456316	0.0291518	0.0042635	NA	69	1	ENST00000412269	GPR21	125796846	NPA
14	21457532	21457590	-0.345578	0.0291568	0.00229008	0.70095	-356	1	ENST00000339374	METTL17	21457946	NPA
8	65291605	65291651	-0.680433	0.0292618	0.0215513	0.381313	-55	1	ENST00000385081	MIR124-2	65291706	NPA
19	10152868	10152912	-0.47972	0.0292809	0.0377234	NA	351	1	ENST00000495140	C3P1	10152517	NPA
14	21467340	21467384	-0.386701	0.029314	0.00215482	0.682955	-65	1	ENST00000298681	SLC39A2	21467449	NPA
4	90033612	90033663	-0.536654	0.0293371	0.00277363	0.981226	-305	1	ENST00000317005	TIGD2	90033968	NPA
14	104436739	104436787	-0.303649	0.0294225	0.00267583	NA	-28963	-1	ENST00000455348	AL136001.4	104407776	NPA
15	40398906	40398953	-0.451335	0.0294509	0.0389761	1	-257	-1	ENST00000397573	BMF	40398649	NPA
5	156390436	156390493	-0.539445	0.0294599	0.00512857	0.611007	-170	-1	ENST00000274532	TIMD4	156390266	NPA
1	196621104	196621160	0.603299	0.0294778	0.0226412	0.777486	-26	1	ENST00000496761	CFH	196621186	CPA
X	129039798	129039842	0.433685	0.0295185	0.0133477	0.646461	-255	1	ENST00000425117	UTP14A	129040097	CPA
1	181057485	181057530	-0.34931	0.0295416	0.00331191	0.345872	-108	1	ENST00000367577	IER5	181057638	NPA
16	20702726	20702778	-0.33507	0.0295475	0.0191983	1	-148	-1	ENST00000219151	ACSM1	20702578	NPA
14	21457347	21457398	-0.431061	0.0295548	0.00229008	0.908196	-548	1	ENST00000339374	METTL17	21457946	NPA
15	50411420	50411472	-0.903328	0.0295667	0.00253601	0.440017	-1	-1	ENST00000284509	ATP8B4	50411419	NPA
3	121468865	121468911	-0.654848	0.0297158	0.0019958	0.0734393	-263	-1	ENST00000340645	GOLGB1	121468602	NPA
18	52258417	52258476	-0.60468	0.0297496	0.000611803	NA	27	1	ENST00000321600	C18orf26	52258390	NPA
12	11339249	11339308	-0.512377	0.0298535	0.0193308	NA	235	-1	ENST00000334266	TAS2R42	11339543	NPA
20	1538862	1538907	-0.33657	0.0298564	0.00617057	1	-511	-1	ENST00000381621	SIRPD	1538351	NPA
12	7033335	7033393	-0.319508	0.0299623	0.0346361	1	-233	1	ENST00000356654	ATN1	7033626	NPA
1	172627841	172627900	0.487959	0.0300154	0.0150553	NA	-254	1	ENST00000340030	FASLG	172628154	CPA
X	105281038	105281097	-0.520055	0.0300504	0.0191669	NA	288	-1	ENST00000327674	SERPINA7	105281385	NPA
1	160833055	160833114	-0.52977	0.0300661	0.0193301	0.669795	-363	-1	ENST00000368032	CD244	160832692	NPA
1	196621228	196621287	0.760777	0.0300836	0.0226412	NA	42	1	ENST00000359637	CFH	196621186	CPA
5	176811444	176811493	0.373975	0.030104	0.0406527	NA	-8	1	ENST00000507685	SLC34A1	176811452	CPA
22	25335297	25335341	0.521741	0.0301214	0.0266399	0.877226	17	-1	ENST00000382744	TMEM211	25335314	CPA
11	4415240	4415295	-0.386147	0.0301761	0.0280416	0.922082	-314	-1	ENST00000543625	TRIM21	4414926	NPA
2	99872120	99872179	-0.519761	0.0301813	0.00832409	0.679284	-375	-1	ENST00000423306	LYG2	99871745	NPA
11	84635000	84635057	-0.393004	0.0303061	0.0245966	NA	-367	-1	ENST00000398309	DLG2	84634633	NPA
1	159557158	159557217	-0.33597	0.0303158	0.0042868	1	-398	1	ENST00000255040	APCS	159557615	NPA
4	104641417	104641470	-0.316322	0.0303864	0.0406527	NA	-444	-1	ENST00000304883	TACR3	104640973	NPA
4	100432112	100432171	-0.352906	0.0307442	0.011463	0.913972	10	1	ENST00000326581	C4orf17	100432161	NPA
3	112693870	112693923	-0.805448	0.0307873	0.00801766	0.255372	14	-1	ENST00000471858	CD200R1	112693937	NPA
8	130798923	130798977	-0.72318	0.0308257	0.0147227	0.70531	157	-1	ENST00000276708	GSDMC	130799134	NPA
14	39734742	39734801	-0.538417	0.0308339	0.000798847	NA	143	1	ENST00000382245	CTAGE5	39734599	NPA
10	25304956	25305001	-0.426771	0.0308416	0.0137968	0.814659	84	-1	ENST00000496261	ENKUR	25305085	NPA
12	91505657	91505716	-0.61795	0.0309158	0.0154196	0.687428	-49	-1	ENST00000266718	LUM	91505608	NPA
1	154955929	154955974	-0.542648	0.0309235	0.0348672	0.731694	22	1	ENST00000487371	FLAD1	154955907	NPA
11	118397928	118397979	-0.307355	0.0309381	0.0101374	NA	-208	1	ENST00000302783	TTC36	118398187	NPA
5	150157287	150157340	-0.380345	0.0310298	0.00597571	0.890618	-168	1	ENST00000526627	AC010441.1	150157508	NPA
15	80215037	80215081	0.488097	0.0310323	0.00248764	0.955364	-426	1	ENST00000542003	C15orf37	80215507	CPA
5	71803217	71803276	-0.414875	0.0310509	0.000436214	0.806977	3	-1	ENST00000414109	ZNF366	71803220	NPA
20	23067472	23067531	-0.380544	0.0311252	0.0202536	0.881714	-495	-1	ENST00000246006	CD93	23066977	NPA
4	153274031	153274083	0.379143	0.0311444	0.0382432	0.868238	27	-1	ENST00000263981	FBXW7	153274110	CPA
1	47656035	47656079	-0.412101	0.031151	0.0210898	0.917449	-308	-1	ENST00000294338	PDZK1IP1	47655727	NPA
8	16860154	16860205	-0.370356	0.0312057	0.0406527	0.98419	-464	-1	ENST00000180166	FGF20	16859690	NPA
21	40033822	40033881	-0.66743	0.0312637	0.0192207	0.762275	-118	-1	ENST00000442448	ERG	40033704	NPA
1	201916102	201916156	-0.554157	0.0313176	0.00394056	NA	-386	-1	ENST00000400965	LMOD1	201915716	NPA
11	107583463	107583521	-0.381881	0.0313567	0.0339832	NA	-676	-1	ENST00000305991	SLN	107582787	NPA
4	15940237	15940296	-0.433717	0.0313933	0.0143468	0.926866	67	-1	ENST00000382333	FGFBP1	15940363	NPA
2	102953059	102953108	-0.406982	0.0314458	0.0368182	NA	-500	1	ENST00000311734	IL1RL1	102953608	NPA
17	8093582	8093626	-0.777185	0.0314505	0.0469008	0.286815	-18	-1	ENST00000389017	C17orf59	8093564	NPA
2	113342084	113342135	-0.52528	0.0315628	0.00485594	0.129762	-37	1	ENST00000409719	CHCHD5	113342172	NPA
21	43823894	43823953	0.978632	0.0316004	0.00939928	0.672061	-55	1	ENST00000291535	UBASH3A	43824008	CPA
10	3827273	3827317	0.539374	0.0316402	0.0410583	0.0860981	58	-1	ENST00000380946	KLF6	3827375	CPA
11	117695863	117695907	-0.367293	0.0316555	0.00939928	0.87924	-404	-1	ENST00000547335	FXYD2	117695459	NPA
19	52264132	52264191	-0.411711	0.0316606	0.0226412	0.98667	8	1	ENST00000340023	FPR2	52264183	NPA
2	113884904	113884963	-0.411348	0.0316691	0.00939928	NA	-175	1	ENST00000409930	IL1RN	113885138	NPA
8	6795844	6795903	-0.420383	0.0316757	0.00461686	NA	16	-1	ENST00000297435	DEFA4	6795860	NPA
19	50266681	50266727	-0.46825	0.031823	0.047556	0.915933	-138	-1	ENST00000246801	TSKS	50266543	NPA
21	35884531	35884590	-0.532506	0.0320165	0.00939928	0.9273	-17	-1	ENST00000399286	KCNE1	35884573	NPA
12	91506152	91506211	-0.81368	0.0320412	0.0154196	NA	-544	-1	ENST00000266718	LUM	91505608	NPA
4	72204976	72205020	-0.346674	0.032069	0.00440582	1	206	1	ENST00000340595	SLC4A4	72204770	NPA
10	90749612	90749671	-0.522255	0.0322133	0.00597571	0.686313	-743	1	ENST00000355740	FAS	90750414	NPA
9	88555901	88555950	0.932633	0.0323285	0.0112902	0.177462	-111	1	ENST00000361671	NAA35	88556061	CPA
6	154360341	154360385	-0.351048	0.0323442	0.00314585	0.703272	-58	1	ENST00000330432	OPRM1	154360443	NPA
11	107583257	107583316	-0.346169	0.0323715	0.0339832	0.918295	-470	-1	ENST00000305991	SLN	107582787	NPA
5	138775851	138775909	-0.413155	0.0323784	0.0331576	0.656863	-636	-1	ENST00000302060	DNAJC18	138775215	NPA
11	5537895	5537948	-0.58531	0.0323997	0.00180298	NA	-13	-1	ENST00000380184	UBQLNL	5537935	NPA
2	182850669	182850723	-0.29499	0.0324347	0.00684113	1	-26	1	ENST00000409702	PPP1R1C	182850749	NPA
16	49407755	49407800	-0.369247	0.0325043	0.0157486	0.757602	21	1	ENST00000299191	C16orf78	49407734	NPA
19	50266997	50267046	-0.429144	0.0325053	0.047556	1	-454	-1	ENST00000246801	TSKS	50266543	NPA
11	4977409	4977468	-0.521166	0.0325957	0.0174646	0.49065	-466	-1	ENST00000380371	OR51A2	4976943	NPA
1	224370235	224370294	0.468644	0.0325997	0.0096775	0.382506	-579	1	ENST00000323699	DEGS1	224370873	CPA
2	158114114	158114173	-0.575086	0.032603	0.0101475	0.699191	4	1	ENST00000259056	GALNT5	158114110	NPA
1	153389033	153389080	-0.322775	0.032656	0.032021	1	88	1	ENST00000368729	S100A7A	153388945	NPA
2	191002101	191002160	-0.624177	0.0327152	0.0373516	NA	-326	1	ENST00000396974	C2orf88	191002486	NPA
12	123595427	123595472	-0.363622	0.0328219	0.00226043	0.937708	-385	-1	ENST00000280562	PITPNM2	123595042	NPA
18	3446989	3447048	-0.442105	0.0329366	0.00215482	0.792293	-559	1	ENST00000548489	TGIF1	3447607	NPA
13	53423085	53423130	-0.423849	0.0330647	0.0133477	0.146912	-310	-1	ENST00000448969	PCDH8	53422775	NPA
2	208866176	208866228	-0.450176	0.0332035	0.0019958	NA	18237	-1	ENST00000390944	U6	208884465	NPA
3	46250217	46250276	-0.552316	0.0332127	0.0237173	0.809358	-330	-1	ENST00000296140	CCR1	46249887	NPA
11	124310994	124311045	-0.322662	0.0332772	0.0190921	0.882769	9	-1	ENST00000328064	OR8B8	124311054	NPA
6	53883150	53883209	-0.648092	0.0333417	0.00247944	NA	-505	1	ENST00000274897	MLIP	53883714	NPA
11	102651187	102651235	-0.614876	0.0334364	0.02598	0.611194	124	-1	ENST00000279441	MMP10	102651359	NPA
11	65627492	65627536	-0.422371	0.0334504	0.0191983	0.456103	3	1	ENST00000533035	MUS81	65627533	NPA
11	65627425	65627469	-0.39585	0.0334688	0.0191983	0.649601	-64	1	ENST00000533035	MUS81	65627533	NPA
20	18794104	18794157	-0.469839	0.0334981	0.0368182	0.811428	-213	1	ENST00000377428	C20orf79	18794370	NPA
1	111852974	111853033	-0.499901	0.0335231	0.0122826	0.841865	-22	1	ENST00000343320	CHIA	111852996	NPA
16	14398124	14398170	-0.384253	0.0335975	0.0171468	0.885051	300	1	ENST00000384907	MIR193B	14397824	NPA
8	22018812	22018856	-0.469108	0.0337027	0.00325773	1	-312	1	ENST00000318561	SFTPC	22019168	NPA
11	118476437	118476482	-0.431345	0.0337236	0.0410437	0.879398	-673	1	ENST00000361417	PHLDB1	118477155	NPA
X	138914598	138914657	-0.568127	0.0337891	0.000664193	0.84882	-151	-1	ENST00000359686	ATP11C	138914447	NPA
2	169887715	169887774	-0.358255	0.033806	0.0246195	0.87656	58	-1	ENST00000263817	ABCB11	169887832	NPA
11	117696207	117696258	-0.608605	0.0338166	0.00939928	0.990424	-748	-1	ENST00000547335	FXYD2	117695459	NPA
2	131486786	131486830	-0.523037	0.0338298	0.0398854	1	143	1	ENST00000309926	GPR148	131486643	NPA
1	160765935	160765987	0.393884	0.0338447	0.0487091	0.681104	-13	1	ENST00000263285	LY9	160765948	CPA
3	135915339	135915383	0.372482	0.0338889	0.0359281	0.338679	48	-1	ENST00000491050	MSL2	135915431	CPA
7	83278602	83278661	-0.663696	0.0339648	0.0229642	0.760819	-123	-1	ENST00000541514	SEMA3E	83278479	NPA
2	158182438	158182497	-0.489783	0.034216	0.0042868	NA	8	-1	ENST00000410096	ERMN	158182446	NPA
3	9291278	9291322	-0.809199	0.0342178	0.011229	0.475163	47	-1	ENST00000490348	SRGAP3	9291369	NPA
5	147582430	147582489	0.322271	0.0342318	0.0373035	0.685235	26	1	ENST00000325630	SPINK6	147582404	CPA
5	150157724	150157768	-0.458354	0.0342496	0.00597571	0.66061	216	1	ENST00000526627	AC010441.1	150157508	NPA
1	161169390	161169435	-0.365421	0.0342881	0.0389761	NA	285	1	ENST00000367993	NDUFS2	161169105	NPA
8	62602867	62602926	-0.435411	0.0343398	0.00484316	NA	-459	-1	ENST00000541428	ASPH	62602408	NPA
6	41168996	41169040	0.488687	0.034398	0.0151797	0.791901	-64	-1	ENST00000483722	TREML2	41168932	CPA
14	39734931	39734990	-0.617751	0.0343996	0.000798847	0.726893	332	1	ENST00000382245	CTAGE5	39734599	NPA
16	27437841	27437885	-0.497095	0.0344044	0.044272	0.689958	-694	1	ENST00000395754	IL21R	27438579	NPA
1	151298693	151298745	-0.365274	0.0346678	0.00189343	0.908648	-21	-1	ENST00000271657	PI4KB	151298724	NPA
11	18747950	18747998	0.360905	0.0346853	0.0210898	1	-173	-1	ENST00000319338	IGSF22	18747777	CPA
11	48266280	48266335	-0.691024	0.034698	0.0190345	NA	-273	1	ENST00000302329	OR4X2	48266608	NPA
4	175205373	175205422	-0.558603	0.0348301	0.0303358	0.0998567	-7	-1	ENST00000393674	FBXO8	175205415	NPA
5	66493123	66493169	-0.537764	0.0348855	0.0389761	0.816	-496	-1	ENST00000256447	CD180	66492627	NPA
20	23067549	23067608	-0.36387	0.0349167	0.0202536	0.881714	-572	-1	ENST00000246006	CD93	23066977	NPA
X	15518487	15518546	-0.553535	0.0349568	0.00565068	0.771698	-406	1	ENST00000348343	BMX	15518952	NPA
1	208085128	208085187	-0.376038	0.0350452	0.00932682	NA	-381	-1	ENST00000356522	CD34	208084747	NPA
12	21284177	21284236	-0.639581	0.0351777	0.00898645	0.615027	41	1	ENST00000256958	SLCO1B1	21284136	NPA
5	180467404	180467450	-0.369074	0.0351914	0.0382432	NA	132	1	ENST00000513424	BTNL9	180467272	NPA
1	172501336	172501394	-0.984749	0.0352144	0.0114371	0.457795	-95	1	ENST00000367723	C1orf9	172501489	NPA
5	76248568	76248627	-0.407445	0.0352219	0.0109847	0.793646	30	1	ENST00000274368	CRHBP	76248538	NPA
1	155211656	155211708	-0.511424	0.0352545	0.00267583	0.751149	-590	-1	ENST00000427500	GBA	155211066	NPA
21	43823751	43823795	0.6673	0.0353155	0.00939928	0.817353	-213	1	ENST00000291535	UBASH3A	43824008	CPA
6	154360050	154360108	-0.436301	0.0353657	0.00314585	0.567376	-335	1	ENST00000330432	OPRM1	154360443	NPA
6	49937245	49937304	-0.584908	0.0354186	0.0330259	NA	34	-1	ENST00000398718	DEFB113	49937338	NPA
1	201181305	201181349	0.367604	0.0355059	0.0225007	1	-421	1	ENST00000412892	IGFN1	201181770	CPA
5	66493040	66493084	-0.378634	0.0356193	0.00412578	0.765539	-413	-1	ENST00000256447	CD180	66492627	NPA
20	44175673	44175719	-0.498058	0.0356266	0.0199078	NA	277	-1	ENST00000496898	SPINLW1	44175996	NPA
5	56779162	56779221	-0.475921	0.0357334	0.00683006	0.724045	-526	-1	ENST00000423391	ACTBL2	56778636	NPA
19	55105051	55105105	-0.420205	0.0359666	0.0188065	0.785819	4	1	ENST00000495417	LILRA1	55105047	NPA
12	9822405	9822451	0.49544	0.0360173	0.00260745	NA	56	1	ENST00000466035	CLEC2D	9822349	CPA
17	34417666	34417725	-0.419922	0.0361751	0.000254863	NA	-151	-1	ENST00000470334	CCL3	34417515	NPA
11	84634646	84634702	-0.497321	0.0362191	0.0245966	0.934463	-13	-1	ENST00000398309	DLG2	84634633	NPA
13	44454297	44454341	-0.338277	0.0362557	0.00209224	0.392278	328	1	ENST00000325686	C13orf31	44453969	NPA
9	21409181	21409233	-0.427879	0.0362612	0.042425	NA	35	1	ENST00000380205	IFNA8	21409146	NPA
9	125796722	125796769	-0.451642	0.0362797	0.0042635	0.771841	-37	1	ENST00000373642	GPR21	125796806	NPA
11	118084813	118084872	-0.477189	0.0363429	0.00306451	NA	734	-1	ENST00000533261	AMICA1	118085606	NPA
5	66492900	66492952	-0.560212	0.0363728	0.00412578	NA	-273	-1	ENST00000256447	CD180	66492627	NPA
19	52005101	52005145	-0.473826	0.0365324	0.0210175	0.908433	-58	-1	ENST00000291707	SIGLEC12	52005043	NPA
2	102927758	102927817	-0.413467	0.0366078	0.0141738	NA	-145	1	ENST00000233954	IL1RL1	102927962	NPA
3	109056487	109056546	-0.332623	0.0366095	0.00863273	NA	-68	-1	ENST00000335658	DPPA4	109056419	NPA
1	196620932	196620991	0.501973	0.0366945	0.0226412	0.521429	-17	1	ENST00000439155	CFH	196621008	CPA
8	62602549	62602608	-0.552176	0.0366957	0.00484316	0.642228	-141	-1	ENST00000541428	ASPH	62602408	NPA
1	201181082	201181126	0.323915	0.0367091	0.0225007	1	-644	1	ENST00000412892	IGFN1	201181770	CPA
13	111358790	111358834	0.540867	0.0367875	0.0191983	0.170723	-18	-1	ENST00000465145	CARS2	111358816	CPA
11	34642154	34642213	-0.478341	0.0368745	0.0277421	NA	-427	1	ENST00000527001	EHF	34642640	NPA
4	134069994	134070045	-0.703622	0.0368799	0.0375698	0.552122	223	-1	ENST00000505289	RP11-9G1.3	134070268	NPA
12	52914887	52914936	-0.444242	0.0369047	0.034751	0.807445	-416	-1	ENST00000252242	KRT5	52914471	NPA
3	3152280	3152336	-0.277266	0.0369425	0.00831441	0.990743	-222	-1	ENST00000353055	IL5RA	3152058	NPA
16	57520901	57520945	0.490388	0.0369472	0.0439215	0.814695	-499	-1	ENST00000340099	DOK4	57520402	CPA
17	15169259	15169318	-0.479505	0.0369523	0.00159699	1	-616	-1	ENST00000312280	PMP22	15168643	NPA
11	59824041	59824100	-0.654094	0.0369851	0.0112902	0.983307	-1	1	ENST00000528298	MS4A3	59824101	NPA
1	155178260	155178311	-0.364072	0.0371167	0.00440582	0.25723	-179	1	ENST00000368376	MTX1	155178490	NPA
5	134240214	134240258	0.418529	0.0371186	0.0236125	0.646613	-338	1	ENST00000254908	PCBD2	134240596	CPA
13	115079600	115079659	0.460569	0.0371909	0.018421	0.0464777	-329	1	ENST00000361283	ZNF828	115079988	CPA
4	48136129	48136181	0.622041	0.0373014	0.00356368	0.862034	65	-1	ENST00000510457	TXK	48136246	CPA
20	68493	68545	-0.556452	0.0373813	0.000422798	NA	142	1	ENST00000382410	DEFB125	68351	NPA
3	10491748	10491797	0.395856	0.0374285	0.00215482	0.959655	-451	-1	ENST00000352432	ATP2B2	10491297	CPA
8	38831338	38831397	-0.33761	0.0374328	0.0225125	0.884082	-286	1	ENST00000302495	HTRA4	38831683	NPA
5	39219670	39219714	-0.448404	0.037487	0.0168196	0.78475	-6	-1	ENST00000351578	FYB	39219708	NPA
14	51955690	51955736	-0.506096	0.0375051	0.0357268	0.654548	-119	1	ENST00000356218	FRMD6	51955855	NPA
10	97051167	97051224	0.392354	0.037561	0.010232	0.769264	-386	-1	ENST00000329399	PDLIM1	97050781	CPA
3	35683049	35683108	0.540372	0.0375722	0.0355635	NA	136	1	ENST00000449196	ARPP21	35682913	CPA
5	140753244	140753303	0.6487	0.0376183	0.0370836	NA	-348	1	ENST00000517434	PCDHGA6	140753651	CPA
2	202563313	202563372	-0.532562	0.0376447	0.00513144	0.818366	-18	-1	ENST00000483841	MPP4	202563354	NPA
3	17782366	17782423	-0.333871	0.0377083	0.0269896	1	-24	-1	ENST00000253692	TBC1D5	17782399	NPA
11	118398083	118398127	-0.41813	0.0377349	0.0101374	0.732071	-60	1	ENST00000302783	TTC36	118398187	NPA
15	40885686	40885745	-0.529689	0.0379284	0.00586453	0.544974	-473	1	ENST00000346991	CASC5	40886218	NPA
4	40198321	40198380	0.433956	0.037972	0.000500518	0.469455	-147	1	ENST00000381799	RHOH	40198527	CPA
15	76628550	76628594	-0.554443	0.0379923	0.0199078	0.151567	-471	1	ENST00000290759	ISL2	76629065	NPA
3	45067121	45067165	-0.272135	0.0381369	0.0150553	0.930783	-510	1	ENST00000296130	CLEC3B	45067675	NPA
18	49865793	49865852	-0.294424	0.0381847	0.0196957	0.875092	-1306	1	ENST00000442544	DCC	49867158	NPA
2	231090424	231090476	-0.602114	0.0382441	0.0150553	0.786448	19	1	ENST00000417495	SP140	231090457	NPA
2	51256292	51256351	-0.357963	0.0383794	0.0469008	NA	-881	-1	ENST00000406859	NRXN1	51255411	NPA
X	48776965	48777009	0.308498	0.0384351	0.0130757	NA	-664	-1	ENST00000376509	PIM2	48776301	CPA
11	118084685	118084735	-0.369304	0.0385072	0.00306451	0.619526	-611	-1	ENST00000292067	AMICA1	118084074	NPA
2	158182373	158182417	-0.382536	0.038707	0.0042868	NA	-4	-1	ENST00000419116	ERMN	158182413	NPA
4	100495935	100495984	0.626524	0.0387251	0.0193301	NA	3	1	ENST00000422897	MTTP	100495981	CPA
14	21457515	21457564	-0.294806	0.0387608	0.00229008	0.70095	-382	1	ENST00000339374	METTL17	21457946	NPA
10	114042845	114042904	-0.394088	0.0388124	0.0189835	NA	-589	1	ENST00000369422	TECTB	114043493	NPA
2	46747460	46747517	-0.420371	0.0388907	0.000664193	1	-364	-1	ENST00000306448	ATP6V1E2	46747096	NPA
22	36562730	36562774	-0.409673	0.038941	0.0218214	NA	-505	-1	ENST00000424878	APOL3	36562225	NPA
3	135915449	135915493	0.478877	0.0391223	0.0359281	NA	-18	-1	ENST00000491050	MSL2	135915431	CPA
14	21467068	21467120	-0.409131	0.0392124	0.00215482	0.791511	-329	1	ENST00000298681	SLC39A2	21467449	NPA
17	38956131	38956190	-0.378525	0.0394429	0.00151724	NA	21	-1	ENST00000306658	KRT28	38956211	NPA
19	42082512	42082558	-0.334121	0.0395993	0.0103971	0.822235	-19	1	ENST00000457737	CEACAM21	42082531	NPA
11	30343874	30343929	-0.467007	0.0396606	0.00457061	1	-669	1	ENST00000282032	C11orf46	30344598	NPA
4	71337671	71337730	-0.534008	0.0398164	0.00557479	0.662564	0	1	ENST00000504482	MUC7	71337730	NPA
15	76628668	76628712	-0.331194	0.0398598	0.0199078	0.120298	-353	1	ENST00000290759	ISL2	76629065	NPA
12	70083199	70083258	-0.467966	0.0398622	0.011417	0.6969	-143	-1	ENST00000488961	BEST3	70083056	NPA
1	155211721	155211776	-0.456067	0.0398791	0.00267583	0.793926	-655	-1	ENST00000427500	GBA	155211066	NPA
1	84609653	84609712	0.368564	0.040114	0.0222744	NA	-242	1	ENST00000370685	PRKACB	84609954	CPA
16	21664374	21664433	-0.512649	0.0401866	0.0239301	1	-393	-1	ENST00000268389	IGSF6	21663981	NPA
6	10831330	10831389	0.438277	0.0402366	0.00909159	NA	-218	-1	ENST00000538030	MAK	10831112	CPA
20	1539021	1539066	-0.335903	0.0402791	0.00617057	1	423	-1	ENST00000381623	SIRPD	1539489	NPA
21	43823681	43823725	0.609188	0.0403067	0.00939928	0.909087	-283	1	ENST00000291535	UBASH3A	43824008	CPA
4	68749760	68749819	-0.553043	0.0403079	0.0118256	0.578234	-10	-1	ENST00000283916	TMPRSS11D	68749750	NPA
3	3152203	3152252	-0.289231	0.0403221	0.00831441	0.990743	-145	-1	ENST00000353055	IL5RA	3152058	NPA
8	62602788	62602847	-0.616261	0.0403476	0.00484316	NA	-380	-1	ENST00000541428	ASPH	62602408	NPA
12	75784241	75784300	-0.651852	0.0403483	0.0218214	NA	381	-1	ENST00000552497	CAPS2	75784681	NPA
21	35885227	35885286	-0.419067	0.0403525	0.00939928	NA	-654	-1	ENST00000399286	KCNE1	35884573	NPA
12	11339424	11339475	-0.60757	0.0404224	0.0193308	NA	68	-1	ENST00000334266	TAS2R42	11339543	NPA
4	175205789	175205846	-0.326051	0.0405343	0.0303358	0.679286	-374	-1	ENST00000393674	FBXO8	175205415	NPA
4	122085494	122085553	-0.45624	0.0407109	0.0105321	0.730224	1	-1	ENST00000057513	TNIP3	122085495	NPA
15	62457824	62457876	-0.377823	0.0407198	0.0373869	0.800579	-342	-1	ENST00000380392	C2CD4B	62457482	NPA
4	99851373	99851432	0.458444	0.0407581	0.0196973	0.492358	-235	-1	ENST00000459306	AC019131.1	99851138	CPA
15	48498328	48498378	-0.377321	0.0407806	0.0341654	NA	-120	1	ENST00000380993	SLC12A1	48498498	NPA
14	21422823	21422882	-0.321558	0.0407828	0.000966324	0.640141	-729	1	ENST00000304625	RNASE2	21423611	NPA
7	102389159	102389203	-0.43405	0.0408423	0.012525	0.438351	-15	-1	ENST00000452220	RASA4	102389144	NPA
4	71338045	71338104	-0.723528	0.0409969	0.00557479	NA	131	1	ENST00000514512	MUC7	71337914	NPA
12	98986945	98987004	0.783922	0.0411363	0.0388399	0.556134	-365	1	ENST00000401722	SLC25A3	98987369	CPA
1	168250049	168250099	-0.319229	0.041216	0.0357268	1	-179	1	ENST00000367821	TBX19	168250278	NPA
X	100641830	100641881	-0.468854	0.0412544	0.0409368	0.730468	-647	-1	ENST00000308731	BTK	100641183	NPA
4	104641649	104641703	-0.268846	0.0413294	0.0406527	0.851976	-676	-1	ENST00000304883	TACR3	104640973	NPA
10	49482962	49483014	-0.427562	0.0413431	0.00356368	0.914999	-21	-1	ENST00000407470	FRMPD2	49482941	NPA
2	231089979	231090031	-0.693283	0.0417028	0.0150553	NA	413	-1	ENST00000416610	SP110	231090444	NPA
18	47339692	47339737	0.599866	0.0417074	0.0386336	0.224456	536	-1	ENST00000285093	ACAA2	47340273	CPA
X	100129571	100129622	-0.764535	0.041785	0.0287005	0.743328	-237	-1	ENST00000372957	NOX1	100129334	NPA
21	30445926	30445970	-0.355993	0.0418736	0.0445441	0.440715	10	-1	ENST00000484403	CCT8	30445936	NPA
6	47624453	47624503	-0.315466	0.0418795	0.0154196	NA	127	1	ENST00000467205	GPR111	47624326	NPA
4	71108394	71108449	-0.336925	0.041909	0.0410437	0.769543	89	1	ENST00000304954	CSN3	71108305	NPA
1	207143504	207143557	-0.404362	0.0419394	0.000134043	0.892597	-10	-1	ENST00000450945	FCAMR	207143494	NPA
17	34345301	34345349	-0.353663	0.04194	0.026779	1	-296	-1	ENST00000293280	CCL23	34345005	NPA
2	63665840	63665899	-0.410322	0.0419926	0.0056425	NA	-699	-1	ENST00000398544	WDPCP	63665141	NPA
21	37093264	37093318	-0.351669	0.0420054	0.0418957	1	251	1	ENST00000390235	MIR802	37093013	NPA
15	74166079	74166123	-0.374022	0.0423332	0.0277421	0.994615	28	1	ENST00000535547	TBC1D21	74166051	NPA
19	49838528	49838572	-0.437799	0.0423875	0.0418957	0.777875	100	1	ENST00000391859	CD37	49838428	NPA
11	10590207	10590254	-0.365625	0.0424249	0.0442159	1	-16	-1	ENST00000256178	LYVE1	10590238	NPA
10	54532112	54532164	-0.50846	0.0424831	0.0382432	NA	-652	-1	ENST00000373968	MBL2	54531460	NPA
17	48475554	48475603	0.457043	0.0425708	0.0353166	0.884849	-640	-1	ENST00000225972	LRRC59	48474914	CPA
4	40198490	40198544	0.635844	0.0426521	0.000500518	0.444083	17	1	ENST00000381799	RHOH	40198527	CPA
5	140557503	140557558	-0.32147	0.0427372	0.0280416	0.885701	132	1	ENST00000239444	PCDHB8	140557371	NPA
17	32690961	32691014	-0.353527	0.0427501	0.0231263	NA	-731	-1	ENST00000225842	CCL1	32690230	NPA
1	47655975	47656019	-0.357679	0.0427949	0.0210898	0.917449	-248	-1	ENST00000294338	PDZK1IP1	47655727	NPA
20	57427944	57427988	0.70401	0.0430189	0.000966324	0.768105	-330	1	ENST00000371099	GNAS	57428318	CPA
19	47158144	47158188	0.522495	0.0430725	0.0370836	0.835211	-230	-1	ENST00000300875	DACT3	47157914	CPA
11	113577015	113577062	-0.452908	0.0434035	0.00279385	1	3	-1	ENST00000540540	TMPRSS5	113577065	NPA
21	43823812	43823856	0.583276	0.0436931	0.00939928	0.738344	-152	1	ENST00000291535	UBASH3A	43824008	CPA
14	21214020	21214069	-0.293733	0.0437638	0.0353444	1	-30	1	ENST00000326842	EDDM3A	21214099	NPA
1	116184501	116184545	0.560588	0.0437763	0.0319498	0.306604	-29	1	ENST00000355485	VANGL1	116184574	CPA
1	156736801	156736848	-0.552113	0.0437778	0.0306996	0.225086	-84	-1	ENST00000465180	HDGF	156736717	NPA
2	200775550	200775609	0.621704	0.0438228	0.0202536	0.840834	69	-1	ENST00000417006	AC073043.1	200775678	CPA
11	18747875	18747919	0.26277	0.0438586	0.0210898	1	-98	-1	ENST00000319338	IGSF22	18747777	CPA
6	106546265	106546324	0.539498	0.0438602	0.00356349	0.590249	-157	1	ENST00000450060	PRDM1	106546481	CPA
2	158114271	158114320	-0.403887	0.0438647	0.0101475	0.826794	161	1	ENST00000259056	GALNT5	158114110	NPA
5	176811209	176811253	0.323472	0.0440467	0.0406527	0.949288	-182	1	ENST00000512593	SLC34A1	176811435	CPA
5	90679861	90679920	-0.3752	0.0440713	0.0199078	0.350755	-685	-1	ENST00000265138	ARRDC3	90679176	NPA
7	83278671	83278730	-0.7086	0.0441171	0.0229642	0.675887	-192	-1	ENST00000541514	SEMA3E	83278479	NPA
7	56174644	56174703	0.339951	0.0441775	0.0303859	0.592743	-375	-1	ENST00000395422	CHCHD2	56174269	CPA
3	16974233	16974292	-0.463745	0.0442017	0.0042635	0.848791	-290	1	ENST00000432376	PLCL2	16974582	NPA
11	124295120	124295164	-0.298453	0.0443179	0.010232	0.905888	-331	-1	ENST00000356130	OR8B4	124294789	NPA
19	47813020	47813064	-0.334969	0.0443355	0.0275478	0.868282	-40	1	ENST00000355085	C5AR1	47813104	NPA
14	21358849	21358907	-0.356673	0.0443951	0.00215482	0.866756	-651	1	ENST00000304639	RNASE3	21359558	NPA
7	102389228	102389272	-0.293277	0.0445656	0.012525	0.271812	-84	-1	ENST00000452220	RASA4	102389144	NPA
4	74848431	74848490	-0.291008	0.044623	0.00253601	0.990896	-590	-1	ENST00000296029	PF4	74847841	NPA
14	90421166	90421216	0.828199	0.0447033	0.0407895	0.235078	-133	-1	ENST00000316738	EFCAB11	90421033	CPA
3	52349834	52349878	-0.277787	0.0447249	0.0377234	0.951111	-457	1	ENST00000486752	DNAH1	52350335	NPA
4	90033262	90033315	-0.438074	0.0447363	0.00277363	0.852968	-653	1	ENST00000317005	TIGD2	90033968	NPA
20	1874456	1874500	0.255268	0.0447666	0.0425817	0.607654	-654	1	ENST00000400068	SIRPA	1875154	CPA
X	100641545	100641589	-0.379807	0.0448251	0.0409368	0.912129	-362	-1	ENST00000308731	BTK	100641183	NPA
5	142814942	142814993	-0.429643	0.0448458	0.012596	0.25851	84	-1	ENST00000343796	NR3C1	142815077	NPA
10	49482906	49482950	-0.53148	0.0448463	0.00356368	0.907592	7	-1	ENST00000374201	FRMPD2	49482913	NPA
3	52350482	52350538	-0.550868	0.0448538	0.0377234	NA	147	1	ENST00000420323	DNAH1	52350335	NPA
12	52914683	52914742	-0.434208	0.0448978	0.034751	NA	-212	-1	ENST00000252242	KRT5	52914471	NPA
18	52258051	52258096	-0.686444	0.0449131	0.000611803	NA	-294	1	ENST00000321600	C18orf26	52258390	NPA
17	35656553	35656612	-0.320769	0.044937	0.0438019	0.938862	80	-1	ENST00000360679	ACACA	35656692	NPA
4	90033358	90033417	-0.438749	0.0449575	0.00277363	0.910592	-551	1	ENST00000317005	TIGD2	90033968	NPA
21	35884669	35884728	-0.348953	0.0449692	0.00939928	0.794103	-96	-1	ENST00000399286	KCNE1	35884573	NPA
6	11779494	11779553	-0.347178	0.0449896	0.0454905	NA	-91	-1	ENST00000414691	C6orf105	11779403	NPA
1	203320597	203320643	-0.402674	0.0450319	0.00597571	0.595656	20	-1	ENST00000354955	FMOD	203320617	NPA
5	90679796	90679855	-0.452882	0.0450765	0.0199078	0.280533	-620	-1	ENST00000265138	ARRDC3	90679176	NPA
12	15039413	15039472	-0.301338	0.0450882	0.000436214	0.903913	-553	-1	ENST00000539261	MGP	15038860	NPA
6	116691484	116691543	-0.436618	0.0451527	0.0191983	0.638062	22	1	ENST00000331677	DSE	116691521	NPA
11	118084746	118084805	-0.335209	0.0451704	0.00306451	NA	-672	-1	ENST00000292067	AMICA1	118084074	NPA
19	44860936	44860990	-0.330793	0.0451922	0.00274951	0.685683	-80	-1	ENST00000354340	ZNF285	44860856	NPA
11	49973665	49973724	-0.467539	0.0453219	0.00438051	NA	-219	1	ENST00000328302	OR4C13	49973943	NPA
3	12392401	12392460	-0.421897	0.045442	2.62424e-05	1	-511	1	ENST00000477039	PPARG	12392971	NPA
4	88571193	88571252	-0.562685	0.0454744	0.0218214	NA	-207	1	ENST00000339673	DMP1	88571459	NPA
5	76248762	76248809	-0.535725	0.0455748	0.0109847	0.552197	-65	1	ENST00000506501	CRHBP	76248874	NPA
11	5566971	5567028	-0.378401	0.0458248	0.0160482	NA	-192	-1	ENST00000322653	OR52H1	5566779	NPA
5	138775864	138775920	-0.380829	0.046027	0.0331576	0.656863	-649	-1	ENST00000302060	DNAJC18	138775215	NPA
15	48412952	48413010	-0.31305	0.0461165	0.00586453	NA	-159	1	ENST00000341459	SLC24A5	48413169	NPA
7	15726295	15726350	-0.482307	0.0461266	0.0403829	0.285218	87	-1	ENST00000262041	MEOX2	15726437	NPA
9	123812865	123812918	-0.289658	0.0462045	0.0406527	NA	-311	-1	ENST00000223642	C5	123812554	NPA
5	71803802	71803855	-0.331718	0.0462858	0.000436214	0.925727	-248	-1	ENST00000318442	ZNF366	71803554	NPA
2	208866612	208866662	-0.455261	0.0463412	0.0019958	0.729096	17803	-1	ENST00000390944	U6	208884465	NPA
20	43883189	43883239	-0.466274	0.0464648	0.0112469	0.870203	16	-1	ENST00000338380	SLPI	43883205	NPA
5	71803551	71803600	-0.327079	0.0466209	0.000436214	0.970145	3	-1	ENST00000318442	ZNF366	71803554	NPA
9	125796827	125796874	-0.466787	0.0467997	0.0042635	0.75647	-19	1	ENST00000412269	GPR21	125796846	NPA
1	43311505	43311564	-0.550757	0.0468171	0.0218214	0.480994	469	-1	ENST00000416809	RP11-342M1.2	43312033	NPA
12	91505451	91505510	-0.48609	0.0468251	0.0154196	NA	98	-1	ENST00000266718	LUM	91505608	NPA
12	54758642	54758690	-0.486735	0.0469934	0.00247944	0.657125	-371	-1	ENST00000551809	GPR84	54758271	NPA
1	161169295	161169339	-0.401561	0.0470512	0.0389761	NA	190	1	ENST00000367993	NDUFS2	161169105	NPA
13	93878435	93878484	-0.473861	0.0470992	0.00350742	0.340895	-611	1	ENST00000377047	GPC6	93879095	NPA
X	44702893	44702949	-0.420946	0.0471243	0.0275478	1	-300	1	ENST00000339042	DUSP21	44703249	NPA
6	133055711	133055767	-0.355381	0.0471449	0.00314585	0.841547	64	-1	ENST00000414302	VNN3	133055831	NPA
2	68592481	68592525	-0.467954	0.0472167	0.0329357	0.819838	176	1	ENST00000234313	PLEK	68592305	NPA
1	224370163	224370222	0.315506	0.0473479	0.0096775	0.468806	-651	1	ENST00000323699	DEGS1	224370873	CPA
11	6226610	6226659	-0.428425	0.0473985	0.0140213	NA	-137	1	ENST00000316375	C11orf42	6226796	NPA
6	131571329	131571388	-0.347713	0.0474687	0.000611803	0.658849	30	1	ENST00000342266	AKAP7	131571299	NPA
X	138914370	138914426	-0.693318	0.0476726	0.000664193	NA	21	-1	ENST00000361648	ATP11C	138914447	NPA
3	150996326	150996383	-0.582449	0.047682	0.0277421	0.768622	-71	-1	ENST00000309170	P2RY14	150996255	NPA
12	75784377	75784436	-0.466922	0.0477888	0.0218214	0.83274	245	-1	ENST00000552497	CAPS2	75784681	NPA
2	228678065	228678120	-0.441388	0.0477943	0.00401835	NA	-438	1	ENST00000409189	CCL20	228678558	NPA
19	42807531	42807576	0.365925	0.0478933	0.00835261	1	-602	-1	ENST00000538771	PAFAH1B3	42806929	CPA
2	219032000	219032051	-0.58032	0.0481249	0.00684113	0.750652	-275	-1	ENST00000421691	CXCR1	219031725	NPA
6	154360200	154360259	-0.416163	0.0481783	0.00314585	0.782546	-184	1	ENST00000330432	OPRM1	154360443	NPA
12	70083142	70083186	-0.380415	0.0481903	0.011417	0.673749	-86	-1	ENST00000488961	BEST3	70083056	NPA
14	25045947	25045994	-0.298003	0.0482086	0.00229008	NA	-481	-1	ENST00000216336	CTSG	25045466	NPA
X	146312008	146312067	-0.598299	0.0484408	0.0323253	NA	294	-1	ENST00000384998	MIR506	146312361	NPA
1	165796134	165796193	-0.591841	0.0485328	0.0140207	0.702526	-575	1	ENST00000367879	UCK2	165796768	NPA
17	56607407	56607454	-0.492316	0.0485527	0.0454905	0.817087	-744	-1	ENST00000317268	SEP4	56606663	NPA
1	43311868	43311925	-0.464657	0.0486559	0.0218214	0.0749715	108	-1	ENST00000416809	RP11-342M1.2	43312033	NPA
10	114133920	114133970	-0.305744	0.0487326	0.0404701	0.902756	144	1	ENST00000354655	ACSL5	114133776	NPA
4	89978548	89978607	-0.496581	0.0487465	0.0454905	0.588243	-52	-1	ENST00000515600	FAM13A	89978496	NPA
12	95945675	95945734	0.5383	0.0488164	0.014372	0.810397	-409	-1	ENST00000258499	USP44	95945266	CPA
20	33462691	33462743	-0.296744	0.048827	0.0389761	0.889803	-2	1	ENST00000497927	ACSS2	33462745	NPA
12	75784154	75784213	-0.475913	0.0488341	0.0218214	1	468	-1	ENST00000552497	CAPS2	75784681	NPA
3	9291395	9291454	-0.411303	0.048932	0.011229	0.478342	-26	-1	ENST00000490348	SRGAP3	9291369	NPA
3	52350382	52350426	-0.62555	0.0491208	0.0377234	0.62199	47	1	ENST00000420323	DNAH1	52350335	NPA
5	96078629	96078688	-0.460467	0.0493381	0.0246039	0.886219	-227	-1	ENST00000502568	CTC-506B8.1	96078402	NPA
3	35683468	35683527	0.596752	0.0493823	0.0355635	0.671323	-130	1	ENST00000187397	ARPP21	35683657	CPA
15	80214583	80214642	0.664231	0.0494283	0.00248764	NA	-865	1	ENST00000542003	C15orf37	80215507	CPA
1	235813990	235814034	-0.261345	0.0494881	0.000966324	0.275401	20	-1	ENST00000366598	GNG4	235814054	NPA
4	164254237	164254296	-0.385346	0.0495293	0.0199078	0.673024	-67	-1	ENST00000504790	NPY1R	164254170	NPA
11	6226903	6226957	-0.399562	0.0495431	0.0140213	0.70177	107	1	ENST00000316375	C11orf42	6226796	NPA
1	153363394	153363438	-0.359547	0.049616	0.00314585	NA	14	-1	ENST00000368732	S100A8	153363452	NPA
19	42363810	42363854	-0.403637	0.0497065	0.0167393	0.0970704	-134	1	ENST00000221975	RPS19	42363988	NPA
2	99871933	99871992	-0.632379	0.049708	0.00832409	0.839885	-188	-1	ENST00000423306	LYG2	99871745	NPA
6	11779721	11779771	-0.423555	0.0498462	0.0454905	0.981386	90	-1	ENST00000506810	C6orf105	11779861	NPA
8	55047517	55047575	0.396671	0.0499238	0.0397828	0.652045	-195	1	ENST00000260102	MRPL15	55047770	CPA
9	136150773	136150817	0.451364	0.0499312	0.0361541	0.0965315	-156	-1	ENST00000453660	ABO	136150617	CPA
15	40886333	40886384	-0.88965	0.0499678	0.00586453	0.361828	-63	1	ENST00000532056	CASC5	40886447	NPA
7	15726365	15726409	-0.439082	0.049981	0.0403829	0.19588	28	-1	ENST00000262041	MEOX2	15726437	NPA

## Sheet: legend
column	description
chromosome	chomosome of differentially methylated probe
start	start (bp) of the differentially methylated probe
end	end (bp) of the differentially methylated probe
differential	mean log2 fold-difference of normalized probe intensities
p_value	p-value of the test for differential methylation
FDR	false discovery rate of the test
estimated methylation level	estimated methylation level at the probe using the the deconvolution method described in Downs, et al. (2008)
gene distance (kb)	distance of the probe from the TSS of the gene
gene strand	strand of the gene
gene transcript	Ensembl name of the transcript
gene name	gene whose promoter contains the probe
gene tss location	position of the TSS of the gene
more methylated	group with higher methylation levels indicated by the log2 fold-difference
