# Supplementary material for: DNA Methylation Signature of Childhood Chronic Physical Aggression in T Cells of Both Men and Women
Source: PLoS One. 2014 Jan 24;9(1):e86822. doi: 10.1371/journal.pone.0086822 (PMC3901708; doi:10.1371/journal.pone.0086822)
Supplement: Spreadsheet S2 — Full table of the 716 gene promoter CGs differentially methylated between women CPA and women NPA by Illumina 450K (CPA-NPA). (XLSX) [file pone.0086822.s013.xlsx]

## Sheet: 716 gene promoters
Women Illumina CPA-NPA
Index	TargetID	ProbeID_A	ProbeID_B	women CPA.Delta Beta	women CPA.DiffScore	women CPA.AVG_Beta	women CPA.Intensity	women CPA.Detection Pval	women CPA.MIN_Beta	women CPA.MAX_Beta	women CPA.NARRAYS	women CPA.ARRAY_STDEV	women CPA.Avg_NBEADS_A	women CPA.Avg_NBEADS_B	women CPA.BEAD_STDERR_A	women CPA.BEAD_STDERR_B	women CPA.Signal_A	women CPA.Signal_B	women CPA.Concordance	women NPA.AVG_Beta	women NPA.Intensity	women NPA.Detection Pval	women NPA.MIN_Beta	women NPA.MAX_Beta	women NPA.NARRAYS	women NPA.ARRAY_STDEV	women NPA.Avg_NBEADS_A	women NPA.Avg_NBEADS_B	women NPA.BEAD_STDERR_A	women NPA.BEAD_STDERR_B	women NPA.Signal_A	women NPA.Signal_B	women NPA.Concordance	CHROMOSOME_36	UCSC_REFGENE_NAME	UCSC_REFGENE_ACCESSION	COORDINATE_36	PROBE_SNPS_10	UCSC_CPG_ISLANDS_NAME	UCSC_REFGENE_GROUP	RELATION_TO_UCSC_CPG_ISLAND	ENHANCER	DHS	HMM_ISLAND	PROBE_SNPS	Chr_number	Start	End	Annotation
17995	cg00854392	22769378	22769378	0.165659	24.6146	0.443886	15138.1	0	0.299741	0.555465	3	0.130936	13.6667	13.6667	314.71	153.893	8407.25	6730.85	1	0.278227	17231.5	0	0.26924	0.28337	3	0.00781054	12.6667	12.6667	550.234	262.381	12415.7	4815.75	0	16	2013-09-01	NM_052838	30302033		chr16:30389035-30390631	TSS1500	S_Shelf					16	30302034	30302038	promoter-TSS (NM_052838)
152940	cg07863022	57771331	68707371	-0.151547	-22.7673	0.585839	11094	0	0.450468	0.74458	3	0.148442	14.6667	13	179.085	249.353	4502.8	6591.19	1	0.737386	11553.8	0	0.73055	0.745688	3	0.00767455	9.66667	17	210.96	412.613	2962.89	8590.87	0	17	SEPT9;SEPT9;SEPT9	NM_001113492;NM_001113491;NM_006640	72826703			5'UTR;Body;TSS1500			TRUE			17	72826704	72826708	promoter-TSS (NM_006640)
92995	cg04650676	19801302	12656422	-0.092814	-19.2132	0.0529999	9523.53	0	0.0353298	0.0655626	3	0.0157502	7.66667	11	353.827	114.871	9020.41	503.122	1	0.145814	11891.6	0	0.0501178	0.315432	3	0.147297	9.33333	15	351.238	182.407	10124.7	1766.84	0	17	SEPT9;SEPT9;SEPT9	NM_001113492;NM_006640;NM_001113491	72827081			5'UTR;TSS200;Body		TRUE	TRUE			17	72827082	72827086	promoter-TSS (NM_006640)
354243	cg19654743	58800313	58800313	0.140932	14.3232	0.482479	17513	0	0.367516	0.591974	3	0.112329	13.6667	13.6667	413.611	320.866	9121.08	8391.9	1	0.341547	18865.7	0	0.334409	0.346493	3	0.00633331	12.3333	12.3333	366.455	251.874	12379.8	6485.89	0	17	SEPT9;SEPT9;SEPT9;SEPT9;SEPT9;SEPT9	NM_001113496;NM_001113492;NM_001113493;NM_001113491;NM_006640;NM_001113494	72958187		chr17:75447477-75447821	TSS200;Body;Body;Body;Body;Body	N_Shore					17	72958188	72958192	promoter-TSS (NM_001113496)
6825	cg00324097	59623454	59623454	0.126899	13.9478	0.35106	16699.4	0	0.258965	0.426057	3	0.0848478	12.3333	12.3333	353.595	310.357	10830.5	5868.91	1	0.22416	17803	0	0.211781	0.241108	3	0.0151879	16	16	462.618	187.646	13760	4043.03	0	17	SEPT9;SEPT9;SEPT9;SEPT9;SEPT9;SEPT9	NM_001113496;NM_001113492;NM_001113493;NM_001113491;NM_006640;NM_001113494	72958144		chr17:75447477-75447821	TSS200;Body;Body;Body;Body;Body	N_Shore					17	72958145	72958149	promoter-TSS (NM_001113496)
378639	cg21204860	47682369	47682369	0.134177	14.7332	0.389787	15297.7	0	0.289423	0.470821	3	0.0922309	9	9	484.594	328.218	9353.01	5944.67	1	0.25561	16613.2	0	0.246349	0.264107	3	0.0089036	12.3333	12.3333	278.665	238.282	12354.7	4258.51	0	17	SEPT9;SEPT9;SEPT9;SEPT9;SEPT9;SEPT9	NM_001113496;NM_001113492;NM_001113493;NM_001113491;NM_006640;NM_001113494	72958160		chr17:75447477-75447821	TSS200;Body;Body;Body;Body;Body	N_Shore					17	72958161	72958165	promoter-TSS (NM_001113496)
182808	cg09540612	60626508	10676359	-0.147562	-21.8609	0.59786	18221.6	0	0.491719	0.733222	3	0.123375	20.3333	16.3333	261.652	345.793	7265.77	10955.8	1	0.745421	19079.8	0	0.722872	0.76965	3	0.0234342	12.3333	18.3333	292.397	562.383	4806.26	14273.5	0	20	C20orf135	NM_080622	61962677		chr20:62492849-62494249	TSS1500	N_Shore				rs76471770	20	61962678	61962682	promoter-TSS (NM_080622)
70223	cg03471346	31738472	31738472	0.144049	14.9448	0.509815	7883.68	0	0.399363	0.610656	3	0.105974	9.33333	9.33333	172.938	255.262	3775.09	4108.59	1	0.365766	7657.29	0	0.338005	0.399099	3	0.0309257	14.6667	14.6667	332.394	151.23	4823.85	2833.44	0	1	ABL2;ABL2;ABL2;ABL2;ABL2;ABL2;ABL2;ABL2;ABL2	NM_001168238;NM_005158;NM_001136001;NM_001136000;NM_001168237;NM_001168239;NM_001100108;NM_001168236;NM_007314	177378700			Body;1stExon;Body;1stExon;Body;1stExon;1stExon;Body;Body			TRUE			1	177378701	177378705	exon (NM_005158, exon 1 of 12)
273883	cg14711243	18781419	18781419	0.141102	27.879	0.269548	14706	0	0.0439754	0.387858	3	0.19543	13.6667	13.6667	314.676	183.659	10643.5	4062.47	1	0.128446	15639.1	0	0.0463266	0.287461	3	0.137736	17	17	336.949	139.266	13566.9	2072.16	0	3	ACAD9	NM_014049	130080391		chr3:128598176-128598703	TSS1500	N_Shore			3:130080290-130080486		3	130080392	130080396	promoter-TSS (NR_033426)
203098	cg10710218	44747395	44747395	-0.14341	-17.0708	0.541841	10455.8	0	0.404878	0.70238	3	0.150145	13.6667	13.6667	258.446	238.764	4660.18	5795.56	1	0.685251	10813.5	0	0.674006	0.697485	3	0.0117705	11.3333	11.3333	222.858	336.173	3341.31	7472.23	0	1	ACOT11;ACOT11	NM_147161;NM_015547	54785577			TSS1500;TSS1500			TRUE			1	54785578	54785582	promoter-TSS (NM_147161)
293994	cg15958424	61809477	61809477	-0.147769	-20.2237	0.571092	13853.2	0	0.435509	0.702245	3	0.133423	15.6667	15.6667	359.969	267.51	5858.36	7994.86	1	0.718862	13479.1	0	0.691121	0.733732	3	0.0240446	14.6667	14.6667	228.424	354.048	3728.4	9750.72	0	3	ACPP;ACPP	NM_001099;NM_001134194	133518757			TSS200;TSS200						3	133518758	133518762	promoter-TSS (NM_001134194)
128511	cg06590444	15633499	15633499	0.148022	49.3608	0.904651	9816.01	0	0.882939	0.925918	3	0.0214926	13.6667	13.6667	118.322	409.739	846.526	8969.49	1	0.756629	10949	0	0.74785	0.76316	3	0.00789859	14.6667	14.6667	191.418	374.391	2587.2	8361.81	0	19	ACPT	NM_033068	55984866		chr19:51294876-51295098	TSS1500	N_Shore					19	55984867	55984871	promoter-TSS (NM_033068)
374063	cg20927119	38760371	38760371	-0.148078	-20.1618	0.567876	5741.32	0	0.44699	0.715941	3	0.136519	21	21	155.465	168.739	2452.19	3289.13	1	0.715954	5784.37	0	0.682455	0.742483	3	0.030615	17.3333	17.3333	125.405	192.743	1573.91	4210.46	0	7	ACTR3C;ACTR3C;ACTR3C	NM_001164458;NM_001164459;NM_001164459	149630894			5'UTR;5'UTR;1stExon						7	149630895	149630899	5' UTR (NM_001164459, exon 1 of 8)
4850	cg00225858	24710479	24710479	-0.181816	-39.6271	0.596551	13864.1	0	0.472742	0.764135	3	0.150548	13	13	275.812	297.593	5505.56	8358.54	1	0.778367	13426.3	0	0.758218	0.804725	3	0.0238668	17	17	181.029	285.807	2909	10517.3	0	16	ADAD2;ADAD2	NM_139174;NM_001145400	82781342		chr16:84224731-84225085	TSS1500;TSS1500	N_Shore					16	82781343	82781347	promoter-TSS (NM_139174)
400028	cg22664298	29680347	29680347	-0.111723	-17.0836	0.119211	19458.7	0	0.103374	0.13174	3	0.0144692	13.3333	13.3333	527.074	156.326	17114.5	2344.24	1	0.230934	22320.5	0	0.142669	0.34001	3	0.100303	15.3333	15.3333	385.359	188.353	17223.1	5097.42	0	5	ADAMTS19	NM_133638	128823726		chr5:128795503-128797417	TSS1500	Island		TRUE	5:128823240-128824166		5	128823727	128823731	promoter-TSS (NM_133638)
87279	cg04346459	48807305	61793456	0.0986919	16.5216	0.871775	16192.2	0	0.67623	0.98516	3	0.170064	10	14.6667	222.443	581.623	2457.82	13734.3	1	0.773083	18694.7	0	0.654953	0.975949	3	0.176479	9.33333	15	293.539	699.227	4611.08	14083.6	0	6	NFYA;NFYA;LOC221442	NM_021705;NM_002505;NR_026938	41176644		chr6:41068475-41069343	3'UTR;3'UTR;TSS200	Island	TRUE		6:41176454-41177174		6	41176645	41176649	promoter-TSS (NR_026938)
310145	cg16888658	74671431	74671431	0.116325	18.5694	0.237935	6089.51	0	0.11636	0.322316	3	0.107899	12	12	205.189	113.927	4622.25	1467.26	1	0.12161	5503.04	0	0.116378	0.126392	3	0.00502207	12.6667	12.6667	259.287	88.0636	4823.02	680.011	0	2	ADCY3	NM_004036	24995621		chr2:25142472-25143689	TSS200	N_Shore					2	24995622	24995626	promoter-TSS (NM_004036)
466739	cg26752663	69678449	69678449	0.168916	24.6675	0.477653	13681.6	0	0.308003	0.599489	3	0.151512	10.3333	10.3333	470.305	411.463	7048.94	6632.64	1	0.308738	14948.6	0	0.284733	0.335506	3	0.0254989	9.66667	9.66667	246.695	308.678	10307	4641.61	0	2	ADCY3;ADCY3	NM_004036;NM_004036	24995520		chr2:25142472-25143689	5'UTR;1stExon	N_Shore					2	24995521	24995525	promoter-TSS (NM_004036)
224736	cg12011299	60644457	60644457	-0.195024	-42.647	0.555136	9729.75	0	0.432307	0.683299	3	0.125581	13.6667	13.6667	205.341	270.016	4280.07	5449.68	1	0.75016	9116.54	0	0.715143	0.796517	3	0.0418555	13.6667	13.6667	127.775	342.072	2221.81	6894.73	0	4	ADH4	NM_000670	100284569			TSS200						4	100284570	100284574	promoter-TSS (NM_000670)
149592	cg07677850	61639421	61639421	-0.103096	-20.3041	0.780412	4268.69	0	0.718777	0.862727	3	0.0741697	8.33333	8.33333	116.217	199.454	845.388	3423.3	1	0.883509	4599.32	0	0.874616	0.901023	3	0.0151683	11.3333	11.3333	127.967	144.249	446.546	4152.77	0	17	ADORA2B	NM_000676	15788137		chr17:15847757-15849513	TSS1500	N_Shore					17	15788138	15788142	promoter-TSS (NM_000676)
271779	cg14597545	31742501	31742501	-0.126187	-23.8326	0.717281	6221.8	0	0.589894	0.832958	3	0.121954	11.3333	11.3333	176.457	301.332	1670.73	4551.08	1	0.843469	6369.61	0	0.835724	0.854729	3	0.00997859	12	12	116.39	307.353	913.437	5456.18	0	15	ADPGK;ADPGK;ADPGK	NR_023319;NR_023318;NM_031284	70861263		chr15:73075586-73076663	Body;Body;Body	N_Shore					15	70861264	70861268	promoter-TSS (NR_040107)
69597	cg03441853	16689376	16689376	0.153184	25.2122	0.348732	10334	0	0.224518	0.444568	3	0.112737	16	16	207.321	176.701	6715.81	3618.23	1	0.195548	10533.8	0	0.193202	0.197875	3	0.00233658	13.6667	13.6667	429.113	123.913	8453.57	2080.21	0	15	ADPGK;ADPGK;ADPGK	NR_023319;NR_023318;NM_031284	70862056		chr15:73075586-73076663	Body;Body;Body	N_Shore					15	70862057	70862061	promoter-TSS (NR_040107)
22166	cg01052103	47679373	45628374	0.0734233	17.8728	0.0895118	13343.5	0	0.0201678	0.222774	3	0.115441	11	14.6667	429.988	119.849	12032.3	1311.13	1	0.0160885	13822.4	0	0.00638331	0.0278953	3	0.0109089	14	10	428.394	85.466	13598.4	223.964	0	6	RNF5P1;RNF5;AGPAT1;AGPAT1	NR_003129;NM_006913;NM_006411;NM_032741	32253361			TSS1500;TSS1500;TSS1500;5'UTR				6:32253351-32254508		6	32253362	32253366	promoter-TSS (NM_006913)
107083	cg05382012	28743304	28743304	-0.14253	-19.8471	0.599874	10938.4	0	0.463227	0.746103	3	0.141681	17	17	274.813	186.108	4327.83	6610.58	1	0.742404	10906.1	0	0.70747	0.767958	3	0.0313157	13.6667	13.6667	199.512	268.515	2744.62	8161.47	0	16	AGRP;AGRP	NM_001138;NM_007316	66075342		chr16:67514398-67515345	TSS200;TSS1500	S_Shelf					16	66075343	66075347	promoter-TSS (NM_001138)
163200	cg08425760	40732334	40732334	-0.159609	-25.1828	0.56837	15318	0	0.443974	0.721684	3	0.141096	17	17	236.898	264.981	6579.81	8738.18	1	0.727979	14962.1	0	0.709913	0.755896	3	0.0245233	13.3333	13.3333	246.083	336.038	4008.82	10953.3	0	1	AGTRAP;AGTRAP;AGTRAP;AGTRAP;AGTRAP	NM_001040194;NM_001040197;NM_001040195;NM_001040196;NM_020350	11718484		chr1:11795975-11796263	TSS1500;TSS1500;TSS1500;TSS1500;TSS1500	N_Shore					1	11718485	11718489	promoter-TSS (NM_001040194)
311322	cg16967583	40810405	40810405	-0.142427	-14.8493	0.476076	19133.6	0	0.36172	0.608695	3	0.124496	13	13	381.137	266.654	9916.04	9217.53	1	0.618503	18213.8	0	0.612221	0.62258	3	0.00552005	12	12	407.071	440.385	6882.25	11331.5	0	2	AGXT	NM_000030	241456532			TSS1500						2	241456533	241456537	promoter-TSS (NM_000030)
66402	cg03278114	53671426	53671426	-0.184141	-47.967	0.638151	19753.8	0	0.527962	0.837182	3	0.172696	14.3333	14.3333	300.798	377.92	7297.69	12456.1	1	0.822292	17800.6	0	0.809372	0.833538	3	0.0121695	13.3333	13.3333	142.418	455.232	3074.32	14726.3	0	5	AGXT2L2	NM_153373	177592957		chr5:177659197-177659927	TSS1500	S_Shore					5	177592958	177592962	promoter-TSS (NM_153373)
367945	cg20518446	24768446	71617480	-0.0981631	-18.4528	0.787309	7226.42	0	0.704424	0.870714	3	0.0831464	14.6667	12	160.826	292.089	1396.87	5829.55	1	0.885472	8084.88	0	0.872022	0.901216	3	0.0147315	13.3333	10.3333	120.921	300.568	844.157	7240.72	0	11	AHNAK;AHNAK	NM_024060;NM_001620	62071610		chr11:62314761-62315054	TSS1500;TSS1500	Island			11:62071178-62071630		11	62071611	62071615	promoter-TSS (NM_024060)
425536	cg24211388	50601510	50601510	-0.159385	-25.9394	0.57997	13896.9	0	0.456091	0.736592	3	0.143088	11	11	371.548	330.315	5795.05	8101.81	1	0.739355	13817	0	0.722618	0.749131	3	0.0145632	14	14	200.715	322.708	3539.98	10277	0	6	AIF1;AIF1;AIF1	NM_032955;NM_001623;NM_004847	31690816			TSS1500;TSS200;TSS200					rs75518670	6	31690817	31690821	promoter-TSS (NM_004847)
259344	cg13999433	22704311	22704311	-0.129919	-14.1713	0.587297	8063.39	0	0.468434	0.723249	3	0.128264	14.3333	14.3333	181.829	199.522	3231.54	4831.85	1	0.717216	8047.57	0	0.714259	0.719211	3	0.00261249	18.6667	18.6667	107.901	176.954	2203.76	5843.81	0	9	AKNA	NM_030767	116196704		chr9:117160139-117161064	TSS200	N_Shelf					9	116196705	116196709	promoter-TSS (NM_030767)
257412	cg13909826	66623369	66623369	0.19242	36.5425	0.693871	5990.74	0	0.581961	0.781602	3	0.101994	15.3333	15.3333	160.81	250.732	1747.51	4243.23	1	0.501451	5897.44	0	0.478	0.518383	3	0.0209659	15	15	168.526	167.147	2889.42	3008.02	0	1	AKNAD1	NM_152763	109202254			TSS1500						1	109202255	109202259	non-coding (NR_049760, exon 1 of 14)
47597	cg02331303	72707320	72707320	-0.151091	-20.7961	0.55751	14848.7	0	0.42887	0.721155	3	0.149253	13.3333	13.3333	329.287	253.944	6487.46	8361.19	1	0.708601	14810.4	0	0.692284	0.738412	3	0.0258551	14.3333	14.3333	219.496	297.567	4252.26	10558.1	0	11	ALDH3B1;ALDH3B1;ALDH3B1;ALDH3B1;ALDH3B1	NM_000694;NM_001030010;NM_000694;NM_001030010;NM_001161473	67534399			1stExon;5'UTR;5'UTR;1stExon;5'UTR		TRUE	TRUE			11	67534400	67534404	promoter-TSS (NM_000694)
382385	cg21471199	49744411	49744411	-0.119109	-14.8969	0.666767	6147.61	0	0.537347	0.770415	3	0.118652	11	11	130.885	200.727	1955.71	4191.9	1	0.785876	6285.13	0	0.760285	0.814495	3	0.0272313	8.66667	8.66667	171.445	244.596	1276.83	5008.3	0	1	ALDH4A1;ALDH4A1;ALDH4A1	NM_001161504;NM_170726;NM_003748	19090799			TSS1500;Body;Body		TRUE				1	19090800	19090804	promoter-TSS (NM_001161504)
1460	cg00061551	72748427	72748427	-0.106361	-28.347	0.806826	2125.55	0	0.630149	0.907661	3	0.153517	16.3333	16.3333	68.853	116.511	161.334	1964.22	1	0.913187	2063.53	0	0.896982	0.933351	3	0.018505	15	15	49.7624	134.856	85.6535	1977.88	0	16	ALG1	NM_019109	5061152		chr16:5121749-5122192	TSS1500	N_Shore				rs3760027	16	5061153	5061157	promoter-TSS (NM_019109)
418180	cg23762105	52751337	17687370	0.157756	62.693	0.19254	6815.25	0	0.0205591	0.503984	3	0.270208	16.6667	15.3333	217.234	79.3872	6382.22	433.031	1	0.0347838	9433.92	0	0.0283174	0.0434762	3	0.00782074	14.3333	13.6667	1043.85	74.4071	9094.88	339.042	0	12	ALG10;ALG10	NM_032834;NM_032834	34066529		chr12:34175230-34175455	5'UTR;1stExon	Island		TRUE	12:34066515-34066896	rs12372721	12	34066530	34066534	promoter-TSS (NM_032834)
290293	cg15726123	31721364	31721364	-0.14377	-27.486	0.672313	8016.84	0	0.600694	0.712202	3	0.0621582	11	11	160.292	220.539	2573.33	5443.51	1	0.816083	8102.42	0	0.808325	0.826984	3	0.00971841	14.3333	14.3333	130.76	237.859	1393.71	6708.71	0	3	ALS2CL;ALS2CL	NM_182775;NM_147129	46693983			TSS200;Body					rs76720862	3	46693984	46693988	promoter-TSS (NM_182775)
428927	cg24435741	60607379	60607379	-0.112777	-15.9086	0.709234	9237.59	0	0.634369	0.77451	3	0.0705609	16.3333	16.3333	168.118	220.763	2662.47	6575.12	1	0.822011	9350.92	0	0.811608	0.837889	3	0.0139698	13	13	125.568	214.529	1585.34	7765.58	0	11	AMPD3	NM_000480	10427947		chr11:10472000-10472857	TSS1500	N_Shore			11:10427747-10429310		11	10427948	10427952	promoter-TSS (NM_001172431)
430307	cg24519108	13722471	13722471	-0.157841	-27.7094	0.6091	2437.24	0	0.476294	0.750639	3	0.137381	13.3333	13.3333	91.5235	84.7832	895.965	1541.27	1	0.766941	2589.16	0	0.747076	0.795317	3	0.0252218	18.3333	18.3333	79.6382	141.416	527.349	2061.81	0	8	ANGPT2;ANGPT2;ANGPT2;MCPH1	NM_001118888;NM_001118887;NM_001147;NM_024596	6408471		chr8:6424215-6424888	TSS1500;TSS1500;TSS1500;Body	N_Shelf	TRUE				8	6408472	6408476	promoter-TSS (NM_001147)
398146	cg22534097	52798372	52798372	-0.18422	-41.3109	0.598591	7403.34	0	0.484972	0.722621	3	0.119166	11	11	210.551	216.506	2907.45	4495.89	1	0.78281	7446.42	0	0.771315	0.788699	3	0.00995673	11	11	147.288	238.06	1539.89	5906.53	0	10	ANKRD1	NM_014391	92671062			TSS200			TRUE			10	92671063	92671067	promoter-TSS (NM_014391)
51706	cg02538681	29626410	29626410	-0.147948	-34.7638	0.702217	4835.81	0	0.572935	0.805225	3	0.118353	11.3333	11.3333	146.679	194.782	1330.83	3504.99	1	0.850165	4842.4	0	0.835045	0.872072	3	0.0194241	20	20	81.928	188.448	640.639	4201.77	0	10	ANKRD22	NM_144590	90601891			TSS200						10	90601892	90601896	promoter-TSS (NM_144590)
32310	cg01561719	46707361	46707361	-0.172572	-34.4613	0.599277	7886.86	0	0.460274	0.742549	3	0.141186	12.6667	12.6667	208.236	209.089	3062.37	4824.49	1	0.771849	7921.82	0	0.766568	0.781838	3	0.00865554	15	15	160.851	204.028	1732.72	6189.1	0	10	ANKRD22	NM_144590	90601835			TSS200						10	90601836	90601840	promoter-TSS (NM_144590)
65887	cg03249630	73636509	73636509	-0.186225	-45.3933	0.615916	5630.09	0	0.456873	0.791618	3	0.167993	11.3333	11.3333	170.337	204.027	2057.01	3573.07	1	0.802141	6170.01	0	0.779754	0.821497	3	0.021036	11.6667	11.6667	135.186	224.3	1146.49	5023.52	0	10	ANKRD22	NM_144590	90601762			TSS200						10	90601763	90601767	promoter-TSS (NM_144590)
129610	cg06644844	11765369	55610324	-0.059597	-17.8389	0.907124	13959	0	0.880755	0.955882	3	0.042272	7.33333	18.3333	137.964	551.867	1214.61	12744.4	1	0.966721	13255.4	0	0.965466	0.969108	3	0.00206784	8.66667	11.3333	80.13	330.216	343.183	12912.2	0	10	ANKRD30A	NM_052997	37454512		chr10:37414145-37414769	TSS1500	Island			10:37454152-37454821		10	37454513	37454517	promoter-TSS (NM_052997)
338512	cg18643093	57632425	57632425	0.122802	17.8391	0.273775	12955.4	0	0.139875	0.367896	3	0.119102	10.3333	10.3333	587.902	306.892	9421.74	3533.67	1	0.150973	13101.5	0	0.132198	0.173045	3	0.0206222	15.3333	15.3333	401.689	122.499	11109.9	1991.68	0	5	ANXA6;ANXA6	NM_001155;NM_004033	150501450			Body;Body		TRUE				5	150501451	150501455	promoter-TSS (NM_001193544)
169517	cg08783253	23639465	23639465	-0.133067	-19.3052	0.646734	9071.22	0	0.526165	0.765393	3	0.119625	14.3333	14.3333	188.059	264.146	3086.64	5984.57	1	0.779801	9515.82	0	0.755186	0.811026	3	0.0285004	15	15	181.472	270.214	2029.19	7486.63	0	17	AOC2;AOC2	NM_001158;NM_009590	38250091			TSS200;TSS200						17	38250092	38250096	promoter-TSS (NM_009590)
334596	cg18404652	47768490	47768490	0.151046	18.3804	0.456586	16108.6	0	0.329977	0.56641	3	0.119107	13.6667	13.6667	361.385	303.788	8810.55	7298.02	1	0.305541	17248.3	0	0.280358	0.333448	3	0.0266499	6.33333	6.33333	427.503	393.935	11954.8	5293.55	0	8	AP3M2;AP3M2	NM_001134296;NM_006803	42128779		chr8:42009723-42011098	TSS1500;TSS1500	N_Shore					8	42128780	42128784	promoter-TSS (NM_001134296)
171919	cg08908089	72601331	72601331	0.177329	29.7149	0.444445	10206.1	0	0.318839	0.543237	3	0.114577	11.6667	11.6667	242.617	222.562	5633.61	4572.47	1	0.267116	10175.9	0	0.247459	0.288868	3	0.020784	11.6667	11.6667	248.258	186.29	7435	2740.91	0	15	APBA2;APBA2	NM_005503;NM_001130414	27000542			TSS1500;TSS1500						15	27000543	27000547	promoter-TSS (NM_005503)
389291	cg21917349	21771494	21771494	0.141217	13.8806	0.557801	13853.6	0	0.471689	0.641839	3	0.0850937	14.3333	14.3333	288.461	304.978	6091.97	7761.59	1	0.416584	15090.7	0	0.410565	0.426044	3	0.00829361	15	15	363.734	244.542	8766.24	6324.47	0	15	APBA2;APBA2;APBA2;APBA2	NM_005503;NM_005503;NM_001130414;NM_001130414	27001152			5'UTR;1stExon;1stExon;5'UTR						15	27001153	27001157	promoter-TSS (NM_005503)
135530	cg06937882	29787447	29787447	-0.19285	-51.8977	0.624357	4315.43	0	0.484264	0.779378	3	0.148122	16.6667	16.6667	86.597	145.948	1554.09	2761.35	1	0.817207	4478.06	0	0.765261	0.896464	3	0.069735	6.66667	6.66667	146.8	288.534	749.772	3728.29	0	20	C20orf3	NM_020531	24922362		chr20:24972665-24973700	TSS1500	S_Shore				rs75726546	20	24922363	24922367	promoter-TSS (NM_020531)
296732	cg16121206	24631427	24631427	0.157074	19.7487	0.621863	17985.4	0	0.567725	0.64994	3	0.0468962	11	11	273.259	351.423	6788.73	11196.7	1	0.46479	20552	0	0.450525	0.474033	3	0.0125329	9.33333	9.33333	447.349	383.3	10945.2	9606.75	0	22	APOL2;APOL2	NM_145637;NM_030882	34966001			TSS200;TSS1500						22	34966002	34966006	promoter-TSS (NM_145637)
200326	cg10543947	21634490	14698395	0.213633	80.9108	0.299098	1808.26	0	0.130086	0.398676	3	0.147142	14.6667	13	95.6839	105.99	1284.01	524.253	1	0.0854645	2530.14	0	0.0688505	0.107491	3	0.0198807	14	15.6667	145.483	77.3677	2303.51	226.637	0	22	APOL2;APOL2;APOL2	NM_030882;NM_145637;NM_145637	34965828			TSS200;1stExon;5'UTR		TRUE				22	34965829	34965833	promoter-TSS (NM_030882)
209485	cg11098259	68657311	68657311	-0.182044	-35.6599	0.560153	8811.64	0	0.44429	0.695219	3	0.126562	9	9	315.885	228.985	3809.12	5002.51	1	0.742196	8823.62	0	0.730286	0.753583	3	0.0116571	14.6667	14.6667	168.112	246.297	2198.12	6625.5	0	15	AQP9	NM_020980	56217683			TSS200						15	56217684	56217688	promoter-TSS (NM_020980)
34858	cg01699630	30765484	30765484	-0.102724	-13.0142	0.726266	8417.81	0	0.63448	0.796783	3	0.0832157	16.3333	16.3333	155.987	215.077	2225.62	6192.19	1	0.82899	8183.37	0	0.813455	0.838423	3	0.0135558	12	12	121.021	254.587	1317.11	6866.26	0	6	ARG1	NM_000045	131935716			TSS1500						6	131935717	131935721	promoter-TSS (NM_000045)
184695	cg09650414	51755334	10801418	-0.0795712	-18.439	0.026794	702.284	0	0	0.0803819	3	0.0464085	12	11.3333	92.3163	44.4693	677.026	25.2577	1	0.106365	1011.26	0	0.0522262	0.137231	3	0.0470391	13.3333	13.3333	124.295	60.7727	890.34	120.921	0	2	ARL6IP6;ARL6IP6;PRPF40A	NR_024526;NM_152522;NM_017892	153282575		chr2:153573743-153575553	TSS200;TSS200;TSS1500	Island			2:153281638-153283873		2	153282576	153282580	promoter-TSS (NM_152522)
92791	cg04638014	24803485	24803485	-0.133141	-15.5759	0.591667	6064.47	0	0.474497	0.741765	3	0.136643	10	10	146.984	130.783	2380.74	3683.72	1	0.724808	5998.65	0	0.701125	0.762547	3	0.0330354	12.6667	12.6667	93.6658	228.635	1583.97	4414.68	0	4	ARL9	NM_206919	57066125		chr4:57371582-57372022	TSS200	N_Shore					4	57066126	57066130	promoter-TSS (NM_206919)
434801	cg24785473	34676367	34676367	0.144387	15.289	0.49157	10159.2	0	0.362673	0.592243	3	0.117359	7.33333	7.33333	267.711	238.857	5094.5	5064.69	1	0.347183	9947.91	0	0.335934	0.359275	3	0.0116934	8.66667	8.66667	351.577	186.067	6453.74	3494.17	0	3			35656887		chr3:35680509-35681628		S_Shore					3	35656888	35656892	promoter-TSS (NM_001267617)
27319	cg01307174	21655421	21655421	-0.130508	-17.8531	0.642961	5636.45	0	0.535945	0.763695	3	0.114493	18.6667	18.6667	142.438	186.134	1957.32	3679.12	1	0.773469	5531.59	0	0.760763	0.796516	3	0.0199947	15.6667	15.6667	109.02	235.471	1177.26	4354.32	0	3	ARPP-21;ARPP-21;ARPP-21;ARPP-21;ARPP-21	NM_016300;NM_198399;NM_001025069;NM_198399;NM_001025068	35697560			5'UTR;1stExon;5'UTR;5'UTR;5'UTR						3	35697561	35697565	5' UTR (NM_198399, exon 1 of 5)
201536	cg10614223	53779306	53779306	0.146201	17.0093	0.444012	12659	0	0.324755	0.548767	3	0.112708	11.3333	11.3333	307.868	328.046	6951.67	5707.31	1	0.297811	13542.8	0	0.285532	0.313014	3	0.0139724	9.33333	9.33333	526.797	227.276	9490.83	4051.97	0	19	ARRDC2	NM_001025604	17972389		chr19:18111566-18112481	TSS1500	N_Shore					19	17972390	17972394	promoter-TSS (NM_001025604)
98723	cg04946561	73645373	73645373	-0.130801	-16.7025	0.625867	13369.1	0	0.527499	0.75122	3	0.114276	12.3333	12.3333	284.451	256.772	4930.2	8438.92	1	0.756668	13223.6	0	0.749702	0.761655	3	0.00621783	12.3333	12.3333	214.858	305.803	3146.43	10077.2	0	19	ARRDC5	NM_001080523	4853899			TSS200						19	4853900	4853904	promoter-TSS (NM_001080523)
467553	cg26802063	64604428	71645485	-0.139194	-15.0746	0.28826	1128.83	0	0.269209	0.313521	3	0.0227993	14	9.66667	76.5858	90.1419	771.273	357.554	1	0.427454	1188.54	0	0.354227	0.493182	3	0.0697805	12	12.3333	100.578	104.798	635.541	552.998	0	5	ARSB;ARSB;ARSB	NM_198709;NM_000046;NM_000046	78317720		chr5:78280317-78281300	TSS200;1stExon;5'UTR	S_Shore				rs62377914	5	78317721	78317725	promoter-TSS (NM_198709)
445430	cg25451082	56699386	47684368	-0.099194	-32.2042	0.0171287	8437.14	0	0.0107504	0.0273603	3	0.00895029	18.3333	12	290.529	58.1444	8290.14	146.996	1	0.116323	10569.2	0	0.0179477	0.308948	3	0.166831	14	14.6667	340.453	757.862	9086.31	1482.93	0	4	ARSJ	NM_024590	115120508		chr4:114900355-114900810	TSS200	S_Shore		TRUE	4:115119816-115120599		4	115120509	115120513	promoter-TSS (NM_024590)
250617	cg13573513	49708392	49708392	-0.121908	-26.7993	0.750449	8763.6	0	0.661773	0.843352	3	0.0908632	18	18	175.779	204.223	2108.63	6654.96	1	0.872356	9203.86	0	0.86385	0.885271	3	0.0113701	10.3333	10.3333	170.787	426.045	1090.37	8113.49	0	12	ART4;ART4	NM_021071;NM_021071	14887410			5'UTR;1stExon						12	14887411	14887415	5' UTR (NM_021071, exon 1 of 3)
369332	cg20612299	74729323	74729323	-0.12854	-13.8503	0.590736	10017.9	0	0.444524	0.746111	3	0.151002	10	10	196.828	326.683	4085.02	5932.91	1	0.719276	10078.7	0	0.688776	0.744632	3	0.0282811	15.3333	15.3333	170.629	292.396	2751.67	7327.02	0	8	ASAP1IT1;ASAP1	NR_002765;NM_018482	131377815			Body;Body		TRUE				8	131377816	131377820	non-coding (NR_002765, exon 1 of 1)
84058	cg04183425	61722363	61722363	0.146062	15.4035	0.565176	5929.69	0	0.360322	0.719107	3	0.184734	15.3333	15.3333	187.495	222.127	2497.72	3431.97	1	0.419115	5918.62	0	0.40484	0.429115	3	0.0126894	13.6667	13.6667	139.975	134.176	3396.79	2521.83	0	6	ASF1A	NM_014034	119262978			Body						6	119262979	119262983	promoter-TSS (NM_014034)
339781	cg18727742	25748465	49678452	-0.102397	-28.3271	0.0350105	6163.86	0	0.0163407	0.0495818	3	0.0169953	9	10.6667	412.842	71.6423	5944.67	219.198	1	0.137407	6257.97	0	0.0709802	0.181505	3	0.0585481	14	11.3333	294.639	117.481	5374.76	883.209	0	11	ATHL1	NM_025092	278301		chr11:288847-289239	TSS1500	N_Shore			11:277651-280146		11	278302	278306	promoter-TSS (NM_025092)
170335	cg08829299	66694370	48785354	-0.124852	-22.8721	0.114939	6064.2	0	0.0929707	0.149212	3	0.0300716	16	14	217.133	92.957	5346.22	717.977	1	0.239791	7138.28	0	0.153502	0.287032	3	0.0748404	15.3333	14.3333	203.962	135.303	5377.82	1760.46	0	11	ATHL1	NM_025092	278305		chr11:288847-289239	TSS1500	N_Shore			11:277651-280146		11	278306	278310	promoter-TSS (NM_025092)
381964	cg21442626	26770508	26770508	0.151291	20.0392	0.415541	6486.24	0	0.26863	0.511483	3	0.1292	12.3333	12.3333	170.352	158.12	3730.24	2755.99	1	0.26425	5837.42	0	0.230054	0.288822	3	0.0305432	17.6667	17.6667	255.222	113.175	4266.94	1570.48	0	8	ATP6V1C1	NM_001695	104101995		chr8:104033147-104033564	TSS1500	N_Shore					8	104101996	104102000	promoter-TSS (NM_001695)
416692	cg23671196	25711408	25711408	-0.159936	-22.5454	0.519154	16008	0	0.40329	0.650222	3	0.124166	10.6667	10.6667	393.673	343.354	7706.7	8301.28	1	0.67909	15039.3	0	0.660519	0.694921	3	0.0173639	8.66667	8.66667	285.181	437.516	4764.39	10274.9	0	15	ATP8B4	NM_024837	48192812			5'UTR						15	48192813	48192817	promoter-TSS (NR_073598)
464458	cg26620147	17694428	17694428	-0.152873	-18.4696	0.477333	9917.6	0	0.358822	0.58941	3	0.115428	8.66667	8.66667	332.568	274.702	5106.13	4811.47	1	0.630206	10723.1	0	0.602735	0.65144	3	0.0249446	10.6667	10.6667	260.168	223.507	3911.51	6811.6	0	12	AVIL	NM_006576	56496983			TSS1500						12	56496984	56496988	promoter-TSS (NM_006576)
81298	cg04046364	44661313	44661313	-0.19163	-42.1062	0.568664	8914.19	0	0.439542	0.725763	3	0.145147	14.6667	14.6667	306.509	264.502	3786.72	5127.47	1	0.760294	9273.42	0	0.74912	0.770022	3	0.0105259	12.6667	12.6667	200.582	327.403	2145.22	7128.2	0	12	AVIL	NM_006576	56496928			TSS1500		TRUE				12	56496929	56496933	promoter-TSS (NM_006576)
200641	cg10564498	47764409	47764409	-0.14822	-17.7672	0.294841	4913.09	0	0.22517	0.363677	3	0.0692574	17.3333	17.3333	192.486	103.181	3433.38	1479.71	1	0.443061	5436.22	0	0.431733	0.456839	3	0.0127315	15.3333	15.3333	192.437	153.375	2979.18	2457.04	0	19	AXL;AXL	NM_001699;NM_021913	46416493			TSS1500;TSS1500						19	46416494	46416498	promoter-TSS (NM_001699)
90513	cg04517722	56631468	14613451	-0.187934	-43.0702	0.174085	19717.7	0	0.0975986	0.220002	3	0.0666824	10.6667	16	532.322	244.195	16206.4	3511.27	1	0.36202	23556.8	0	0.299588	0.410333	3	0.0567066	18.3333	17	321.102	280.396	15003.4	8553.35	0	19	B3GNT3	NM_014256	17766589		chr19:17905579-17906317	TSS1500	Island		TRUE	19:17766500-17767317		19	17766590	17766594	promoter-TSS (NM_014256)
307951	cg16744531	57607381	73703501	-0.267338	-82.1544	0.259794	15305.3	0	0.169905	0.327414	3	0.0810813	12.6667	14.3333	457.896	241.801	11196.2	4109.09	1	0.527132	19356.5	0	0.464838	0.576409	3	0.0569133	12.3333	14	239.557	292.176	9199.18	10157.3	0	19	B3GNT3	NM_014256	17766626		chr19:17905579-17906317	TSS1500	Island		TRUE	19:17766500-17767317		19	17766627	17766631	promoter-TSS (NM_014256)
131473	cg06745030	53806382	22710500	-0.13356	-13.0736	0.524445	11162.6	0	0.399112	0.699957	3	0.156574	17	16	275.277	271.986	5276.06	5886.57	1	0.658005	11713.4	0	0.645222	0.672803	3	0.0139004	16	12.6667	223.559	235.617	3940.74	7772.66	0	2	B3GNT7	NM_145236	231968383		chr2:232260100-232261134	TSS200	Island			2:231968383-231969311		2	231968384	231968388	promoter-TSS (NM_145236)
143858	cg07366300	72639445	72639445	-0.15149	-22.3394	0.580276	5558.66	0	0.460156	0.703406	3	0.121653	8.33333	8.33333	263.68	337.785	2252.79	3305.88	1	0.731766	5887.1	0	0.719736	0.742198	3	0.0113163	9.66667	9.66667	182.43	455.392	1507.47	4379.63	0	19	B3GNT8	NM_198540	46626555			TSS200						19	46626556	46626560	promoter-TSS (NM_198540)
382885	cg21500909	43796475	43796475	-0.135661	-15.693	0.575339	5367.67	0	0.454964	0.751598	3	0.156014	12.3333	12.3333	145.447	234.616	2176.84	3190.83	1	0.711	6065.81	0	0.692273	0.729174	3	0.0184567	8.66667	8.66667	145.76	247.166	1676.17	4389.64	0	19	TMEM91;B9D2	NM_001098825;NM_030578	46562480		chr19:41869673-41870133	5'UTR;TSS1500	S_Shore					19	46562481	46562485	promoter-TSS (NM_030578)
391552	cg22076474	21610501	21610501	-0.172607	-39.5427	0.63608	3631.91	0	0.504589	0.781157	3	0.138784	13	13	138.609	155.676	1266.03	2365.88	1	0.808687	3831.52	0	0.790807	0.829876	3	0.0197435	9.33333	9.33333	98.6804	215.598	653.559	3177.96	0	21	BACH1;BACH1;BACH1	NM_206866;NR_027655;NM_001186	29599043			5'UTR;TSS1500;5'UTR						21	29599044	29599048	promoter-TSS (NR_027655)
376042	cg21048162	39604450	39604450	0.141168	20.3242	0.341014	9076.76	0	0.207427	0.420194	3	0.116351	6.66667	6.66667	206.637	249.9	5936.48	3140.28	1	0.199846	9025.72	0	0.178983	0.217556	3	0.0194786	7.33333	7.33333	470.717	139.555	7212.85	1812.87	0	14	BATF	NM_006399	75058109			TSS1500					rs2540106	14	75058110	75058114	promoter-TSS (NM_006399)
352651	cg19561607	61778385	61778385	-0.0824953	-15.2581	0.824411	5186.02	0	0.698344	0.888308	3	0.109181	13.6667	13.6667	133.298	209.184	829.271	4356.75	1	0.906906	5153.85	0	0.879759	0.931017	3	0.025763	15.6667	15.6667	95.3054	207.001	390.374	4763.48	0	12	BCAT1	NM_005504	24994440		chr12:25101607-25102073	TSS1500	S_Shore	TRUE				12	24994441	24994445	promoter-TSS (NM_001178092)
382875	cg21500300	52711383	52711383	-0.124625	-21.6636	0.708015	6554.67	0	0.619064	0.817721	3	0.100942	13	13	170.951	200.239	1845.29	4709.38	1	0.832641	6905.48	0	0.817479	0.85015	3	0.0164616	13	13	127.391	238.823	1077.59	5827.89	0	12	BCAT1	NM_005504	24993788		chr12:25101607-25102073	TSS1500	S_Shore					12	24993789	24993793	promoter-TSS (NM_001178092)
477347	cg27366072	15731408	15731408	-0.108879	-20.9242	0.763626	9534.03	0	0.7023	0.870635	3	0.0930017	9.33333	9.33333	220.054	380.014	2178.69	7355.35	1	0.872505	9527.33	0	0.856206	0.895392	3	0.0204065	16.3333	16.3333	93.1565	280.268	1136.05	8391.27	0	12	BCL2L14;BCL2L14;BCL2L14	NM_030766;NM_138723;NM_138722	12114180			TSS1500;TSS1500;TSS1500						12	12114181	12114185	promoter-TSS (NM_138723)
360660	cg20029201	72803494	72803494	0.139303	13.9016	0.476374	3774.41	0	0.338214	0.583615	3	0.125588	14.3333	14.3333	197.92	148.535	1912.12	1862.29	1	0.337072	3677.04	0	0.323784	0.356809	3	0.0174317	12	12	166.147	144.876	2405.14	1271.9	0	11	BCL9L	NM_182557	118287023		chr11:118781060-118781732	TSS1500	S_Shore		TRUE			11	118287024	118287028	promoter-TSS (NM_182557)
217279	cg11580676	62757388	69655454	-0.0604241	-14.9649	0.895398	16368.7	0	0.865201	0.949532	3	0.0469858	16	12.3333	123.577	324.398	1643	14725.7	1	0.955822	16263.6	0	0.951556	0.959465	3	0.00399105	10.6667	16	84.6329	507.231	622.563	15641	0	1	BGLAP	NM_199173	154478039		chr1:156215368-156215899	TSS1500	N_Shelf		TRUE			1	154478040	154478044	promoter-TSS (NM_199173)
216293	cg11519176	12741442	12741442	-0.13862	-14.87	0.528021	8206.01	0	0.400253	0.626378	3	0.115896	10.3333	10.3333	137.282	175.242	3770.63	4435.38	1	0.666642	9223.66	0	0.644515	0.678891	3	0.019199	15	15	203.506	189.261	3018.76	6204.9	0	1	BGLAP	NM_199173	154478425		chr1:156215368-156215899	TSS200	N_Shelf		TRUE		rs1800247	1	154478426	154478430	promoter-TSS (NM_199173)
432733	cg24670453	28689388	55775453	-0.205993	-43.7335	0.252782	1061.62	0	0.22543	0.286608	3	0.0310984	20	14	75.7405	46.5294	771.371	290.251	1	0.458776	1083.59	0	0.427411	0.485683	3	0.0293902	16.6667	16	61.0545	82.6449	543.276	540.312	0	1	BGLAP	NM_199173	154478516		chr1:156215368-156215899	TSS200	N_Shelf		TRUE			1	154478517	154478521	promoter-TSS (NM_199173)
225163	cg12036877	32735367	16680373	-0.166698	-41.2507	0.668872	13316.9	0	0.555743	0.796561	3	0.121067	11.6667	11.3333	261.115	308.581	4289.69	9027.23	1	0.83557	14254.5	0	0.823617	0.852164	3	0.0148286	13.6667	16.3333	157.538	485.114	2251.3	12003.2	0	1	BGLAP	NM_199173	154478520		chr1:156215368-156215899	TSS200	N_Shelf		TRUE			1	154478521	154478525	promoter-TSS (NM_199173)
290590	cg15742700	65610418	65610418	-0.104597	-16.2869	0.747944	9776.1	0	0.698992	0.814668	3	0.059851	13.6667	13.6667	200.372	309.413	2379.56	7396.54	1	0.852541	9403.81	0	0.833756	0.86488	3	0.0165329	11	11	167.565	289.625	1301.68	8102.13	0	8	BLK	NM_001715	11388262			TSS1500						8	11388263	11388267	promoter-TSS (NM_001715)
171803	cg08901339	16626444	16626444	-0.117848	-16.0878	0.687292	8213.86	0	0.5957	0.809355	3	0.110038	10.3333	10.3333	251.357	192.629	2520.77	5693.1	1	0.80514	7980.84	0	0.79288	0.813088	3	0.0107718	14	14	137.231	310.103	1478.14	6502.7	0	10	BLNK;BLNK;BLNK;BLNK	NM_001114094;NM_013314;NM_001114094;NM_013314	98021251			5'UTR;5'UTR;1stExon;1stExon						10	98021252	98021256	promoter-TSS (NM_001258442)
157842	cg08131309	47714490	47714490	-0.148127	-19.8711	0.562195	5703.02	0	0.405918	0.699126	3	0.147558	13	13	178.866	214.042	2409.48	3293.54	1	0.710322	6130.72	0	0.700138	0.720378	3	0.0101208	12.3333	12.3333	191.965	245.51	1705.24	4425.48	0	15	BMF;BMF;BMF;BMF	NM_033503;NM_001003943;NM_001003942;NM_001003940	38186423		chr15:40401053-40401298	TSS1500;TSS1500;TSS1500;5'UTR	N_Shore		TRUE			15	38186424	38186428	promoter-TSS (NM_001003942)
239395	cg12929983	49624330	49624330	-0.178138	-34.2664	0.567854	7490.25	0	0.393338	0.752255	3	0.179663	11.6667	11.6667	215.099	232.062	3200.11	4290.14	1	0.745992	7809.3	0	0.721063	0.763185	3	0.0221013	12.6667	12.6667	166.786	303.985	1910.37	5898.93	0	15	BMF;BMF;BMF;BMF	NM_033503;NM_001003943;NM_001003942;NM_001003940	38186296		chr15:40401053-40401298	TSS1500;TSS1500;TSS1500;5'UTR	N_Shelf		TRUE			15	38186297	38186301	promoter-TSS (NM_001003942)
73979	cg03658557	30737368	30737368	-0.144642	-14.9634	0.423024	4367.46	0	0.319049	0.584652	3	0.141877	9.66667	9.66667	223.519	251.214	2513.18	1854.29	1	0.567666	4440.32	0	0.53497	0.612325	3	0.0400412	8.66667	8.66667	183.968	196.236	1870.33	2569.99	0	4	BMPR1B	NM_001203	96231340			5'UTR						4	96231341	96231345	promoter-TSS (NM_001256794)
237998	cg12836863	45719477	45719477	-0.153169	-25.7653	0.613194	10086.5	0	0.499053	0.747695	3	0.125565	19.3333	19.3333	187.962	232.553	3748.88	6337.58	1	0.766363	10827.9	0	0.759267	0.775753	3	0.0084789	14.6667	14.6667	178.768	264.466	2453.13	8374.74	0	13	BRCA2	NM_000059	31787023		chr13:32889533-32889900	TSS1500	N_Shore					13	31787024	31787028	promoter-TSS (NM_000059)
49848	cg02448295	21728441	21728441	-0.0945082	-16.8054	0.0706107	2313.28	0	0.0536695	0.0970186	3	0.0231732	11.6667	11.6667	166.909	58.5736	2141.66	171.616	1	0.165119	2076.92	0	0.0742443	0.302417	3	0.120963	14.6667	14.6667	177.017	60.3699	1709.56	367.354	0	6	BRD2;BRD2	NM_001113182;NM_005104	33049104		chr6:32939275-32940954	Body;Body	S_Shore					6	33049105	33049109	intron (NM_001199456, intron 1 of 11)
156190	cg08044694	56744393	56744393	-0.139692	-15.5583	0.537188	13408.9	0	0.420877	0.674927	3	0.128373	14.3333	14.3333	246.969	185.399	6160.84	7248.04	1	0.67688	13131.1	0	0.644737	0.69466	3	0.0278891	13.6667	13.6667	223.13	432.851	4209.57	8921.51	0	19	BRD4;BRD4	NM_058243;NM_014299	15252927			TSS1500;TSS1500		TRUE	TRUE			19	15252928	15252932	promoter-TSS (NM_058243)
361427	cg20078972	73725488	73725488	-0.179865	-36.0271	0.57606	9674.45	0	0.419583	0.735893	3	0.158182	17	17	199.521	222.225	3970.15	5704.3	1	0.755925	9882.72	0	0.751656	0.758395	3	0.00371272	16	16	144.055	327.916	2338.51	7544.21	0	19	BRD4;BRD4	NM_058243;NM_014299	15252832			TSS1500;TSS1500		TRUE	TRUE			19	15252833	15252837	promoter-TSS (NM_058243)
36797	cg01797169	55729463	55729463	-0.137946	-13.7848	0.495247	16956.2	0	0.372026	0.620891	3	0.12445	11	11	321.406	278.559	8424.48	8531.7	1	0.633192	16900	0	0.62298	0.650617	3	0.0151647	10.3333	10.3333	260.061	377.834	6143.51	10756.5	0	12	BTBD11	NM_001018072	106235619		chr12:107711603-107714107	TSS1500	N_Shore				rs68094061	12	106235620	106235624	promoter-TSS (NM_001018072)
117604	cg05964918	72711323	72711323	0.146238	19.2678	0.71155	8102.43	0	0.614828	0.802596	3	0.0940127	16	16	165.41	241.527	2271.56	5830.88	1	0.565312	7778.19	0	0.525888	0.589738	3	0.0344656	11.3333	11.3333	194.175	236.598	3332.59	4445.6	0	10	C10orf129	NM_207321	96943943			TSS200						10	96943944	96943948	promoter-TSS (NM_207321)
295161	cg16023065	63707317	63707317	-0.0906253	-18.1312	0.811821	6796.6	0	0.64861	0.901486	3	0.141574	9	9	172.493	200.516	1165.85	5630.75	1	0.902447	6968.15	0	0.89428	0.908625	3	0.00737664	15.3333	15.3333	97.7413	220.976	590.519	6377.63	0	12	C12orf54	NM_152319	47161645			TSS1500						12	47161646	47161650	promoter-TSS (NM_152319)
221014	cg11798182	32802480	32802480	0.151847	19.8245	0.425545	7853.49	0	0.251576	0.588162	3	0.16858	10.6667	10.6667	267.45	201.912	4426.53	3426.97	1	0.273697	8308.66	0	0.263233	0.289869	3	0.0142058	14.3333	14.3333	253.935	128.621	6004.69	2303.97	0	14	C14orf64	NR_015430	97514266			TSS200						14	97514267	97514271	promoter-TSS (NR_015430)
299379	cg16278496	67810451	71621335	0.174318	31.5019	0.397023	14839.1	0	0.227232	0.5414	3	0.158618	17.3333	16.3333	297.622	231.908	8888.53	5950.56	1	0.222705	15307.2	0	0.212349	0.237727	3	0.0133172	17.6667	14.3333	329.963	199.517	11878.5	3428.69	0	14	C14orf64	NR_015430	97514229			TSS200						14	97514230	97514234	promoter-TSS (NR_015430)
295816	cg16062483	74634321	13614376	0.153933	19.7955	0.447137	12361.1	0	0.256259	0.617004	3	0.181288	17.3333	11.6667	322.993	201.664	6769.49	5591.61	1	0.293204	12982.2	0	0.275772	0.306007	3	0.0156401	19	17.6667	297.257	169.691	9139.1	3843.1	0	14	C14orf64	NR_015430	97514170			Body						14	97514171	97514175	promoter-TSS (NR_015430)
438892	cg25029264	39751508	39751508	0.0981475	14.3964	0.196645	5262.44	0	0.0816063	0.266228	3	0.100354	12	12	211.26	122.969	4198.28	1064.16	1	0.0984976	5494.14	0	0.0719974	0.113899	3	0.0230505	15	15	319.284	84.8971	4943.6	550.54	0	15	C15orf26	NM_173528	79213402		chr15:81426499-81426702	TSS1500	N_Shore		TRUE			15	79213403	79213407	promoter-TSS (NM_173528)
471919	cg27045999	25664378	25664378	0.115356	14.6848	0.272175	12376.1	0	0.166696	0.326185	3	0.0913564	9.66667	9.66667	451.452	169.963	8994.99	3381.14	1	0.156819	12183.1	0	0.132996	0.175327	3	0.0216604	15.3333	15.3333	342.193	119.781	10272.1	1911.03	0	15	C15orf26	NM_173528	79213599		chr15:81426499-81426702	TSS200	Island		TRUE	15:79213489-79213757		15	79213600	79213604	promoter-TSS (NM_173528)
341673	cg18837035	12652416	12652416	0.102479	14.7316	0.21196	16292.9	0	0.11419	0.262144	3	0.0846811	12.3333	12.3333	437.392	211.055	12813.1	3479.7	1	0.109481	15706.7	0	0.0644864	0.138274	3	0.0394719	10.6667	10.6667	694.057	151.745	14002.6	1704.03	0	15	C15orf26	NM_173528	79213652		chr15:81426499-81426702	TSS200	Island		TRUE	15:79213489-79213757		15	79213653	79213657	promoter-TSS (NM_173528)
328234	cg18028999	35747461	37620301	0.142353	28.8828	0.267265	17588.8	0	0.121982	0.351192	3	0.126324	11.3333	14.3333	473.404	239.521	12733.4	4855.44	1	0.124912	16880.9	0	0.0737622	0.152588	3	0.044347	12.3333	13.6667	401.469	172.975	14815.7	2065.2	0	15	C15orf26	NM_173528	79213665		chr15:81426499-81426702	TSS200	Island		TRUE	15:79213489-79213757		15	79213666	79213670	promoter-TSS (NM_173528)
42428	cg02067584	34748320	34748320	-0.141204	-20.8952	0.622277	7376.52	0	0.481811	0.787601	3	0.154403	13.3333	13.3333	245.648	235.026	2681.48	4695.04	1	0.76348	7583.09	0	0.758097	0.770471	3	0.00634197	16.6667	16.6667	124.692	215.306	1718.11	5864.98	0	17	C17orf59	NM_017622	8035277		chr17:8092418-8093706	TSS1500	S_Shore					17	8035278	8035282	promoter-TSS (NM_017622)
113834	cg05768005	67687446	67687446	-0.154867	-18.4615	0.434087	4642.99	0	0.32937	0.582082	3	0.131798	12.6667	12.6667	253.931	138.353	2552.97	2090.02	1	0.588954	5138.15	0	0.581826	0.60195	3	0.0112722	15.3333	15.3333	120.364	181.385	2052.21	3085.95	0	17	C17orf59	NM_017622	8035211		chr17:8092418-8093706	TSS1500	S_Shore				rs73245443	17	8035212	8035216	promoter-TSS (NM_017622)
226895	cg12131208	17735507	35785470	-0.0925807	-21.8869	0.823117	9016.81	0	0.749738	0.931129	3	0.0955265	12.6667	18.6667	113.783	365.107	1488.1	7528.71	1	0.915697	9743.41	0	0.896668	0.93642	3	0.0199301	14	15	112.821	381.497	712.197	9031.22	0	17	C17orf64	NM_181707	55854482		chr17:58498711-58499332	TSS200	S_Shore	TRUE			rs11658642	17	55854483	55854487	promoter-TSS (NM_181707)
44495	cg02172058	27646392	27646392	-0.11603	-17.0851	0.705992	7443.42	0	0.645255	0.797291	3	0.0804939	18.6667	18.6667	150.627	199.93	2103.75	5339.68	1	0.822022	7062.81	0	0.815836	0.831507	3	0.00833994	19.6667	19.6667	105.392	199.64	1174.73	5888.08	0	17	C17orf64;C17orf64	NM_181707;NM_181707	55854693		chr17:58498711-58499332	1stExon;5'UTR	S_Shore					17	55854694	55854698	promoter-TSS (NM_181707)
441080	cg25172968	54788391	54788391	-0.144415	-15.1068	0.449982	22163.5	0	0.393858	0.481969	3	0.0487633	15.3333	15.3333	320.37	210.813	12143.6	10019.9	1	0.594397	22079.4	0	0.530866	0.635749	3	0.0558488	12.3333	12.3333	380.222	375.413	9015.92	13063.5	0	17	C17orf74	NM_175734	7269857			1stExon						17	7269858	7269862	exon (NM_175734, exon 1 of 3)
1473	cg00062020	37764365	43783470	0.13264	30.5892	0.866111	1536.62	0	0.793363	0.925098	3	0.0669368	10.3333	13.3333	59.567	139.182	124.033	1412.59	1	0.733471	1668.28	0	0.653057	0.800681	3	0.0746922	11.3333	11.3333	107.013	172.318	376.581	1291.7	0	1	C1orf180	NR_027379	84873407			TSS200						1	84873408	84873412	promoter-TSS (NR_027379)
354578	cg19678111	14750495	14750495	0.117799	17.1679	0.816553	8112.85	0	0.767347	0.847637	3	0.0431041	12.3333	12.3333	171.385	293.45	1436.4	6676.44	1	0.698754	8863.69	0	0.483238	0.820952	3	0.1872	15	15	125.263	284.521	2657.25	6206.44	0	1	C1orf226;C1orf226	NM_001135240;NM_001085375	160617991			Body;TSS200						1	160617992	160617996	promoter-TSS (NM_001085375)
278900	cg15013617	42614367	42614367	-0.15083	-18.1863	0.495282	7795.8	0	0.364819	0.621045	3	0.128177	9.33333	9.33333	228.922	169.917	3847.45	3948.35	1	0.646112	7192.88	0	0.620033	0.693944	3	0.0414802	6.66667	6.66667	267.85	233.447	2495.89	4696.99	0	20	C20orf141	NM_080739	2743378			TSS1500			TRUE			20	2743379	2743383	promoter-TSS (NM_080739)
118983	cg06039489	40662415	40662415	-0.127392	-15.1402	0.622566	3692.47	0	0.518306	0.713204	3	0.0981602	11.6667	11.6667	140.242	193.628	1337.63	2354.84	1	0.749958	3686.63	0	0.722397	0.784565	3	0.0316775	13.3333	13.3333	94.1815	145.449	854.526	2832.1	0	20	C20orf26;C20orf26;CRNKL1	NM_001167816;NM_015585;NM_016652	19985100		chr20:20032740-20033471	TSS200;5'UTR;TSS1500	S_Shelf					20	19985101	19985105	promoter-TSS (NM_016652)
461236	cg26430305	17695432	17695432	-0.128932	-20.5887	0.680209	7419.94	0	0.570414	0.822973	3	0.129467	11.6667	11.6667	190.137	313.78	2281.46	5138.48	1	0.809142	7294.33	0	0.798251	0.822804	3	0.0125089	12.3333	12.3333	123.385	309.271	1314.95	5979.38	0	1	C4BPA	NM_000715	205344204			TSS200						1	205344205	205344209	promoter-TSS (NM_000715)
198583	cg10451565	55778386	55778386	-0.151727	-17.2528	0.384643	3104.02	0	0.261764	0.535882	3	0.139242	9.66667	9.66667	136.398	118.709	1858.24	1245.78	1	0.536371	3303.13	0	0.523875	0.545509	3	0.0112011	15	15	84.648	132.612	1477.39	1825.74	0	19	GPR77	NM_018485	52531971			TSS1500						19	52531972	52531976	promoter-TSS (NM_018485)
249772	cg13534791	45757495	45757495	-0.137623	-14.8286	0.537116	20055.3	0	0.42787	0.6762	3	0.126825	12	12	245.387	293.649	9257.86	10797.5	1	0.674739	18880.9	0	0.645222	0.691084	3	0.0256118	10.3333	10.3333	395.632	417.567	6097.18	12783.7	0	9	C9orf131;C9orf131;C9orf131;C9orf131	NM_203299;NM_001040411;NM_001040410;NM_001040412	35032344			1stExon;Body;1stExon;Body						9	35032345	35032349	exon (NM_001040410, exon 1 of 2)
99723	cg05000446	34604335	34604335	-0.167958	-36.0955	0.633159	6961.12	0	0.506045	0.806112	3	0.155196	9.66667	9.66667	178.202	222.535	2509.11	4452.01	1	0.801117	7093.35	0	0.776388	0.817504	3	0.0217904	6.33333	6.33333	222.974	776.894	1332.92	5760.43	0	9	C9orf131;C9orf131;C9orf131;C9orf131	NM_203299;NM_001040411;NM_001040410;NM_001040412	35032395			1stExon;Body;Body;Body						9	35032396	35032400	exon (NM_203299, exon 1 of 2)
472432	cg27073431	63649504	63649504	-0.125247	-19.4416	0.686261	3572	0	0.601698	0.749371	3	0.0761382	13	13	100.991	177.536	1029.31	2542.7	1	0.811508	4013.21	0	0.770817	0.843398	3	0.0370819	13.3333	13.3333	98.7707	172.849	678.372	3334.84	0	2	CALM2	NM_001743	47258140		chr2:47402809-47404105	TSS1500	S_Shore					2	47258141	47258145	promoter-TSS (NM_001743)
37904	cg01847719	46744366	28632345	0.113714	32.4735	0.155483	23193.3	0	0.0231722	0.222619	3	0.114589	17.3333	14.6667	510.238	225.864	19432.4	3760.9	1	0.0417691	21707.6	0	0.0293694	0.065128	3	0.0202422	13	16.6667	524.543	98.3386	20749.6	957.994	0	11	CAT;CAT	NM_001752;NM_001752	34417133		chr11:34460165-34460857	1stExon;5'UTR	Island			11:34416742-34417400		11	34417134	34417138	promoter-TSS (NM_001752)
306684	cg16678522	65685437	65685437	-0.104837	-13.2899	0.71927	7011.09	0	0.608896	0.822026	3	0.106769	13	13	182.34	222.028	1877.6	5133.49	1	0.824107	7079.48	0	0.802199	0.861701	3	0.032706	16.6667	16.6667	119.114	232.509	1165.47	5914.01	0	20	CBFA2T2;CBFA2T2;CBFA2T2	NM_001032999;NM_001039709;NM_005093	31613624			Body;TSS1500;TSS1500		TRUE	TRUE			20	31613625	31613629	promoter-TSS (NM_005093)
476330	cg27307781	26809452	58752493	-0.0754382	-23.2768	0.00202017	12665.7	0	0	0.00391487	3	0.00196045	14.3333	11.6667	368.816	27.9083	12640.4	25.222	1	0.0774583	14652.4	0	0.00615276	0.219693	3	0.123179	18	8.33333	302.81	97.721	13236.5	1415.93	0	21	CBR1;CBR1	NM_001757;NM_001757	36364159		chr21:37442140-37442778	1stExon;5'UTR	Island			21:36364066-36364588		21	36364160	36364164	promoter-TSS (NM_001757)
281367	cg15157945	44631504	44631504	-0.147835	-16.2913	0.453865	14401.9	0	0.337713	0.582254	3	0.122729	11.3333	11.3333	364.713	270.672	7785.75	6616.17	1	0.6017	15017.5	0	0.575982	0.617633	3	0.0224832	9.33333	9.33333	375.18	436.252	5941.47	9076.02	0	3	NBEAL2	NM_015175	46998607		chr3:47020855-47021399	Body	S_Shelf	TRUE				3	46998608	46998612	promoter-TSS (NM_144716)
285056	cg15411840	51700389	51700389	-0.0767466	-13.6983	0.835838	3839.04	0	0.790233	0.882046	3	0.0459095	16.3333	16.3333	96.7839	157.089	533.914	3305.13	1	0.912585	3757.53	0	0.902104	0.924202	3	0.0110927	13.3333	13.3333	74.9688	184.094	239.604	3517.93	0	6	CCDC162	NR_028595	109722148		chr6:109611449-109612230	TSS200	S_Shelf					6	109722149	109722153	promoter-TSS (NR_028595)
88827	cg04425710	44698326	44698326	0.162276	20.8889	0.5523	8174.33	0	0.44596	0.642194	3	0.0991452	9	9	184.962	278.659	3646	4528.33	1	0.390024	9542.22	0	0.370723	0.406721	3	0.0181399	11.6667	11.6667	276.022	283.377	5767.53	3774.69	0	8	ESCO2;CCDC25	NM_001017420;NM_018246	27686839		chr8:27631846-27632323	TSS1500;TSS1500	N_Shore					8	27686840	27686844	promoter-TSS (NM_018246)
313722	cg17118262	46707467	46707467	-0.180115	-27.7991	0.382069	5361.9	0	0.283195	0.457069	3	0.0893617	13.6667	13.6667	238.582	125.364	3252.82	2109.08	1	0.562184	5834.32	0	0.533632	0.603173	3	0.0364	12	12	155.786	241.389	2501.29	3333.03	0	17	CCL1	NM_002981	29714682			TSS1500					rs12450599	17	29714683	29714687	promoter-TSS (NM_002981)
217443	cg11589536	68784392	68784392	-0.113876	-15.2329	0.697259	13673.5	0	0.635824	0.79924	3	0.0889334	14.6667	14.6667	241.382	223.042	4087.94	9585.58	1	0.811136	13217.6	0	0.801832	0.821812	3	0.01006	13.6667	13.6667	219.293	298.227	2406.16	10811.5	0	3	CCR1	NM_001295	46225522			TSS1500		TRUE				3	46225523	46225527	promoter-TSS (NM_001295)
265979	cg14312439	24702412	24702412	-0.129351	-14.8841	0.605342	1742.2	0	0.458859	0.785297	3	0.165773	17.3333	17.3333	91.3063	70.7323	612.848	1129.36	1	0.734693	1953.35	0	0.701048	0.765946	3	0.0325152	13	13	102.184	120.372	453.009	1500.34	0	3	CCR3;CCR3;CCR3;CCR3;CCR3;CCR3;CCR3;CCR3	NM_001164680;NM_001837;NM_001837;NM_178329;NM_178328;NM_001164680;NM_178328;NM_178329	46258906			1stExon;1stExon;5'UTR;1stExon;5'UTR;5'UTR;1stExon;5'UTR					rs11434130	3	46258907	46258911	promoter-TSS (NM_178329)
251512	cg13615963	29637374	29637374	-0.180528	-29.7015	0.295094	6782.08	0	0.205431	0.373586	3	0.084632	14.6667	14.6667	198.98	122.942	4715.94	2066.14	1	0.475623	7461.16	0	0.459946	0.486188	3	0.0138473	13.6667	13.6667	290.893	225.645	3866.59	3594.57	0	6	CCR6;CCR6;CCR6	NM_031409;NM_004367;NM_031409	167456511			5'UTR;5'UTR;1stExon					rs35543089	6	167456512	167456516	5' UTR (NM_031409, exon 1 of 3)
337871	cg18599081	45634385	45634385	-0.125755	-14.3515	0.61968	17792.9	0	0.513718	0.751567	3	0.121025	13.3333	13.3333	396.93	346.518	6783.29	11009.6	1	0.745436	17414.2	0	0.720808	0.765616	3	0.0227328	15	15	213.562	379.434	4373.95	13040.2	0	3	CCRL2;CCRL2	NM_001130910;NM_003965	46423088			TSS1500;TSS1500						3	46423089	46423093	promoter-TSS (NM_001130910)
411597	cg23350385	54602381	54602381	-0.156869	-31.7556	0.649157	8771	0	0.526625	0.78391	3	0.129077	16.3333	16.3333	141.559	276.69	3002.82	5768.19	1	0.806026	8869.48	0	0.790195	0.819165	3	0.0146711	18	18	133.171	257.173	1643.15	7226.33	0	3	CCRL2;CCRL2	NM_001130910;NM_003965	46423138			TSS1500;TSS1500						3	46423139	46423143	promoter-TSS (NM_001130910)
25596	cg01218414	57602428	57602428	-0.117595	-32.3311	0.78852	6910.07	0	0.695442	0.865124	3	0.0860321	13.3333	13.3333	109.108	215.667	1462.97	5447.1	1	0.906115	7669.08	0	0.866813	0.942277	3	0.0378299	10.3333	10.3333	107.247	241.379	628.087	7040.99	0	7	C7orf28A	NM_015622	5904012		chr7:5938173-5938557	TSS1500	N_Shore					7	5904013	5904017	promoter-TSS (NM_015622)
170342	cg08830139	17654460	17654460	0.146688	18.4113	0.690986	2309.8	0	0.641407	0.750494	3	0.0552169	21.3333	21.3333	134.731	354.695	638.111	1671.69	1	0.544299	2015.83	0	0.332513	0.691586	3	0.188025	22.6667	22.6667	91.5184	258.889	751.398	1264.43	0	5	CD14;CD14	NM_000591;NM_001040021	139993836		chr5:140011482-140012739	TSS1500;TSS1500	S_Shore				rs5744452	5	139993837	139993841	promoter-TSS (NM_001174104)
223560	cg11939496	52630418	52630418	-0.145645	-30.0995	0.683497	8283.41	0	0.561935	0.82387	3	0.131977	14	14	206.291	242.478	2598.81	5684.6	1	0.829141	8502.87	0	0.816594	0.839356	3	0.0115589	16	16	125.865	233.617	1367.47	7135.4	0	1	CD244;CD244;CD244	NM_001166663;NM_016382;NM_001166664	159100184			TSS1500;TSS1500;TSS1500						1	159100185	159100189	promoter-TSS (NM_001166663)
183056	cg09554443	43647309	43647309	0.139348	21.653	0.314946	13676.4	0	0.211289	0.403112	3	0.0968455	14	14	309.968	240.556	9272.62	4403.78	1	0.175598	12971.5	0	0.142358	0.194751	3	0.0288975	12	12	360.602	179.053	10693.2	2278.25	0	1	CD247;CD247;CD247;CD247	NM_000734;NM_198053;NM_198053;NM_000734	165754386			1stExon;5'UTR;1stExon;5'UTR					rs45438393	1	165754387	165754391	promoter-TSS (NM_198053)
151543	cg07786657	60601471	53762393	0.194593	40.7693	0.416124	18578.3	0	0.265464	0.53783	3	0.138472	14.3333	10	536.639	289.589	10852	7726.32	1	0.221531	18649.2	0	0.191559	0.254495	3	0.0315746	13	13	478.198	265.9	14500.9	4148.23	0	1	CD247;CD247	NM_198053;NM_000734	165754257			Body;Body				1:165754249-165754303		1	165754258	165754262	intron (NM_000734, intron 1 of 7)
126759	cg06495803	59759304	59759304	0.140698	13.8468	0.515497	10979.9	0	0.423363	0.589465	3	0.0845278	6.66667	6.66667	355.978	300.676	5262.02	5717.89	1	0.374799	11445.5	0	0.362659	0.397371	3	0.0195665	10.6667	10.6667	309.851	256.267	7116.14	4329.39	0	12	CD27;LOC678655	NM_001242;NR_015382	6423750			TSS1500;Body		TRUE				12	6423751	6423755	promoter-TSS (NM_001242)
214275	cg11384427	27760376	27760376	0.217053	45.1222	0.575422	7846.8	0	0.410499	0.725475	3	0.158014	14.6667	14.6667	188.044	294.546	3376.2	4470.6	1	0.358369	8172.72	0	0.351918	0.370864	3	0.0108233	15.3333	15.3333	244.322	142.272	5213.93	2958.79	0	12	CD27;LOC678655	NM_001242;NR_015382	6423846			TSS1500;Body		TRUE			rs11569359	12	6423847	6423851	promoter-TSS (NM_001242)
390956	cg22036538	62744317	62744317	0.109671	14.6233	0.245155	9849.86	0	0.129513	0.347996	3	0.109802	15.6667	15.6667	315.236	161.721	7423.74	2426.12	1	0.135484	10081.9	0	0.120511	0.155874	3	0.0182939	12.6667	12.6667	432.396	103.083	8702.07	1379.79	0	12	CD27;CD27;LOC678655	NM_001242;NM_001242;NR_015382	6424312			1stExon;5'UTR;Body		TRUE				12	6424313	6424317	promoter-TSS (NM_001242)
269266	cg14479884	30635376	30635376	-0.141895	-33.4936	0.716599	2225.33	0	0.649195	0.776429	3	0.0639545	11.6667	11.6667	127.587	126.919	556.062	1669.27	1	0.858494	2181.38	0	0.825224	0.906584	3	0.0426567	9	9	96.4996	278.526	216.768	1964.61	0	7	CD36;CD36;CD36;CD36;CD36	NM_001001548;NM_000072;NM_001001547;NM_001001548;NM_000072	80105879			5'UTR;1stExon;5'UTR;1stExon;5'UTR					rs1334513	7	80105880	80105884	5' UTR (NM_000072, exon 1 of 14)
62617	cg03074244	34771427	34771427	0.1828	32.1412	0.447496	12497.8	0	0.279855	0.573151	3	0.151089	12	12	308.733	208.695	6961.87	5535.95	1	0.264696	12750	0	0.244875	0.28203	3	0.0187016	13.6667	13.6667	409.158	189.521	9350.27	3399.72	0	11	CD3D;CD3D;CD3D;CD3D	NM_001040651;NM_000732;NM_001040651;NM_000732	117718624			5'UTR;5'UTR;1stExon;1stExon						11	117718625	117718629	promoter-TSS (NM_001040651)
435685	cg24841244	43634424	43634424	0.207827	41.7669	0.50815	12905.1	0	0.329723	0.646618	3	0.162183	15.6667	15.6667	258.978	310.519	6359.65	6545.44	1	0.300322	13027.9	0	0.278169	0.320136	3	0.0210815	11.6667	11.6667	710.34	331.913	9084.58	3943.29	0	11	CD3D;CD3D;CD3D;CD3D	NM_001040651;NM_000732;NM_001040651;NM_000732	117718540			5'UTR;5'UTR;1stExon;1stExon						11	117718541	117718545	5' UTR (NM_001040651, exon 1 of 4)
150562	cg07728874	51739503	51739503	0.174411	27.8779	0.456089	19069.9	0	0.295774	0.59171	3	0.149506	10	10	402.388	264.32	10360.6	8709.22	1	0.281679	20349.4	0	0.264993	0.302929	3	0.0193756	15.3333	15.3333	492.787	257.204	14597	5752.47	0	11	CD3D;CD3D	NM_001040651;NM_000732	117718482			1stExon;1stExon						11	117718483	117718487	exon (NM_001040651, exon 1 of 4)
102731	cg05160234	23758501	23758501	0.166524	24.888	0.445778	14573.6	0	0.302336	0.570986	3	0.13525	11.6667	11.6667	245.277	226.214	7869.41	6704.2	1	0.279254	14033.9	0	0.278413	0.279675	3	0.000727959	12.6667	12.6667	360.151	216.487	10086.6	3947.28	0	11	CD3G;CD3D;CD3D	NM_000073;NM_000732;NM_001040651	117719972			TSS1500;TSS1500;TSS1500						11	117719973	117719977	promoter-TSS (NM_000073)
65979	cg03254928	13603502	13603502	0.174268	28.1736	0.448001	13514	0	0.293497	0.562508	3	0.138894	12.6667	12.6667	367.353	314.716	7426.91	6087.05	1	0.273734	13990.1	0	0.255006	0.285252	3	0.0163612	11.3333	11.3333	396.913	174.775	10144.5	3845.57	0	11	CD3G;CD3D;CD3D	NM_000073;NM_000732;NM_001040651	117720020			TSS1500;TSS1500;TSS1500						11	117720021	117720025	promoter-TSS (NM_000073)
254272	cg13750061	21635486	21635486	0.22198	49.3042	0.522093	7652.51	0	0.291466	0.704195	3	0.210599	11	11	457.702	313.36	3647.75	4004.76	1	0.300113	7308.56	0	0.262667	0.336124	3	0.0367497	15	15	302.277	153.444	5093.51	2215.05	0	11	CD3G;CD3D;CD3D	NM_000073;NM_000732;NM_001040651	117720055			TSS1500;TSS1500;TSS1500						11	117720056	117720060	promoter-TSS (NM_000073)
147128	cg07545925	29652335	29652335	0.25141	69.3782	0.523599	8340.64	0	0.306535	0.700145	3	0.199909	15.3333	15.3333	197.929	193.162	3971.5	4369.14	1	0.272189	7411.38	0	0.245599	0.318261	3	0.0400572	12.3333	12.3333	267.413	182.027	5382.71	2028.66	0	11	CD3G;CD3D;CD3D	NM_000073;NM_000732;NM_001040651	117720137			TSS200;TSS1500;TSS1500						11	117720138	117720142	promoter-TSS (NM_000073)
292764	cg15880738	42770412	42770412	0.163969	23.9321	0.443347	17460.8	0	0.315085	0.57086	3	0.127889	14.3333	14.3333	360.407	254.865	9629.77	7831.02	1	0.279377	18461.7	0	0.222482	0.314524	3	0.0497259	11.6667	11.6667	444.886	235.529	13289.1	5172.54	0	11	CD3G;CD3G	NM_000073;NM_000073	117720322			5'UTR;1stExon						11	117720323	117720327	promoter-TSS (NM_000073)
432807	cg24674703	17620461	17620461	0.14701	23.6253	0.333362	13824.8	0	0.183035	0.445308	3	0.135283	12.3333	12.3333	388.007	195.836	9189.16	4635.61	1	0.186351	13176.8	0	0.16746	0.196695	3	0.0163849	13.3333	13.3333	376.697	165.782	10693.6	2483.28	0	11	CD5;CD5	NM_014207;NM_014207	60626536			5'UTR;1stExon						11	60626537	60626541	promoter-TSS (NM_014207)
284570	cg15382933	19738407	19738407	-0.150862	-27.9225	0.645111	7899.64	0	0.530995	0.785713	3	0.129409	12.3333	12.3333	182.016	278.95	2724.11	5175.53	1	0.795972	8460.64	0	0.772441	0.824467	3	0.0263657	11	11	123.609	282.743	1652.46	6808.17	0	11	CD59;CD59;CD59;CD59;CD59;CD59;CD59;CD59	NM_203330;NM_001127225;NM_203329;NM_001127226;NM_000611;NM_001127223;NM_001127227;NM_203331	33701975			5'UTR;TSS1500;5'UTR;TSS1500;5'UTR;TSS1500;TSS1500;5'UTR						11	33701976	33701980	promoter-TSS (NM_001127227)
394114	cg22249612	67633502	16778421	-0.176233	-42.2462	0.638241	5918.98	0	0.487095	0.790292	3	0.1516	11.6667	11	157.093	272.746	2095.41	3823.57	1	0.814474	5920.05	0	0.793158	0.830101	3	0.0191171	11	15.6667	103.648	370.581	1018.36	4901.7	0	12	CD63;CD63	NM_001040034;NM_001780	54407752		chr12:56122017-56123186	Body;Body	N_Shore					12	54407753	54407757	promoter-TSS (NM_001257401)
448758	cg25662857	46734480	46734480	0.171668	26.0799	0.470779	12957.1	0	0.339727	0.581181	3	0.122044	13.6667	13.6667	312.926	233.767	6846.21	6110.92	1	0.299111	14109.9	0	0.29201	0.303507	3	0.00620733	12.6667	12.6667	353.451	168.064	9859.34	4250.56	0	17	CD7	NM_006137	77868831		chr17:80277118-80277833	TSS200	N_Shore					17	77868832	77868836	promoter-TSS (NM_006137)
363015	cg20186396	24714473	24714473	0.148733	16.9403	0.481098	15815.1	0	0.373433	0.575001	3	0.101486	13	13	278.848	339.463	8206.52	7608.58	1	0.332365	16807.2	0	0.328801	0.334381	3	0.00309536	13.6667	13.6667	361.696	194.534	11187.1	5620.1	0	17	CD7	NM_006137	77868787		chr17:80277118-80277833	TSS200	N_Shore					17	77868788	77868792	promoter-TSS (NM_006137)
240017	cg12971694	61702315	61702315	-0.158061	-20.3242	0.474435	16917	0	0.35589	0.613644	3	0.130113	11.3333	11.3333	374.901	309.153	8806.37	8110.67	1	0.632496	16331.4	0	0.612837	0.646143	3	0.0174479	8.33333	8.33333	449.421	510.565	5955.89	10375.5	0	9	CD72;CD72	NM_001782;NM_001782	35608412		chr9:35616980-35617324	5'UTR;1stExon	S_Shore					9	35608413	35608417	promoter-TSS (NM_001782)
393675	cg22222281	28642507	18722421	-0.122357	-19.2361	0.69735	9367.54	0	0.603813	0.806612	3	0.10231	13.6667	15	268.04	252.333	2704.24	6663.3	1	0.819707	9995	0	0.805815	0.838797	3	0.0170939	13	16.3333	195.933	314.366	1720.37	8274.63	0	12	CD9	NM_001769	6179019		chr12:6309152-6310392	TSS1500	N_Shore	TRUE	TRUE	12:6178980-6180653		12	6179020	6179024	promoter-TSS (NM_001769)
111935	cg05655806	13730404	13730404	0.206565	47.6637	0.4209	2716.51	0	0.245686	0.553267	3	0.158204	12	12	136.489	116.016	1530.69	1185.82	1	0.214334	2544.02	0	0.208496	0.225164	3	0.00938868	13.3333	13.3333	204.711	104.447	1978.06	565.963	0	3	CD96;CD96	NM_198196;NM_005816	112743446			TSS200;TSS200						3	112743447	112743451	promoter-TSS (NM_198196)
81198	cg04039397	65734502	65734502	0.129327	22.0739	0.264282	3981.97	0	0.130399	0.357358	3	0.118856	12.3333	12.3333	139.422	109.153	2912.04	1069.92	1	0.134955	3943.85	0	0.11446	0.151593	3	0.0188645	10.3333	10.3333	261.197	85.4064	3403.43	540.423	0	3	CD96;CD96	NM_198196;NM_005816	112743473			TSS200;TSS200						3	112743474	112743478	promoter-TSS (NM_198196)
8508	cg00401972	37674420	37674420	-0.137173	-17.6123	0.599975	10408.9	0	0.510773	0.709732	3	0.10106	19.3333	19.3333	180.557	182.736	4044.99	6363.94	1	0.737149	10624	0	0.722154	0.753213	3	0.0155572	15	15	135.966	247.286	2719.92	7904.07	0	16	CDH5	NM_001795	64957905			TSS200						16	64957906	64957910	promoter-TSS (NM_001795)
362970	cg20181887	49689366	21748342	-0.116687	-13.1898	0.656619	11680.4	0	0.503396	0.807536	3	0.152083	10.6667	17	243.242	418.082	3784.68	7895.72	1	0.773306	12356.2	0	0.720195	0.827638	3	0.0537318	12.6667	12.3333	163.583	384.996	2680.09	9676.12	0	12	CDK2AP1	NM_004642	122319225		chr12:123754049-123754373	Body	N_Shore	TRUE		12:122319107-122319271		12	122319226	122319230	promoter-TSS (NM_001270434)
209782	cg11117637	11749477	51622477	-0.0770019	-13.8999	0.83605	15037.3	0	0.823542	0.856047	3	0.0174989	10.6667	11.3333	172.341	381.691	2383.53	12653.7	1	0.913052	18044.2	0	0.899807	0.925045	3	0.012665	8.66667	11.3333	195.119	582.833	1468.69	16575.5	0	5	CDX1;CDX1	NM_001804;NM_001804	149526559		chr5:149546027-149546988	1stExon;5'UTR	Island	TRUE		5:149526196-149527384		5	149526560	149526564	promoter-TSS (NM_001804)
64716	cg03187073	65628305	65628305	-0.153589	-24.4432	0.595777	3112.17	0	0.453844	0.774893	3	0.163722	16	16	113.715	137.327	1203.94	1908.23	1	0.749367	3232.09	0	0.742368	0.759337	3	0.00886669	15.3333	15.3333	96.5914	137.607	734.722	2497.37	0	6	CDYL;CDYL;CDYL;CDYL	NM_001143970;NM_004824;NR_026590;NM_001143971	4835078			5'UTR;Body;Body;TSS200						6	4835079	4835083	promoter-TSS (NM_001143971)
476317	cg27307183	50709462	50709462	-0.178797	-36.0367	0.581846	6794.49	0	0.446965	0.750861	3	0.154797	13	13	197.964	144.365	2816.74	3977.75	1	0.760644	6809.38	0	0.752529	0.767743	3	0.00765759	13.6667	13.6667	112.203	266.769	1552.23	5257.15	0	6	CDYL;CDYL;CDYL;CDYL	NM_001143970;NM_004824;NR_026590;NM_001143971	4835094			5'UTR;Body;Body;TSS200						6	4835095	4835099	promoter-TSS (NM_001143971)
140779	cg07197230	64718354	64718354	-0.152885	-17.9133	0.446887	6299.64	0	0.327372	0.58902	3	0.132282	17	17	245.644	160.6	3396.35	2903.29	1	0.599772	6416.55	0	0.593712	0.606011	3	0.00615139	20.6667	20.6667	137.077	210.583	2508.7	3907.84	0	22	CECR2	NM_031413	16336641			1stExon						22	16336642	16336646	promoter-TSS (NM_031413)
341601	cg18833306	60665492	60651480	-0.0952251	-13.059	0.100534	7968.61	0	0.0847322	0.124436	3	0.0210545	15.3333	17.6667	356.303	109.211	7151.83	816.782	1	0.19576	8265.92	0	0.161055	0.240131	3	0.0404148	13	16	265.776	188.594	6644.13	1621.79	0	6	C6orf204;C6orf204	NM_001042475;NM_206921	119080030		chr6:118971662-118973137	TSS1500;TSS1500	S_Shore			6:119079990-119080066		6	119080031	119080035	promoter-TSS (NM_206921)
8086	cg00382138	72799388	72799388	-0.126741	-14.4932	0.615619	3231.09	0	0.535688	0.687805	3	0.0763541	17	17	111.878	125.949	1183.92	2047.17	1	0.74236	3006.69	0	0.735538	0.749108	3	0.0067856	15	15	175.085	112.751	700.827	2305.86	0	4	CFI;CFI	NM_000204;NM_000204	110942748			1stExon;5'UTR						4	110942749	110942753	promoter-TSS (NM_000204)
230276	cg12353788	31804370	31804370	0.146618	17.0346	0.447974	11980.8	0	0.299746	0.583021	3	0.142097	12.6667	12.6667	425.245	391.125	6629.43	5351.4	1	0.301356	12835.7	0	0.289386	0.319513	3	0.0159877	11.6667	11.6667	313.785	228.847	8944.23	3891.5	0	17	CHD3;CHD3;CHD3	NM_001005271;NM_005852;NM_001005273	7732786		chr17:7788261-7789091	Body;TSS200;TSS200	S_Shelf	TRUE				17	7732787	7732791	promoter-TSS (NM_005852)
93422	cg04674060	72657483	72657483	0.128918	13.9253	0.366138	17018.8	0	0.243932	0.464601	3	0.112234	14.3333	14.3333	299.108	236.317	10838.5	6180.26	1	0.23722	18017.2	0	0.231134	0.248271	3	0.00958691	18	18	381.024	154.715	13722.5	4294.65	0	17	CHD3;CHD3;CHD3	NM_001005271;NM_005852;NM_001005273	7732788		chr17:7788261-7789091	Body;TSS200;TSS200	S_Shelf	TRUE				17	7732789	7732793	promoter-TSS (NM_005852)
345293	cg19081101	40630356	64800424	-0.123341	-22.8968	0.722084	5267.79	0	0.581865	0.831749	3	0.127713	13.3333	10.3333	169.549	210.962	1395.45	3872.34	1	0.845425	6103.67	0	0.825657	0.876992	3	0.0276266	9.66667	13	107.865	300.976	849.512	5254.16	0	1	CHI3L1	NM_001276	201423248			TSS1500		TRUE				1	201423249	201423253	promoter-TSS (NM_001276)
312039	cg17014757	32662398	32662398	-0.220562	-50.3243	0.268923	4204.82	0	0.219374	0.333613	3	0.0586057	15.3333	15.3333	141.985	101.809	3060.82	1143.99	1	0.489485	6209.97	0	0.288785	0.61838	3	0.176139	19.3333	19.3333	178.582	168.431	2901.11	3308.86	0	1	CHI3L1	NM_001276	201422720			TSS200		TRUE				1	201422721	201422725	promoter-TSS (NM_001276)
52767	cg02590572	51791334	51791334	0.151907	20.7536	0.702107	14002	0	0.627503	0.776731	3	0.0746141	14.3333	14.3333	204.448	239.191	4131.37	9870.68	1	0.550201	15753.3	0	0.526296	0.593624	3	0.0376697	10	10	331.345	255.393	7000.09	8753.23	0	1	CHI3L2;CHI3L2	NM_001025197;NM_004000	111571004			TSS1500;TSS1500						1	111571005	111571009	promoter-TSS (NM_004000)
441667	cg25211348	72801317	72801317	0.1762	27.9132	0.65822	2155.91	0	0.535713	0.772052	3	0.118408	16	16	109.929	178.863	676.619	1479.29	1	0.482021	2046.76	0	0.430629	0.559815	3	0.0685205	12.6667	12.6667	120.632	107.365	1013.14	1033.62	0	1	CHI3L2;CHI3L2	NM_001025197;NM_004000	111571188			TSS1500;TSS1500						1	111571189	111571193	promoter-TSS (NM_004000)
67979	cg03355213	38669431	38669431	-0.152519	-22.6286	0.225599	3043.08	0	0.185791	0.256981	3	0.0363352	11	11	185.822	87.1412	2339.94	703.145	1	0.378118	3243.5	0	0.303861	0.47593	3	0.08842	14	14	194.798	105.056	1990.34	1253.16	0	20	CHMP4B	NM_176812	31861891		chr20:32399262-32399550	TSS1500	N_Shore					20	31861892	31861896	promoter-TSS (NM_176812)
232141	cg12469381	49685418	49685418	-0.200979	-38.4862	0.45331	5044.29	0	0.26024	0.758085	3	0.26706	16	16	186.825	143.508	2576.67	2467.62	1	0.654289	5568.04	0	0.606515	0.73466	3	0.0700156	11	11	195.167	296.583	1885.33	3682.72	0	7	CHN2;CHN2	NM_001039936;NM_004067	29485822			TSS200;Body						7	29485823	29485827	promoter-TSS (NM_001039936)
304623	cg16570223	32795321	32795321	0.186282	31.0477	0.51409	6832.59	0	0.378045	0.609154	3	0.120882	15.6667	15.6667	181.14	207.456	3272.85	3559.74	1	0.327808	6926.05	0	0.317733	0.340772	3	0.0117886	13	13	213.53	159.645	4622.32	2303.73	0	15	CHRNA3;CHRNA3	NM_000743;NM_001166694	76701494		chr15:78912246-78913616	TSS1500;TSS1500	S_Shore					15	76701495	76701499	promoter-TSS (NM_000743)
400107	cg22670733	47662373	47662373	0.176011	26.1657	0.553229	11630.5	0	0.426361	0.64194	3	0.112741	15.3333	15.3333	257.513	233.504	5131.17	6499.3	1	0.377218	12319	0	0.373729	0.379787	3	0.00313215	12	12	386.06	237.528	7633.41	4685.54	0	15	CHRNA3;CHRNA3	NM_000743;NM_001166694	76701339		chr15:78912246-78913616	TSS1500;TSS1500	S_Shore				rs78201879	15	76701340	76701344	promoter-TSS (NM_000743)
477877	cg27395654	37683332	31638407	0.131806	32.9736	0.208138	4852.25	0	0.0460634	0.358558	3	0.156573	11	17	272.378	131.743	3842.21	1010.03	1	0.0763323	4863.43	0	0.0620041	0.0867663	3	0.0128322	13.6667	15	226.754	91.9804	4484.8	378.63	0	8	CHRNA6	NM_004198	42742843			TSS200					rs34444353	8	42742844	42742848	5' UTR (NM_001199279, exon 1 of 5)
306149	cg16651537	46640374	27790324	-0.18365	-37.2668	0.567475	5110.26	0	0.385146	0.753286	3	0.184095	12	14.6667	200.704	282.151	2184.23	2926.03	1	0.751125	4963.67	0	0.728187	0.764977	3	0.0200074	9.66667	15	105.663	301.688	1160.25	3803.42	0	19	CLEC11A	NM_002975	55918348		chr19:51227661-51228883	TSS200	N_Shore	TRUE				19	55918349	55918353	promoter-TSS (NM_002975)
223027	cg11905488	57736497	57736497	-0.12017	-17.2042	0.688065	6593.35	0	0.567765	0.802003	3	0.117249	10.6667	10.6667	287.894	207.486	1978.8	4614.56	1	0.808236	6657.52	0	0.805279	0.810711	3	0.00274777	11.3333	11.3333	169.042	291.646	1196.05	5461.47	0	12	CLEC12A;CLEC12A	NM_201623;NM_138337	10014871			TSS1500;TSS1500						12	10014872	10014876	promoter-TSS (NM_201623)
237632	cg12810837	65773506	65773506	0.159143	24.1651	0.39955	7633.06	0	0.243051	0.530788	3	0.145522	11.3333	11.3333	342.02	192.488	4484.63	3148.43	1	0.240408	6769.55	0	0.221956	0.256508	3	0.017396	13	13	232.054	101.948	5116.26	1653.29	0	12	CLEC2D;CLEC2D	NM_013269;NM_001004419	9713554			TSS200;TSS200						12	9713555	9713559	promoter-TSS (NM_001197318)
230981	cg12401842	69633414	69633414	-0.109056	-13.3334	0.699297	3352.32	0	0.559226	0.868514	3	0.156691	13.6667	13.6667	84.2453	124.207	951.723	2400.6	1	0.808353	3552.76	0	0.786189	0.825081	3	0.0200079	13	13	120.183	145.499	599.386	2953.37	0	12	CLEC4A;CLEC4A;CLEC4A;CLEC4A	NM_194448;NM_194450;NM_016184;NM_194447	8167442			TSS200;TSS200;TSS200;TSS200						12	8167443	8167447	promoter-TSS (NM_016184)
335630	cg18463686	45616482	45616482	-0.146019	-22.2471	0.611971	11915.8	0	0.491764	0.746758	3	0.128121	11.3333	11.3333	198.15	264.84	4551.97	7363.85	1	0.75799	11980.8	0	0.752948	0.765093	3	0.00632972	13.3333	13.3333	151.252	373.582	2825.2	9155.62	0	7	CLEC5A;CLEC5A	NM_013252;NM_013252	141293159			5'UTR;1stExon						7	141293160	141293164	promoter-TSS (NM_013252)
639	cg00026290	10640356	10640356	-0.144312	-15.0612	0.362627	10986.6	0	0.249717	0.495013	3	0.123803	10	10	334.452	242.893	6949.83	4036.83	1	0.506939	11288.4	0	0.488234	0.516304	3	0.0161996	10.3333	10.3333	249.119	207.972	5515.24	5773.13	0	4	CLNK	NM_052964	10295652			TSS200					rs77025185	4	10295653	10295657	promoter-TSS (NM_052964)
451545	cg25847633	31666450	58620429	-0.0801246	-14.5775	0.0468041	1072.3	0	0	0.100057	3	0.0503392	9.66667	16.3333	178.589	57.3161	1013.23	59.0737	1	0.126929	1323.88	0	0.0697965	0.163967	3	0.0501981	13.3333	14	131.914	84.1916	1137.33	186.559	0	6	C6orf126	NM_207409	35852208		chr6:35744225-35744562	TSS200	Island		TRUE	6:35852204-35852540		6	35852209	35852213	promoter-TSS (NM_207409)
288622	cg15630394	15717343	15717343	-0.0869454	-14.7311	0.805224	1964.85	0	0.636338	0.890338	3	0.146261	15.3333	15.3333	109.93	126.11	296.574	1668.27	1	0.892169	1849.45	0	0.857836	0.911336	3	0.0298008	11.6667	11.6667	78.8941	160.265	108.375	1741.08	0	12	CMKLR1;CMKLR1;CMKLR1;CMKLR1	NM_001142345;NM_001142343;NM_004072;NM_001142344	107239374			TSS1500;5'UTR;5'UTR;5'UTR		TRUE				12	107239375	107239379	promoter-TSS (NM_001142345)
108689	cg05477582	72609395	29778323	-0.170653	-59.7473	0.722995	20683.2	0	0.713593	0.736132	3	0.0117245	12.6667	15.3333	416.698	517.408	5666.99	15016.2	1	0.893648	21328.3	0	0.786068	0.94797	3	0.0931682	13.3333	19	238.452	466.477	2183.54	19144.8	0	16	CMTM1;CMTM1;CMTM1;CMTM1;CMTM1;CMTM1;CMTM1;CMTM1	NM_181269;NM_181283;NM_181272;NM_181270;NM_052999;NM_181296;NM_181271;NM_181268	65157979		chr16:66600024-66600619	1stExon;1stExon;1stExon;1stExon;1stExon;1stExon;1stExon;1stExon	Island			16:65157540-65158319		16	65157980	65157984	TTS (NM_181640)
382735	cg21492378	14703350	14703350	-0.168331	-37.5701	0.641296	7935.16	0	0.542946	0.766274	3	0.11402	7.66667	7.66667	169.758	220.303	2824.35	5110.82	1	0.809628	8702.97	0	0.792298	0.824612	3	0.0162842	9.66667	9.66667	132.004	288.843	1573.49	7129.48	0	9	CEP110	NM_007018	122890100			TSS1500						9	122890101	122890105	promoter-TSS (NM_007018)
449485	cg25716013	41624311	41624311	-0.175311	-35.2105	0.592325	2952.97	0	0.507435	0.679401	3	0.0860039	11.3333	11.3333	191.584	217.619	1139.34	1813.63	1	0.767636	3427.1	0	0.740393	0.813809	3	0.0402027	13.6667	13.6667	127.331	219.59	723.857	2703.24	0	6	COX7A2;COX7A2	NR_029466;NM_001865	76010773			TSS1500;TSS1500						6	76010774	76010778	promoter-TSS (NM_001865)
338369	cg18634760	50623301	50623301	-0.131527	-21.2861	0.674939	4220.09	0	0.554262	0.79751	3	0.121635	12.3333	12.3333	95.4446	192.764	1276.29	2943.8	1	0.806466	4333.05	0	0.764007	0.839577	3	0.0386429	11.3333	11.3333	102.096	250.586	750.809	3582.24	0	13	CPB2;CPB2	NM_001872;NM_016413	45577243			TSS200;TSS200						13	45577244	45577248	promoter-TSS (NM_001872)
246692	cg13391244	10801414	10801414	-0.130742	-13.1473	0.556014	5031.78	0	0.437302	0.712505	3	0.141437	12.6667	12.6667	269.024	281.603	2147.13	2884.64	1	0.686756	5896.32	0	0.633602	0.738896	3	0.0526545	8.33333	8.33333	212.659	239.683	1789.63	4106.7	0	7	C7orf58;C7orf58;C7orf58	NM_001105533;NM_024913;NM_001105533	120416874			5'UTR;5'UTR;1stExon						7	120416875	120416879	5' UTR (NM_024913, exon 2 of 23)
46239	cg02266731	63632397	63632397	-0.140568	-14.2315	0.47509	9134.18	0	0.381378	0.553404	3	0.0870402	14	14	204.319	170.229	4743.48	4390.7	1	0.615657	9430.63	0	0.595981	0.629147	3	0.0174268	14.6667	14.6667	202.276	223.898	3567.56	5863.07	0	12	CPM	NM_001874	67643600			TSS1500		TRUE				12	67643601	67643605	promoter-TSS (NM_001874)
321671	cg17600943	14682339	14682339	0.182491	52.9396	0.848251	4538.07	0	0.720823	0.922322	3	0.11084	12	12	101.941	162.892	594.705	3943.37	1	0.66576	4152.25	0	0.601639	0.725274	3	0.0619462	16	16	113.767	194.256	1293.23	2859.03	0	2	CPO	NM_173077	207511792			TSS1500						2	207511793	207511797	promoter-TSS (NM_173077)
188922	cg09895920	11622395	71661464	-0.178186	-33.4022	0.558058	5106.97	0	0.33414	0.811871	3	0.240265	11	14.3333	194.179	213.749	2150.74	2956.22	1	0.736244	4727.69	0	0.717393	0.750339	3	0.0169802	14.6667	16	139.653	235.688	1166.46	3561.22	0	1	CREB3L4;SLC39A1	NM_130898;NM_014437	152207810		chr1:153939643-153939980	Body;TSS1500	S_Shore					1	152207811	152207815	promoter-TSS (NM_014437)
466166	cg26715042	37608402	32801319	0.125424	14.3459	0.74711	4050.5	0	0.676603	0.791928	3	0.0618052	12.6667	14.3333	110.902	177.095	965.584	3084.92	1	0.621685	4128.07	0	0.592047	0.662011	3	0.0361853	8.33333	12	83.4637	250.18	1501.18	2626.89	0	6	CRISP2;CRISP2;CRISP2;CRISP2;CRISP2	NM_001142417;NM_001142435;NM_001142407;NM_001142408;NM_003296	49789266			TSS200;TSS200;TSS200;TSS200;TSS200				6:49789137-49789351		6	49789267	49789271	promoter-TSS (NM_001142407)
207471	cg10977115	30695456	30695456	0.146003	15.5802	0.591637	6353.31	0	0.478949	0.720317	3	0.121476	12.6667	12.6667	209.085	201.177	2542.87	3810.44	1	0.445634	6531.67	0	0.406556	0.466682	3	0.033876	11.6667	11.6667	257.159	260.435	3581.4	2950.27	0	11	CRTAM	NM_019604	122214681			Body						11	122214682	122214686	intron (NM_019604, intron 1 of 9)
49979	cg02455383	61713354	61713354	-0.143875	-16.3803	0.518014	10697.6	0	0.421642	0.632287	3	0.106457	13	13	199.013	227.087	5052.63	5644.99	1	0.661889	11615.4	0	0.651675	0.677005	3	0.0133573	10.3333	10.3333	323.583	279.494	3853.31	7762.04	0	22	CRYBB1	NM_001887	25344116			TSS200		TRUE			rs9613229	22	25344117	25344121	promoter-TSS (NM_001887)
22450	cg01064979	11759303	11759303	-0.142265	-17.158	0.553917	10920.4	0	0.455515	0.673435	3	0.110484	10.6667	10.6667	246.121	245.015	4797.9	6122.5	1	0.696182	11192.6	0	0.678789	0.712333	3	0.0168065	8	8	222.901	418.423	3345.28	7847.35	0	22	CSF2RB	NM_000395	35639433			TSS200						22	35639434	35639438	promoter-TSS (NM_000395)
142402	cg07285167	10612425	10612425	-0.199174	-43.6626	0.541036	10061.8	0	0.406709	0.710887	3	0.155169	10.3333	10.3333	285.733	293.262	4560.25	5501.59	1	0.74021	9754.84	0	0.719727	0.762041	3	0.0211888	13.3333	13.3333	177.315	303.484	2467.99	7286.85	0	1	CSF3R;CSF3R;CSF3R;CSF3R	NM_172313;NM_000760;NM_156038;NM_156039	36721568			TSS1500;TSS1500;TSS1500;TSS1500					rs76171015	1	36721569	36721573	promoter-TSS (NM_172313)
469911	cg26928972	55772395	55772395	-0.150206	-32.9939	0.684155	3283.78	0	0.526055	0.855007	3	0.164846	12	12	115.578	156.703	947.013	2336.77	1	0.834361	3210.29	0	0.799353	0.85309	3	0.0303427	13.3333	13.3333	92.5174	165.36	453.292	2757	0	3	CSTA	NM_005213	123526489			TSS1500						3	123526490	123526494	promoter-TSS (NM_005213)
338135	cg18618429	67736438	67736438	-0.167055	-29.529	0.579115	3255.02	0	0.439067	0.722763	3	0.141882	13.3333	13.3333	167.807	116.65	1332.03	1922.99	1	0.746171	3230.76	0	0.74138	0.749805	3	0.00432975	12	12	111.02	146.366	744.862	2485.9	0	3	CSTA	NM_005213	123526555			TSS200					rs73186057	3	123526556	123526560	promoter-TSS (NM_005213)
273107	cg14664412	42631447	42631447	-0.16365	-34.3843	0.639488	5209.1	0	0.492683	0.780622	3	0.144053	16	16	167.315	185.602	1844.21	3364.88	1	0.803137	5114.35	0	0.767486	0.831973	3	0.0327795	11.3333	11.3333	126.695	208.125	933.78	4180.57	0	3	CSTA;CSTA	NM_005213;NM_005213	123526733			1stExon;5'UTR						3	123526734	123526738	promoter-TSS (NM_005213)
244713	cg13277939	43619359	43619359	-0.150227	-24.7404	0.617971	5706.32	0	0.456234	0.784773	3	0.164328	14.3333	14.3333	121.885	140.597	2096.18	3610.14	1	0.768198	5765.9	0	0.745051	0.796301	3	0.025982	11.3333	11.3333	214.627	197.36	1268.51	4497.39	0	14	CTAGE5;CTAGE5;CTAGE5;CTAGE5	NM_005930;NM_203356;NM_203355;NM_203354	38804962		chr14:39735802-39736902	TSS1500;TSS1500;TSS1500;Body	N_Shore					14	38804963	38804967	promoter-TSS (NM_001247988)
343789	cg18976418	32604505	32604505	-0.159218	-20.0593	0.436912	1875.63	0	0.358914	0.566277	3	0.112822	14	14	135.25	91.8069	990.793	884.837	1	0.59613	1964.52	0	0.551419	0.643612	3	0.0461589	12.6667	12.6667	110.75	146.162	741.798	1222.72	0	14	CTAGE5;CTAGE5;CTAGE5;CTAGE5	NM_005930;NM_203356;NM_203355;NM_203354	38805247		chr14:39735802-39736902	TSS1500;TSS200;TSS1500;Body	N_Shore					14	38805248	38805252	promoter-TSS (NM_005930)
434153	cg24743156	11673448	11673448	-0.128892	-17.0838	0.641991	3240.81	0	0.49655	0.820681	3	0.164604	10.6667	10.6667	135.713	169.1	1060.39	2180.43	1	0.770883	3674.05	0	0.724052	0.813009	3	0.0446645	10.6667	10.6667	96.9025	230.989	777.182	2896.87	0	14	CTAGE5;CTAGE5;CTAGE5;CTAGE5	NM_005930;NM_203356;NM_203355;NM_203354	38804715		chr14:39735802-39736902	TSS1500;TSS1500;TSS1500;Body	N_Shore					14	38804716	38804720	promoter-TSS (NM_001247988)
163802	cg08460026	67651439	37690494	0.150627	35.9901	0.256783	5865.48	0	0.117418	0.381461	3	0.132633	11.6667	10.6667	260.402	174.938	4315.31	1550.17	1	0.106156	6160.9	0	0.0539143	0.151923	3	0.0493243	8.66667	12.3333	347.906	152.596	5472.62	688.275	0	2	CTLA4;CTLA4	NM_001037631;NM_005214	204440719			TSS200;TSS200					rs75145877	2	204440720	204440724	promoter-TSS (NM_005214)
101180	cg05074138	33624418	33624418	0.171307	24.2654	0.558837	13838.7	0	0.414894	0.670053	3	0.130689	15.3333	15.3333	214.927	351.861	6063.55	7775.19	1	0.38753	15083.3	0	0.369022	0.39721	3	0.0160337	12.3333	12.3333	327.414	178.372	9195.65	5887.63	0	2	CTLA4;CTLA4	NM_001037631;NM_005214	204440932			1stExon;1stExon					rs231775	2	204440933	204440937	exon (NM_005214, exon 1 of 4)
379823	cg21272996	56733356	56733356	-0.12806	-14.0023	0.59761	6162.49	0	0.472195	0.736249	3	0.132523	8	8	268.71	209.716	2370.15	3792.34	1	0.72567	6528.68	0	0.70196	0.765987	3	0.0350958	8.66667	8.66667	187.124	275.068	1726.75	4801.93	0	11	CTNND1;CTNND1;CTNND1;CTNND1;CTNND1;CTNND1;CTNND1;CTNND1;CTNND1;CTNND1;CTNND1;CTNND1;CTNND1;CTNND1;CTNND1;CTNND1;CTNND1;CTNND1;CTNND1;CTNND1;CTNND1;CTNND1;CTNND1;CTNND1;CTNND1;CTNND1	NM_001085459;NM_001085462;NM_001085462;NM_001085463;NM_001085458;NM_001085461;NM_001085464;NM_001085467;NM_001085460;NM_001085469;NM_001085468;NM_001085465;NM_001085465;NM_001085468;NM_001085460;NM_001085466;NM_001085459;NM_001331;NM_001085467;NM_001331;NM_001085463;NM_001085464;NM_001085469;NM_001085458;NM_001085466;NM_001085461	57285831			5'UTR;1stExon;5'UTR;1stExon;1stExon;1stExon;1stExon;1stExon;5'UTR;1stExon;5'UTR;1stExon;5'UTR;1stExon;1stExon;5'UTR;1stExon;1stExon;5'UTR;5'UTR;5'UTR;5'UTR;5'UTR;5'UTR;1stExon;5'UTR						11	57285832	57285836	promoter-TSS (NM_001206887)
205135	cg10831212	65651442	39622466	-0.143857	-14.7304	0.387049	5344.62	0	0.253172	0.523556	3	0.135211	11.6667	14	169.957	190.117	3299.01	2045.62	1	0.530906	4977.72	0	0.511535	0.559479	3	0.025262	12	11.3333	134.28	200.332	2270.64	2707.08	0	11	CTNND1;CTNND1;CTNND1;CTNND1;CTNND1;CTNND1;CTNND1;CTNND1;CTNND1;CTNND1;CTNND1;CTNND1;CTNND1;CTNND1;CTNND1;CTNND1;CTNND1;CTNND1;CTNND1;CTNND1;CTNND1;CTNND1;CTNND1;CTNND1;CTNND1;CTNND1	NM_001085459;NM_001085462;NM_001085462;NM_001085463;NM_001085458;NM_001085461;NM_001085464;NM_001085467;NM_001085460;NM_001085469;NM_001085468;NM_001085465;NM_001085465;NM_001085468;NM_001085460;NM_001085466;NM_001085459;NM_001331;NM_001085467;NM_001331;NM_001085463;NM_001085464;NM_001085469;NM_001085458;NM_001085466;NM_001085461	57285995			5'UTR;1stExon;5'UTR;1stExon;1stExon;1stExon;1stExon;1stExon;5'UTR;1stExon;5'UTR;1stExon;5'UTR;1stExon;1stExon;5'UTR;1stExon;1stExon;5'UTR;5'UTR;5'UTR;5'UTR;5'UTR;5'UTR;1stExon;5'UTR					rs11570176	11	57285996	57286000	5' UTR (NM_001206887, exon 1 of 18)
347095	cg19210276	73606372	73606372	-0.143934	-17.0111	0.535512	4488.72	0	0.372986	0.699474	3	0.163249	8	8	231.814	147.561	2037.51	2451.21	1	0.679446	4415.12	0	0.650003	0.695957	3	0.0255614	12.3333	12.3333	124.41	166.19	1348.99	3066.13	0	11	CTNND1;CTNND1;CTNND1;CTNND1;CTNND1;CTNND1;CTNND1;CTNND1;CTNND1;CTNND1;CTNND1;CTNND1;CTNND1;CTNND1;CTNND1;CTNND1;CTNND1;CTNND1;CTNND1;CTNND1;CTNND1;CTNND1;CTNND1;CTNND1;CTNND1;CTNND1	NM_001085459;NM_001085462;NM_001085462;NM_001085463;NM_001085458;NM_001085461;NM_001085464;NM_001085467;NM_001085460;NM_001085469;NM_001085468;NM_001085465;NM_001085465;NM_001085468;NM_001085460;NM_001085466;NM_001085459;NM_001331;NM_001085467;NM_001331;NM_001085463;NM_001085464;NM_001085469;NM_001085458;NM_001085466;NM_001085461	57286041			5'UTR;1stExon;5'UTR;1stExon;1stExon;1stExon;1stExon;1stExon;5'UTR;1stExon;5'UTR;1stExon;5'UTR;1stExon;1stExon;5'UTR;1stExon;1stExon;5'UTR;5'UTR;5'UTR;5'UTR;5'UTR;5'UTR;1stExon;5'UTR						11	57286042	57286046	5' UTR (NM_001206887, exon 1 of 18)
34825	cg01697902	68684381	68684381	-0.13861	-19.1033	0.613315	15312.4	0	0.47605	0.750136	3	0.137044	12	12	359.87	345.054	5930.89	9381.51	1	0.751924	15263.6	0	0.74468	0.75977	3	0.00756299	10	10	171.008	259.482	3712.82	11550.8	0	14	CTSG	NM_001911	24115957			TSS1500					rs79094545	14	24115958	24115962	promoter-TSS (NM_001911)
392568	cg22145559	15731488	15731488	-0.149979	-18.6236	0.518674	10796.1	0	0.379389	0.682704	3	0.153164	14.6667	14.6667	225.379	227.768	5148.09	5647.97	1	0.668652	11236.2	0	0.643702	0.68908	3	0.0230245	12.3333	12.3333	151.427	250.726	3674.26	7561.99	0	20	CTSZ	NM_001336	57016404		chr20:57581902-57582595	TSS1500	S_Shore				rs6100303	20	57016405	57016409	promoter-TSS (NM_001336)
165398	cg08545593	63760468	63760468	-0.185308	-42.1007	0.599052	10628.3	0	0.465274	0.742346	3	0.138781	15.6667	15.6667	263.608	241.1	4166.09	6462.2	1	0.78436	10844.7	0	0.776394	0.790808	3	0.00732619	9.66667	9.66667	182.246	354.33	2264.86	8579.83	0	20	CTSZ	NM_001336	57016251		chr20:57581902-57582595	TSS1500	S_Shore					20	57016252	57016256	promoter-TSS (NM_001336)
30661	cg01474011	66750415	66750415	-0.148803	-23.6301	0.612791	8846.57	0	0.489555	0.730333	3	0.12049	12.6667	12.6667	210.051	256.451	3358.24	5488.33	1	0.761594	8825.06	0	0.750237	0.770795	3	0.0104471	15.3333	15.3333	181.222	222.351	2029.51	6795.54	0	2	CUL3	NM_003590	225143375			Body		TRUE				2	225143376	225143380	promoter-TSS (NM_001257198)
90902	cg04537602	34647302	34647302	0.140765	14.7311	0.459088	6389.4	0	0.312852	0.580382	3	0.135498	14	14	229.918	166.31	3391.45	2997.94	1	0.318323	6179.56	0	0.304076	0.338042	3	0.0176318	9	9	297.506	99.4083	4176.1	2003.46	0	11	CXCR5;CXCR5	NM_001716;NM_032966	118269069			Body;TSS1500						11	118269070	118269074	promoter-TSS (NM_032966)
245063	cg13298528	19603337	19603337	0.172649	26.1447	0.480902	4851.67	0	0.314935	0.624966	3	0.156172	11	11	186.892	134.736	2451.95	2399.71	1	0.308253	5008.02	0	0.29085	0.335396	3	0.0238168	14	14	142.368	101.466	3435.2	1572.82	0	11	CXCR5;CXCR5	NM_001716;NM_032966	118269073			Body;TSS1500						11	118269074	118269078	promoter-TSS (NM_032966)
356695	cg19791714	48669464	48669464	0.13894	17.8333	0.363998	9743.49	0	0.233342	0.476892	3	0.122742	16.6667	16.6667	166.254	189.015	6139.56	3603.93	1	0.225058	10136.7	0	0.219345	0.230326	3	0.00550401	18	18	296.174	120.368	7834.67	2302.04	0	11	CXCR5;CXCR5	NM_001716;NM_032966	118269111			Body;TSS200						11	118269112	118269116	promoter-TSS (NM_032966)
163600	cg08450017	19666408	66627474	0.183438	46.2524	0.323953	13999.2	0	0.136074	0.469429	3	0.170675	12.6667	14	327.618	400.747	9560.62	4438.55	1	0.140514	15046.2	0	0.115955	0.161985	3	0.0231699	15.3333	15	423.246	181.398	12915	2131.21	0	3	CXCR6;FYCO1	NM_006564;NM_024513	45959842			TSS200;Body						3	45959843	45959847	promoter-TSS (NM_006564)
441923	cg25226014	45742422	45742422	0.225042	50.0003	0.554479	9685.34	0	0.354129	0.701319	3	0.179674	11.6667	11.6667	261.181	301.276	4285	5400.35	1	0.329437	9538.56	0	0.320209	0.345555	3	0.0140072	14	14	309.273	209.3	6369.06	3169.5	0	3	CXCR6;FYCO1	NM_006564;NM_024513	45959946			TSS200;Body						3	45959947	45959951	promoter-TSS (NM_006564)
24816	cg01178899	25766456	25766456	0.17714	26.9882	0.521538	4763.85	0	0.332723	0.677211	3	0.174619	15.6667	15.6667	157.809	157.191	2192.69	2571.17	1	0.344398	4639.33	0	0.331178	0.356333	3	0.0126269	15	15	174.588	119.454	3007.62	1631.71	0	3	CXCR6;FYCO1	NM_006564;NM_024513	45960172			5'UTR;Body						3	45960173	45960177	intron (NM_006564, intron 1 of 1)
14165	cg00669330	20766446	20766446	0.156704	19.1897	0.597259	7818.68	0	0.504513	0.715641	3	0.107873	13	13	188.707	226.246	3101.57	4717.11	1	0.440555	8141.14	0	0.430223	0.447698	3	0.00916328	17.6667	17.6667	261.536	120.966	4508.4	3632.74	0	2	C2orf85	NM_173821	242459590		chr2:242808405-242808618	TSS1500	S_Shelf	TRUE		2:242459332-242459887		2	242459591	242459595	promoter-TSS (NM_173821)
413768	cg23491841	40769487	40769487	0.170179	29.8892	0.391001	5735.25	0	0.268466	0.506067	3	0.118976	17.6667	17.6667	159.805	126.747	3418.53	2316.72	1	0.220822	5896.16	0	0.208464	0.229068	3	0.0108998	18.3333	18.3333	205.275	119.413	4569.28	1326.88	0	2	C2orf85	NM_173821	242459822		chr2:242815056-242815599	TSS1500	N_Shelf	TRUE		2:242459332-242459887		2	242459823	242459827	promoter-TSS (NM_173821)
13586	cg00640120	59673424	59673424	-0.289233	-103.27	0.435573	10804.5	0	0.0565905	0.692387	3	0.335042	14	14	214.985	304.236	5240.98	5563.51	1	0.724806	14032.5	0	0.641538	0.826905	3	0.0941073	19	19	168.077	227.884	3835.79	10196.7	0	17	CYB561;CYB561;CYB561	NM_001017917;NM_001017916;NM_001915	58871973		chr17:61514752-61515386	TSS200;5'UTR;5'UTR	S_Shelf					17	58871974	58871978	promoter-TSS (NM_001017917)
200864	cg10578938	33716509	33716509	0.114174	20.1342	0.217372	7903.13	0	0.123381	0.267879	3	0.0814741	12	12	322.846	112.459	6170.98	1732.15	1	0.103198	7798.79	0	0.0837583	0.11687	3	0.0172928	14.3333	14.3333	331.108	79.7817	6987.07	811.723	0	5	CYFIP2;CYFIP2;CYFIP2	NM_001037333;NM_014376;NM_001037332	156627988		chr5:156692812-156693749	5'UTR;TSS1500;5'UTR	S_Shore	TRUE				5	156627989	156627993	promoter-TSS (NM_014376)
413277	cg23462242	29648508	29648508	0.101501	14.4888	0.209995	4769.52	0	0.129701	0.265649	3	0.0712447	13.6667	13.6667	204.174	90.8701	3751.17	1018.35	1	0.108494	4351.94	0	0.100865	0.115454	3	0.00731768	10.3333	10.3333	172.582	42.5818	3868.08	483.866	0	5	CYFIP2;CYFIP2;CYFIP2	NM_014376;NM_001037333;NM_001037332	156628763		chr5:156692812-156693749	TSS200;5'UTR;5'UTR	S_Shelf					5	156628764	156628768	promoter-TSS (NM_014376)
436426	cg24879415	46759477	46759477	-0.124737	-19.0525	0.684899	9945.33	0	0.57019	0.790432	3	0.110407	8	8	281.615	361.376	3018.77	6926.56	1	0.809636	10065.5	0	0.799664	0.815079	3	0.00864803	14.3333	14.3333	146.946	295.321	1833.88	8231.59	0	17	CYGB;PRCD	NM_134268;NM_001077620	72046295		chr17:74533281-74534566	TSS1500;TSS1500	S_Shore		TRUE			17	72046296	72046300	promoter-TSS (NM_134268)
294753	cg16000989	36617451	33688301	-0.0984018	-17.0677	0.777852	4936.94	0	0.668292	0.875292	3	0.104031	10.6667	19	134.745	353.864	1018.71	3918.23	1	0.876254	4744.79	0	0.865819	0.892599	3	0.0143351	9.33333	15.3333	106.614	367.65	500.624	4244.17	0	4	DCAF4L1;DCAF4L1	NM_001029955;NM_001029955	41678473		chr4:41983922-41984183	5'UTR;1stExon	N_Shore			4:41678463-41679776		4	41678474	41678478	promoter-TSS (NM_001029955)
6182	cg00293644	55773303	55773303	-0.0951537	-17.4211	0.79204	10737.5	0	0.728635	0.893727	3	0.0889553	15.3333	15.3333	164.183	242.096	2146.12	8591.35	1	0.887193	11267.4	0	0.873377	0.904911	3	0.016125	12	12	119.54	354.348	1172.88	10094.5	0	1	DCDC2B	NM_001099434	32446928		chr1:32670569-32671885	TSS1500	S_Shelf					1	32446929	32446933	promoter-TSS (NM_001099434)
54877	cg02696067	57653492	57653492	0.179836	28.6987	0.639938	4603.75	0	0.510502	0.762614	3	0.126192	11.3333	11.3333	108.871	213.31	1638.75	2965	1	0.460102	5158.55	0	0.40926	0.496885	3	0.0454726	10.3333	10.3333	214.864	206.258	2726.04	2432.51	0	6	DDR1;DDR1	NM_001954;NM_013993	30958956		chr6:30852102-30852676	TSS1500;TSS1500	N_Shore	TRUE				6	30958957	30958961	promoter-TSS (NM_001954)
314983	cg17188169	59667466	59667466	0.154929	31.402	0.809629	16957.8	0	0.71873	0.875796	3	0.0814016	11.3333	11.3333	182.124	508.006	3212.29	13745.5	1	0.6547	19833.8	0	0.618766	0.686387	3	0.0340097	14	14	264.219	365.192	6788.86	13045	0	6	DDX43;DDX43	NM_018665;NM_018665	74161109		chr6:74104425-74104878	1stExon;5'UTR	N_Shore			6:74161109-74161556	rs3734512	6	74161110	74161114	5' UTR (NM_018665, exon 1 of 17)
162394	cg08375775	62610349	45767424	0.092023	25.3682	0.117738	7993.16	0	0.0143164	0.177283	3	0.0899081	13	15.6667	282.487	124.491	7026.9	966.265	1	0.0257154	8095.84	0	0.0205694	0.032141	3	0.00589097	10.3333	13.6667	449.255	82.9811	7881.32	214.519	0	4	DDX60	NM_017631	169476308		chr4:169239549-169239824	5'UTR	Island		TRUE	4:169476144-169476577		4	169476309	169476313	intron (NM_017631, intron 1 of 37)
359126	cg19931902	25675308	25675308	0.191852	32.848	0.549465	3219.04	0	0.344583	0.691553	3	0.181809	13	13	111.148	126.853	1326.65	1892.39	1	0.357613	2866.07	0	0.344486	0.38291	3	0.0219134	14.6667	14.6667	160.471	96.1553	1806.52	1059.55	0	20	DEFB129	NM_080831	155144			TSS1500						20	155145	155149	promoter-TSS (NM_080831)
183734	cg09592958	23683341	23683341	0.189054	31.9079	0.614422	4483.2	0	0.491679	0.745755	3	0.127255	12	12	157.554	196.527	1616.37	2866.83	1	0.425368	3859.57	0	0.401205	0.449305	3	0.0240512	13.6667	13.6667	186.125	113.662	2179.92	1679.65	0	20	DEFB129	NM_080831	155161			TSS1500						20	155162	155166	promoter-TSS (NM_080831)
409169	cg23213217	33658480	33658480	0.17464	35.0362	0.361603	6083.18	0	0.184241	0.456024	3	0.153707	14.3333	14.3333	235.532	129.99	3728.51	2354.66	1	0.186964	5188.34	0	0.156448	0.21202	3	0.0281855	11.6667	11.6667	229.391	87.8572	4195.3	993.038	0	1	DEGS1;DEGS1	NM_144780;NM_003676	222436778		chr1:224370585-224371755	TSS1500;TSS1500	N_Shore					1	222436779	222436783	promoter-TSS (NM_003676)
187645	cg09826895	40749371	40749371	0.170095	26.5117	0.444593	5314.51	0	0.286006	0.580339	3	0.14849	12.3333	12.3333	137.952	220.858	2875.89	2438.62	1	0.274498	4854.78	0	0.269498	0.279316	3	0.00491149	20.6667	20.6667	178.451	84.2129	3495.55	1359.23	0	1	DENND2D	NM_024901	111545832		chr1:111746337-111747303	TSS1500	N_Shelf					1	111545833	111545837	promoter-TSS (NM_024901)
415933	cg23631538	14669317	14669317	0.143925	14.8208	0.519416	5416.43	0	0.348664	0.669254	3	0.161315	12	12	182.384	156.185	2580.2	2836.23	1	0.375491	5396.51	0	0.345762	0.391273	3	0.0257622	11.3333	11.3333	243.355	187.699	3337.95	2058.56	0	1	DENND2D	NM_024901	111545060		chr1:111746337-111747303	TSS1500	N_Shelf					1	111545061	111545065	promoter-TSS (NM_024901)
364963	cg20317872	20645330	20645330	0.136703	18.5841	0.338212	13010.3	0	0.221294	0.475619	3	0.128394	12.3333	12.3333	239.023	253.432	8621.65	4388.69	1	0.20151	14102.3	0	0.186334	0.21013	3	0.0131832	10.6667	10.6667	370.418	151.544	11237.3	2865.03	0	1	DENND2D;DENND2D	NM_024901;NM_024901	111544725		chr1:111746337-111747303	1stExon;5'UTR	N_Shelf					1	111544726	111544730	5' UTR (NM_024901, exon 1 of 12)
348073	cg19269039	16763472	16763472	0.117619	18.0911	0.247633	10656.3	0	0.174292	0.348287	3	0.0901553	9.33333	9.33333	289.595	245.196	7984.02	2672.24	1	0.130014	11318.9	0	0.124113	0.135802	3	0.00584514	11.6667	11.6667	358.654	117.233	9839.03	1479.89	0	1	DENND2D;DENND2D	NM_024901;NM_024901	111544723		chr1:111746337-111747303	1stExon;5'UTR	N_Shelf					1	111544724	111544728	5' UTR (NM_024901, exon 1 of 12)
462025	cg26477856	26787386	26787386	0.151609	20.8339	0.401485	13314.9	0	0.25197	0.509748	3	0.133749	16.6667	16.6667	334.456	259.647	7922.74	5392.12	1	0.249876	13900.7	0	0.241057	0.259949	3	0.009508	18.6667	18.6667	341.985	156.459	10392.2	3508.52	0	12	DGKA;DGKA;DGKA;DGKA	NM_201445;NM_201554;NM_201444;NM_001345	54611182		chr12:56325774-56326223	TSS1500;TSS1500;TSS1500;TSS200	N_Shore		TRUE			12	54611183	54611187	promoter-TSS (NM_001345)
15679	cg00741675	41715431	63615497	0.1404	62.1979	0.152505	1431.98	0	0.0205045	0.305959	3	0.143932	14.3333	12.6667	140.223	54.2501	1348.61	83.3775	1	0.0121054	4972.96	0	0	0.0232795	3	0.0116676	10.6667	12.6667	395.909	53.9495	4903.69	69.2636	0	4	DGKQ;DGKQ	NM_001347;NM_001347	957327		chr4:966732-968137	5'UTR;1stExon	Island			4:956769-958049		4	957328	957332	promoter-TSS (NM_001347)
350175	cg19408572	22647322	26687438	0.115692	33.3232	0.158286	1921.95	0	0.0531821	0.221709	3	0.0916698	7.66667	12	149.278	98.959	1751.7	170.248	1	0.0425944	6228.96	0	0.0252256	0.0641006	3	0.019765	15	14.6667	246.712	76.2733	5985.14	243.822	0	4	DGKQ;DGKQ	NM_001347;NM_001347	957324		chr4:966732-968137	5'UTR;1stExon	Island			4:956769-958049		4	957325	957329	promoter-TSS (NM_001347)
99283	cg04978107	55742306	40697335	0.0933571	22.0669	0.134313	11719.7	0	0.0404339	0.230332	3	0.094967	13.3333	16	404.177	132.675	10159.5	1560.22	1	0.0409556	13016.2	0	0.0282275	0.0534212	3	0.0125989	10.6667	12	460.879	80.2444	12462.9	553.4	0	14	DHRS4L2	NM_198083	23527840		chr14:24457864-24458100	TSS200	Island			14:23527783-23528110		14	23527841	23527845	promoter-TSS (NM_198083)
133449	cg06836480	22629342	22629342	-0.118583	-15.2072	0.673486	6652.16	0	0.552017	0.799996	3	0.124067	17.3333	17.3333	164.738	154.07	2107.65	4544.52	1	0.79207	6255.4	0	0.78093	0.798292	3	0.00966959	16	16	147.918	189.742	1222.77	5032.63	0	2	DHRS9;DHRS9;DHRS9	NM_001142270;NM_005771;NM_199204	169636497			TSS1500;5'UTR;5'UTR						2	169636498	169636502	promoter-TSS (NM_001142270)
323441	cg17734802	13767425	13767425	-0.16386	-30.4238	0.60564	6927.83	0	0.468182	0.771376	3	0.153562	12.3333	12.3333	194.72	189.815	2624.64	4303.19	1	0.7695	7578.98	0	0.766412	0.774393	3	0.00428637	14.3333	14.3333	172.222	267.198	1671.13	5907.85	0	1	DIO1;DIO1;DIO1;DIO1	NM_213593;NM_000792;NM_001039716;NM_001039715	54131450		chr1:54355354-54355656	TSS1500;TSS1500;TSS1500;TSS1500	S_Shelf				rs72902425	1	54131451	54131455	promoter-TSS (NM_000792)
104267	cg05240166	18638349	18638349	-0.150993	-23.8292	0.602914	7105.55	0	0.464765	0.758088	3	0.147401	16.6667	16.6667	204.045	211.152	2739.81	4365.74	1	0.753907	7481.11	0	0.732952	0.784314	3	0.0269538	17	17	133.135	197.866	1766.3	5714.81	0	16	TMEM159;DNAH3	NM_020422;NM_017539	21078740		chr16:21169810-21170278	5'UTR;TSS1500	S_Shore					16	21078741	21078745	promoter-TSS (NM_017539)
437582	cg24949488	13653486	13653486	0.143279	14.5503	0.567248	16547.7	0	0.464225	0.654309	3	0.0960419	13.6667	13.6667	338.622	224.07	7181.73	9365.97	1	0.423969	17750.1	0	0.417908	0.434439	3	0.00910522	17	17	424.815	286.54	10171.8	7578.33	0	10	DNTT;DNTT	NM_001017520;NM_004088	98054352			1stExon;1stExon						10	98054353	98054357	exon (NM_001017520, exon 1 of 11)
34089	cg01652244	20802475	26638420	0.0982763	22.6593	0.906743	14553	0	0.884813	0.933011	3	0.0243899	13.6667	19.3333	98.0074	301.762	1268.62	13284.3	1	0.808467	16106.2	0	0.767847	0.83764	3	0.0362775	9	15.6667	190.358	537.246	3033.99	13072.2	0	6	DPPA5	NM_001025290	74120703		chr6:74063519-74064471	TSS200	Island			6:74119872-74121192		6	74120704	74120708	promoter-TSS (NM_001025290)
131037	cg06721411	45784449	45784449	-0.151215	-31.3727	0.669718	11769	0	0.555169	0.809228	3	0.128856	10.3333	10.3333	269.95	343.086	3839.22	7929.81	1	0.820932	11357.9	0	0.813695	0.833233	3	0.0107077	12.3333	12.3333	159.017	381.154	1949.79	9408.09	0	2	DQX1	NM_133637	74607267		chr2:74756223-74757930	TSS1500	N_Shelf				rs79846504	2	74607268	74607272	promoter-TSS (NM_133637)
326035	cg17889831	60732505	60732505	-0.141078	-18.0506	0.580885	6638.06	0	0.445977	0.756303	3	0.15908	15	15	262.28	196.954	2768.44	3869.62	1	0.721963	6906.98	0	0.703045	0.739054	3	0.0180738	10.6667	10.6667	232.343	232.27	1844.58	5062.4	0	1	DSTYK;DSTYK	NM_199462;NM_015375	203448204		chr1:205179963-205180910	TSS1500;TSS1500	S_Shore					1	203448205	203448209	promoter-TSS (NM_199462)
450603	cg25784280	20699410	20699410	-0.177586	-33.6499	0.564259	4385.81	0	0.481826	0.610477	3	0.0715639	9.66667	9.66667	203.039	181.244	1836.21	2549.59	1	0.741846	4924.78	0	0.734643	0.755757	3	0.0120506	11	11	150.204	220.315	1196.61	3728.17	0	18	DTNA;DTNA;DTNA;DTNA;DTNA	NM_001128175;NM_032978;NM_001392;NM_032979;NM_032975	30543348			5'UTR;TSS1500;5'UTR;5'UTR;5'UTR		TRUE				18	30543349	30543353	promoter-TSS (NM_001198941)
155240	cg07989678	19692402	19692402	0.0694467	13.6437	0.930191	1937.1	0	0.890678	0.952747	3	0.0343337	7.66667	7.66667	51.7883	114.801	43.2988	1893.8	1	0.860745	2166.96	0	0.788821	0.923304	3	0.0677287	9.33333	9.33333	103.788	150.128	217.4	1949.56	0	2	DYNC1I2	NM_001378	172251923		chr2:172543901-172544690	TSS1500	N_Shore					2	172251924	172251928	promoter-TSS (NM_001378)
77017	cg03818307	15791449	15791449	-0.127596	-14.2371	0.605355	11844.4	0	0.526829	0.703641	3	0.0900467	16	16	178.586	296.428	4606.42	7237.99	1	0.732951	11578.9	0	0.711679	0.748832	3	0.0191542	12	12	212.601	384.109	3030.43	8548.44	0	1	ECM1;ECM1;ECM1;ECM1	NM_004425;NM_022664;NM_004425;NM_022664	148747158			1stExon;1stExon;5'UTR;5'UTR					rs12724450	1	148747159	148747163	promoter-TSS (NM_004425)
56980	cg02799411	58713395	58713395	-0.152185	-19.973	0.530771	9747.26	0	0.397622	0.700466	3	0.154694	10.3333	10.3333	264.258	148.626	4536.84	5210.41	1	0.682957	10196.7	0	0.669792	0.698728	3	0.014643	18.3333	18.3333	140.839	256.216	3167.48	7029.22	0	3	ITPR1;ITPR1;ITPR1;EGOT	NM_002222;NM_001099952;NM_001168272;NR_004428	4769061			Body;Body;Body;TSS1500		TRUE				3	4769062	4769066	promoter-TSS (NR_004428)
437343	cg24935135	61795464	11644449	0.0775208	15.107	0.918283	2176.56	0	0.902938	0.94659	3	0.0245438	13	11	59.1141	180.852	90.5994	2085.96	1	0.840762	1885.96	0	0.773513	0.916993	3	0.0721603	14.3333	14	78.4643	132.57	200.13	1685.83	0	2	EHBP1	NM_001142615	62753816			TSS1500		TRUE			rs62177746	2	62753817	62753821	promoter-TSS (NM_001142615)
87954	cg04382396	20716439	66672461	-0.127486	-19.0769	0.672184	23681.4	0	0.586212	0.79761	3	0.111085	14.3333	10.6667	315.55	346.253	7754.19	15927.2	1	0.79967	23241.9	0	0.781119	0.818703	3	0.0187969	11.6667	13	342.336	277.781	4599.54	18642.3	0	19	ELANE;ELANE	NM_001972;NM_001972	803311		chr19:852855-853495	5'UTR;1stExon	N_Shore			19:803227-803379		19	803312	803316	promoter-TSS (NM_001972)
457592	cg26227005	74695430	74695430	-0.142933	-14.3964	0.408965	7332.42	0	0.331018	0.524363	3	0.101968	14.6667	14.6667	192.5	145.196	4293.18	3039.25	1	0.551898	7363	0	0.538695	0.559338	3	0.011465	11.6667	11.6667	177.41	162.142	3248.19	4114.81	0	1	ELAVL4;ELAVL4;ELAVL4;ELAVL4;ELAVL4	NM_001144777;NM_001144776;NM_021952;NM_001144775;NM_001144774	50347104			Body;Body;TSS200;Body;TSS200						1	50347105	50347109	promoter-TSS (NM_001144774)
188981	cg09899220	33613499	58679307	-0.143106	-24.9687	0.65502	16965	0	0.55539	0.767095	3	0.1064	12	14.3333	375.858	423.178	5788.19	11176.8	1	0.798126	17297.4	0	0.783995	0.807016	3	0.0123726	13.6667	13.6667	169.215	399.418	3401.14	13896.2	0	16	ELMO3;E2F4	NM_024712;NM_001950	65789782		chr16:67233032-67233862	TSS1500;3'UTR	N_Shore		TRUE			16	65789783	65789787	promoter-TSS (NM_024712)
68633	cg03391657	61797460	61797460	0.149761	16.7898	0.512288	5691.23	0	0.387576	0.585459	3	0.108544	14.6667	14.6667	180.611	148.078	2714.06	2977.18	1	0.362528	5600.28	0	0.334046	0.394458	3	0.0303533	13.6667	13.6667	160.003	114.515	3535.67	2064.62	0	1	LOC647121	NR_003955	120962213		chr1:121260857-121261525	TSS1500	N_Shore			1:120962207-120963048	rs72993850	1	120962214	120962218	promoter-TSS (NR_003955)
259863	cg14021880	64652340	64652340	-0.104206	-14.8073	0.73707	15639.7	0	0.640375	0.830488	3	0.0950988	11	11	212.342	263.615	4025.59	11614.1	1	0.841275	15565.7	0	0.820022	0.852359	3	0.0184113	8.33333	8.33333	203.637	453.281	2374.97	13190.7	0	2	EMILIN1	NM_007046	27154873		chr2:27305312-27305612	TSS200	N_Shelf	TRUE	TRUE			2	27154874	27154878	promoter-TSS (NM_007046)
248460	cg13471990	65798420	65798420	-0.172562	-25.913	0.468668	9753.84	0	0.358347	0.586449	3	0.114234	14.3333	14.3333	199.898	206.517	5133.2	4620.64	1	0.64123	10146.3	0	0.622193	0.659162	3	0.0185096	14.6667	14.6667	178.43	253.28	3586.04	6560.3	0	10	ENTPD1;ENTPD1;ENTPD1;ENTPD1;ENTPD1;ENTPD1;ENTPD1	NM_001164182;NM_001164178;NM_001776;NM_001164183;NM_001164179;NM_001164181;NM_001098175	97505212			TSS1500;TSS200;TSS1500;TSS1500;TSS1500;TSS200;Body						10	97505213	97505217	promoter-TSS (NM_001164183)
232635	cg12497543	34730410	34730410	-0.13437	-14.3438	0.554458	8925.97	0	0.421625	0.713716	3	0.147827	13.6667	13.6667	280.148	264.213	3921.4	5004.57	1	0.688828	9070.99	0	0.674319	0.702084	3	0.013925	8.66667	8.66667	169.439	396.59	2752.6	6318.39	0	10	ENTPD1;ENTPD1;ENTPD1;ENTPD1;ENTPD1;ENTPD1;ENTPD1	NM_001164182;NM_001164178;NM_001776;NM_001164183;NM_001164179;NM_001164181;NM_001098175	97505367			TSS1500;TSS200;TSS1500;TSS1500;TSS1500;TSS200;Body						10	97505368	97505372	promoter-TSS (NM_001164183)
197473	cg10381771	13609473	13609473	-0.16119	-25.3296	0.559994	10802.4	0	0.4262	0.709076	3	0.142056	12.3333	12.3333	306.658	270.289	4665.91	6136.52	1	0.721184	10720.2	0	0.692747	0.752932	3	0.0302291	8.66667	8.66667	294.943	343.282	2944.59	7775.56	0	10	ENTPD1;ENTPD1;ENTPD1;ENTPD1;ENTPD1;ENTPD1;ENTPD1	NM_001164182;NM_001164178;NM_001776;NM_001164183;NM_001164179;NM_001164181;NM_001098175	97505388			TSS1500;TSS200;TSS1500;TSS1500;TSS1500;TSS200;Body						10	97505389	97505393	promoter-TSS (NM_001164183)
80011	cg03979241	20600475	25720501	-0.147664	-26.2487	0.645102	18005.6	0	0.534916	0.781034	3	0.125063	12.3333	16	325.518	415.608	6255.19	11750.4	1	0.792766	19298.9	0	0.785743	0.801283	3	0.00787702	12	15	300.438	580.843	3924.68	15374.2	0	8	EPB49;EPB49;EPB49;EPB49;EPB49;EPB49;EPB49;EPB49	NM_001978;NM_001114136;NM_001114138;NM_001114135;NM_001978;NM_001114138;NM_001114137;NM_001114139	21972770		chr8:21914275-21914525	1stExon;5'UTR;1stExon;5'UTR;5'UTR;5'UTR;5'UTR;5'UTR	S_Shelf					8	21972771	21972775	5' UTR (NM_001114138, exon 1 of 15)
178864	cg09316140	73617452	69765376	0.120914	22.3441	0.22796	16070.7	0	0.097676	0.313259	3	0.114616	17.3333	12.6667	365.077	217.534	12314.6	3756.13	1	0.107046	16161.6	0	0.0987007	0.121645	3	0.0126865	12	18.3333	389.819	167.881	14427	1734.64	0	8	EPB49;EPB49;EPB49;EPB49;EPB49	NM_001114139;NM_001114136;NM_001114136;NM_001114139;NM_001114137	21968420		chr8:21914275-21914525	1stExon;1stExon;5'UTR;5'UTR;5'UTR	N_Shore	TRUE				8	21968421	21968425	5' UTR (NM_001114139, exon 1 of 14)
315631	cg17228105	37735454	37735454	-0.138469	-20.5136	0.632283	7231	0	0.476624	0.797427	3	0.160611	14	14	214.064	237.541	2599.26	4631.74	1	0.770752	7728.96	0	0.757895	0.794246	3	0.0203769	16.6667	16.6667	135.654	320.38	1696.97	6031.98	0	21	ERG;ERG;ERG;ERG	NM_004449;NM_182918;NM_001136155;NM_001136154	38793171			Body;TSS1500;TSS1500;Body						21	38793172	38793176	promoter-TSS (NM_001136155)
383421	cg21534299	29730392	29730392	-0.155471	-32.5181	0.660562	9304.75	0	0.594066	0.773314	3	0.0981688	13.3333	13.3333	212.36	280.218	3115.89	6188.86	1	0.816033	9465.84	0	0.799803	0.839018	3	0.0204617	10.6667	10.6667	117.982	473.742	1658.99	7806.84	0	1	ERI3	NM_024066	44594061		chr1:44820657-44821113	TSS1500	S_Shore				rs80342933	1	44594062	44594066	promoter-TSS (NM_024066)
82731	cg04118119	42721430	42721430	-0.129009	-17.1993	0.642906	8288.3	0	0.506525	0.790117	3	0.142106	11.6667	11.6667	245.683	392.272	2848.51	5439.78	1	0.771914	8604.32	0	0.752524	0.799063	3	0.0242198	13	13	147.815	278.851	1895.39	6708.93	0	13	ESD	NM_001984	46269988		chr13:47370763-47371484	TSS1500	S_Shore					13	46269989	46269993	promoter-TSS (NM_001984)
49309	cg02413938	15704340	15704340	-0.130851	-15.0963	0.598947	5316.85	0	0.516019	0.692565	3	0.0887572	9.66667	9.66667	227.769	185.421	2065.66	3251.19	1	0.729798	5675.97	0	0.714102	0.748055	3	0.0171207	11.6667	11.6667	121.245	174.954	1457.08	4218.89	0	2	ESPNL	NM_194312	238673668		chr2:239009072-239009361	TSS200	N_Shore					2	238673669	238673673	promoter-TSS (NM_194312)
292618	cg15871206	27746355	38658348	-0.102992	-15.7501	0.750234	18889.5	0	0.656099	0.865775	3	0.106465	11.3333	11.3333	227.264	815.609	4621.6	14267.9	1	0.853226	19102	0	0.837725	0.87169	3	0.0171752	11.6667	14.3333	214.71	522.491	2724.81	16377.1	0	2	ESPNL	NM_194312	238673857		chr2:239009072-239009361	1stExon	Island			2:238673812-238674073		2	238673858	238673862	exon (NM_194312, exon 1 of 9)
397129	cg22469897	22652387	22652387	0.201614	37.2571	0.568132	3496.92	0	0.384097	0.716828	3	0.169157	11.6667	11.6667	125.963	136.955	1397.76	2099.16	1	0.366518	3315.94	0	0.348268	0.389788	3	0.0212105	16.6667	16.6667	139.225	100.781	2068.55	1247.38	0	19	ETFB;ETFB	NM_001014763;NM_001985	56550088			TSS200;Body						19	56550089	56550093	promoter-TSS (NM_001014763)
313614	cg17110052	25797446	25797446	0.193577	35.7021	0.480306	6074.88	0	0.337087	0.602418	3	0.133919	14	14	219.904	191.488	3060.5	3014.38	1	0.28673	5221.24	0	0.273956	0.29926	3	0.0126536	17.3333	17.3333	235.145	136.505	3697.51	1523.73	0	19	ETFB;ETFB	NM_001014763;NM_001985	56550020			TSS200;Body						19	56550021	56550025	promoter-TSS (NM_001014763)
324704	cg17813891	63658495	63658495	0.186031	33.906	0.444585	10398.4	0	0.282604	0.58284	3	0.151517	9	9	132.651	292.559	5698.99	4699.45	1	0.258554	10539.6	0	0.24566	0.273736	3	0.0141773	15	15	331.042	106.34	7785.8	2753.77	0	14	EVL	NM_016337	99601789			Body						14	99601790	99601794	intron (NM_016337, intron 1 of 13)
301088	cg16374656	11757469	11757469	-0.16837	-41.7214	0.665178	5323.16	0	0.560521	0.768154	3	0.103827	10.6667	10.6667	202.373	250.585	1733.72	3589.44	1	0.833548	4766.9	0	0.810297	0.848252	3	0.0203698	14.6667	14.6667	105.62	249.962	711.583	4055.32	0	8	EXT1	NM_000127	119193971		chr8:119123974-119124432	TSS1500	S_Shore					8	119193972	119193976	promoter-TSS (NM_000127)
129195	cg06625767	59720508	59720508	-0.131161	-15.6644	0.606908	17950.6	0	0.484909	0.712601	3	0.114719	16.3333	16.3333	369.111	392.182	6966.45	10984.1	1	0.738069	16891.3	0	0.703966	0.769621	3	0.0329018	11	11	217.582	459.039	4410.45	12480.9	0	5	F12	NM_000505	176769301			TSS200						5	176769302	176769306	promoter-TSS (NM_000505)
8789	cg00415993	49647413	49647413	-0.150968	-23.7232	0.601793	10418.3	0	0.48926	0.749172	3	0.133414	15.6667	15.6667	206.998	196.745	4098.86	6319.41	1	0.752762	10640.9	0	0.744555	0.767234	3	0.012571	10.3333	10.3333	204.415	336.085	2558	8082.9	0	5	F2RL2;F2RL2;IQGAP2	NM_004101;NM_004101;NM_006633	75954944			1stExon;5'UTR;Body						5	75954945	75954949	promoter-TSS (NM_001256566)
120189	cg06106599	10655330	40758468	-0.0911919	-16.4197	0.800238	5416.95	0	0.729375	0.892632	3	0.0837311	11	13.3333	133.583	360.06	988.433	4428.52	1	0.89143	5812.56	0	0.887969	0.89394	3	0.00309723	9.66667	7	158.449	457.586	541.427	5271.13	0	11	FADD	NM_003824	69726449		chr11:70049099-70049806	TSS1500	N_Shore			11:69726417-69726501		11	69726450	69726454	promoter-TSS (NM_003824)
313432	cg17100176	33793373	33793373	0.144036	16.2915	0.442516	16348.9	0	0.320485	0.558063	3	0.118922	11.3333	11.3333	336.296	287.974	9175.14	7173.76	1	0.29848	17486.7	0	0.287961	0.303947	3	0.00911242	10	10	484.264	176.184	12233.3	5253.46	0	1	FAIM3;FAIM3;FAIM3	NM_001142472;NM_005449;NM_001142473	205162981			5'UTR;TSS1500;TSS1500						1	205162982	205162986	promoter-TSS (NM_005449)
8486	cg00401101	36612418	59687450	-0.167542	-24.1744	0.480278	679.465	0	0.373441	0.622231	3	0.128059	12.3333	23.6667	79.5533	107.533	301.637	377.829	1	0.64782	991.487	0	0.594766	0.713497	3	0.0603639	17.3333	22.6667	65.8508	148.52	275.2	716.287	0	5	FAM134B;FAM134B	NM_019000;NM_001034850	16562323			TSS1500;Body		TRUE	TRUE		rs33685	5	16562324	16562328	promoter-TSS (NM_019000)
96218	cg04824555	35717372	35717372	-0.229378	-52.416	0.334584	5685.12	0	0.229074	0.441583	3	0.106262	16	16	168.296	114.876	3758.36	1926.77	1	0.563961	4424.01	0	0.48121	0.652088	3	0.0855657	13	13	181.263	157.981	1930.68	2493.33	0	9	FAM157B	NM_001145249	140225795			TSS1500						9	140225796	140225800	promoter-TSS (NM_001145249)
210975	cg11190658	26744444	26744444	-0.128308	-17.7247	0.653192	2582.12	0	0.572368	0.710661	3	0.0720439	9.33333	9.33333	133.88	141.798	841.788	1740.34	1	0.781499	2660.67	0	0.765316	0.803367	3	0.0196524	10	10	114.207	198.737	506.121	2154.55	0	1	FAM167B	NM_032648	32484427		chr1:32713918-32714186	TSS1500	N_Shelf					1	32484428	32484432	promoter-TSS (NM_032648)
401879	cg22781764	27713505	27713505	-0.235954	-77.3265	0.57058	8448.41	0	0.495023	0.694902	3	0.108496	13	13	209.833	164.43	3581.07	4867.34	1	0.806534	8497.82	0	0.67462	0.90961	3	0.120121	15.3333	15.3333	149.003	267.847	1579.86	6917.96	0	19	FAM187B	NM_152481	40412135			TSS1500						19	40412136	40412140	promoter-TSS (NM_152481)
7575	cg00357551	50645418	50645418	-0.12153	-13.1106	0.625633	5531.09	0	0.488549	0.788546	3	0.151657	14.3333	14.3333	157.252	189.407	2015.86	3515.23	1	0.747163	5724.2	0	0.722869	0.782517	3	0.0313242	14.3333	14.3333	112.969	225.56	1373.58	4350.62	0	5	FAM196B;DOCK2;FAM196B	NM_001129891;NM_004946;NM_001129891	169340050			5'UTR;Body;1stExon						5	169340051	169340055	5' UTR (NM_001129891, exon 1 of 4)
112673	cg05697976	11691460	11691460	-0.20506	-53.8609	0.585616	5072.9	0	0.450956	0.739616	3	0.145299	12.6667	12.6667	182.19	149.566	2033.58	3039.32	1	0.790677	4893.84	0	0.743814	0.816081	3	0.0406318	12.3333	12.3333	110.427	152.399	948.156	3945.69	0	12	FAR2	NM_018099	29267750			TSS200						12	29267751	29267755	promoter-TSS (NM_018099)
462036	cg26478401	58719450	58719450	-0.20268	-40.0868	0.468732	3382.76	0	0.374948	0.550997	3	0.0885878	14	14	126.795	136.764	1738.97	1643.78	1	0.671412	3713.93	0	0.635089	0.719269	3	0.0432586	15	15	117.659	153.54	1156.28	2557.65	0	10	FAS;FAS;FAS;FAS;FAS;FAS;FAS;ACTA2	NR_028033;NR_028036;NM_152871;NM_000043;NR_028035;NM_152872;NR_028034;NM_001141945	90739900		chr10:90750293-90751108	TSS1500;TSS1500;TSS1500;TSS1500;TSS1500;TSS1500;TSS1500;5'UTR	N_Shore		TRUE			10	90739901	90739905	promoter-TSS (NM_000043)
193574	cg10161121	31676356	31676356	0.185197	31.9884	0.472691	12196.5	0	0.304352	0.614186	3	0.156652	11	11	262.438	322.931	6339.06	5857.45	1	0.287494	11741.6	0	0.270596	0.30667	3	0.0181447	14	14	358.258	236.098	8336.66	3404.99	0	1	FASLG	NM_000639	170894643			TSS200						1	170894644	170894648	promoter-TSS (NM_000639)
136443	cg06983746	11633333	11633333	0.195794	36.1029	0.495396	6092.53	0	0.306602	0.636758	3	0.170112	15.6667	15.6667	161.645	156.83	3016.82	3075.71	1	0.299602	5668.74	0	0.288588	0.30516	3	0.00953816	11.6667	11.6667	266.789	145.686	3940.58	1728.16	0	1	FASLG	NM_000639	170894688			TSS200						1	170894689	170894693	promoter-TSS (NM_000639)
1674	cg00071250	36755479	36755479	0.154521	19.6249	0.458662	16637.3	0	0.326023	0.566558	3	0.122162	15.3333	15.3333	265.096	284.7	9029.67	7607.61	1	0.304142	17229.2	0	0.28682	0.316732	3	0.015507	12	12	457.297	255.329	11967.1	5262.08	0	1	FASLG;FASLG	NM_000639;NM_000639	170894886			1stExon;5'UTR						1	170894887	170894891	promoter-TSS (NM_000639)
228353	cg12219469	24798379	24798379	0.159989	29.5591	0.776912	9517.36	0	0.662	0.877063	3	0.108289	9.33333	9.33333	177.66	241.786	2063.88	7453.49	1	0.616923	9857.49	0	0.554606	0.651373	3	0.054068	11.3333	11.3333	181.38	291.13	3707.23	6150.26	0	10	FBXO18;FBXO18;FBXO18	NM_032807;NM_178150;NM_032807	5976432			1stExon;Body;5'UTR						10	5976433	5976437	promoter-TSS (NM_032807)
338203	cg18624102	21760334	21760334	-0.206538	-40.2293	0.421525	6495.57	0	0.289565	0.536587	3	0.124374	12.6667	12.6667	219.174	139.229	3718.02	2777.55	1	0.628062	7048.82	0	0.34287	0.919504	3	0.288367	11.3333	11.3333	184.514	220.672	2612.97	4435.85	0	19	FBXO27	NM_178820	44215680		chr19:39522264-39523227	TSS1500	S_Shore					19	44215681	44215685	promoter-TSS (NM_178820)
58170	cg02861504	65668414	65668414	-0.119393	-20.4679	0.720086	5844.19	0	0.620844	0.847646	3	0.116023	12	12	112.198	250.944	1530	4314.19	1	0.839479	5786.55	0	0.825441	0.855733	3	0.0152672	14	14	118.884	221.537	844.393	4942.16	0	1	FCAMR;FCAMR;FCAMR;FCAMR	NM_032029;NM_001170631;NM_001122979;NM_001122980	205210990			TSS1500;TSS1500;TSS1500;TSS1500						1	205210991	205210995	promoter-TSS (NM_032029)
402599	cg22820233	52622417	52622417	-0.1823	-42.6998	0.616089	4720.78	0	0.490137	0.761776	3	0.13689	14.6667	14.6667	162.647	135.95	1731.33	2989.45	1	0.798389	4719.4	0	0.756625	0.831409	3	0.0381514	8.33333	8.33333	211.549	195.711	863.687	3855.72	0	19	FCAR;FCAR;FCAR;FCAR;FCAR;FCAR;FCAR;FCAR;FCAR;FCAR;FCAR;FCAR;FCAR;FCAR;FCAR;FCAR;FCAR;FCAR	NM_133277;NM_133274;NM_002000;NM_133271;NM_002000;NM_133272;NM_133271;NM_133278;NM_133279;NM_133278;NM_133277;NM_133279;NM_133273;NM_133269;NM_133274;NM_133272;NM_133269;NM_133273	60077393			1stExon;1stExon;1stExon;1stExon;5'UTR;1stExon;5'UTR;1stExon;1stExon;5'UTR;5'UTR;5'UTR;5'UTR;1stExon;5'UTR;5'UTR;5'UTR;1stExon					rs3816051	19	60077394	60077398	promoter-TSS (NM_133278)
104485	cg05252264	36646355	36646355	-0.191593	-36.9553	0.513721	4678.41	0	0.371333	0.696872	3	0.166554	15.6667	15.6667	117.169	143.778	2197.53	2480.87	1	0.705314	4471.1	0	0.690271	0.713226	3	0.0130332	13.3333	13.3333	146.036	193.636	1248.24	3222.86	0	19	FCAR;FCAR;FCAR;FCAR;FCAR;FCAR;FCAR;FCAR;FCAR;FCAR;FCAR;FCAR;FCAR;FCAR;FCAR;FCAR;FCAR;FCAR	NM_133277;NM_133274;NM_002000;NM_133271;NM_002000;NM_133272;NM_133271;NM_133278;NM_133279;NM_133278;NM_133277;NM_133279;NM_133273;NM_133269;NM_133274;NM_133272;NM_133269;NM_133273	60077399			1stExon;1stExon;1stExon;1stExon;5'UTR;1stExon;5'UTR;1stExon;1stExon;5'UTR;5'UTR;5'UTR;5'UTR;1stExon;5'UTR;5'UTR;5'UTR;1stExon					rs3816051	19	60077400	60077404	promoter-TSS (NM_133278)
369293	cg20609803	25636361	25636361	-0.195347	-45.7213	0.577595	11386.8	0	0.413382	0.773699	3	0.182263	11.6667	11.6667	197.108	294.574	4829.44	6557.32	1	0.772941	11032.5	0	0.764375	0.778792	3	0.00758232	17.3333	17.3333	163.184	299.216	2429.25	8603.24	0	1	FCER1G	NM_004106	159450929			TSS1500						1	159450930	159450934	promoter-TSS (NM_004106)
111664	cg05641903	71692385	71692385	-0.14676	-19.8381	0.571507	13491.1	0	0.446962	0.742732	3	0.153311	13.6667	13.6667	309.146	427.412	5871.55	7619.55	1	0.718267	13940.1	0	0.704802	0.7263	3	0.0117332	11	11	195.438	355.814	3851.57	10088.5	0	19	FCER2	NM_002002	7673584			TSS1500						19	7673585	7673589	promoter-TSS (NM_002002)
20488	cg00974864	46602303	46602303	-0.147333	-18.8288	0.548037	15351.8	0	0.428763	0.693037	3	0.134002	13.3333	13.3333	300.12	330.798	6943.73	8408.06	1	0.69537	14639.3	0	0.660962	0.714391	3	0.0298537	12	12	249.412	319.275	4412.95	10226.4	0	1	FCGR3B;FCGR3B	NM_000570;NM_000570	159867677			5'UTR;1stExon						1	159867678	159867682	promoter-TSS (NM_001271037)
178464	cg09293816	65687360	65687360	-0.126337	-13.4092	0.598184	12514.8	0	0.459784	0.788304	3	0.170258	9.33333	9.33333	367.941	240.349	5037.66	7477.19	1	0.724522	13176.1	0	0.720096	0.732341	3	0.00679178	17.3333	17.3333	186.042	279.218	3553.05	9623.06	0	19	FCGRT;FCGRT	NM_001136019;NM_004107	54707344		chr19:50016531-50016851	TSS200;TSS1500	N_Shore		TRUE			19	54707345	54707349	promoter-TSS (NM_001136019)
1534	cg00065048	74636301	74636301	-0.158998	-22.6294	0.529391	6220.97	0	0.414503	0.672478	3	0.131279	14.3333	14.3333	179.574	189.022	2846.85	3374.12	1	0.688389	6496.85	0	0.671843	0.699103	3	0.0145362	16.3333	16.3333	145.296	191.554	1954.18	4542.68	0	1	FGR	NM_005248	27834624		chr1:27960567-27961023	TSS1500	S_Shore					1	27834625	27834629	promoter-TSS (NM_005248)
232086	cg12465678	47650420	47650420	-0.183039	-35.9326	0.557229	7729.44	0	0.409996	0.725895	3	0.159036	13.3333	13.3333	211.959	263.023	3369.85	4359.59	1	0.740268	9046.1	0	0.724741	0.749145	3	0.0134933	13.6667	13.6667	162.251	226.228	2277.27	6768.83	0	1	FGR;FGR;FGR	NM_001042747;NM_005248;NM_001042729	27825923			TSS1500;5'UTR;TSS1500					rs56854702	1	27825924	27825928	promoter-TSS (NM_001042747)
247935	cg13448978	12655353	14658421	-0.149145	-21.5182	0.583161	22822.5	0	0.450264	0.746261	3	0.150292	12.3333	14.3333	399.146	461.693	9457.91	13364.6	1	0.732307	21948.2	0	0.717171	0.747526	3	0.0151782	19	17	196.179	398.032	5800.91	16147.3	0	1	FGR	NM_005248	27834383		chr1:27961559-27961810	TSS200	Island			1:27833224-27834384		1	27834384	27834388	promoter-TSS (NM_005248)
310698	cg16922167	26795315	26795315	-0.127007	-13.8058	0.601058	14121.6	0	0.484839	0.743508	3	0.131314	7.33333	7.33333	396.937	369.272	5638.59	8482.98	1	0.728065	13768.7	0	0.714192	0.749948	3	0.0191771	13.3333	13.3333	214.138	299.256	3678.48	10090.2	0	1	FGR	NM_005248	27834333		chr1:27961559-27961810	TSS200	Island			1:27833224-27834384		1	27834334	27834338	promoter-TSS (NM_005248)
263154	cg14181576	43801382	49657417	-0.180407	-31.2477	0.512272	11452.9	0	0.323456	0.737314	3	0.209294	12.6667	21.3333	210.424	317.336	5604.19	5848.72	1	0.69268	10994	0	0.659912	0.729538	3	0.0349931	11.6667	13.6667	193.444	428.003	3311.54	7682.47	0	1	FGR	NM_005248	27834150		chr1:27961559-27961810	5'UTR	Island			1:27833224-27834384		1	27834151	27834155	intron (NM_005248, intron 1 of 12)
414402	cg23528247	11785321	11785321	-0.189448	-44.5371	0.596618	5533.28	0	0.462612	0.75971	3	0.150669	13.3333	13.3333	200.977	152.777	2175.19	3358.09	1	0.786067	5872.24	0	0.762613	0.798245	3	0.0203168	11	11	157.757	222.8	1176.6	4695.63	0	3	C3orf26;FILIP1L;FILIP1L;C3orf26	NM_032359;NM_182909;NM_001042459;NM_001167924	101315462			Body;5'UTR;5'UTR;TSS1500		TRUE				3	101315463	101315467	promoter-TSS (NM_001167924)
122264	cg06226386	19807476	19807476	0.143507	15.0479	0.488791	7969.02	0	0.382841	0.551663	3	0.0922875	14.3333	14.3333	213.366	187.438	4031.93	3937.09	1	0.345284	7178.17	0	0.309456	0.36407	3	0.0310402	12.3333	12.3333	273.05	86.2408	4657.84	2520.34	0	8	FLJ14107;BIN3	NR_027715;NM_018688	22556394			TSS1500;Body						8	22556395	22556399	promoter-TSS (NR_027715)
431554	cg24595580	16738375	16738375	-0.13564	-15.8661	0.578916	11300.5	0	0.457071	0.696877	3	0.11995	16	16	351.723	211.002	4643.34	6657.12	1	0.714556	12103.9	0	0.700938	0.739471	3	0.0216086	15	15	175.127	293.504	3388.2	8715.66	0	15	FLJ42289;FLJ42289	NR_028140;NR_028139	98708519		chr15:100890242-100890494	TSS1500;TSS200	S_Shore					15	98708520	98708524	promoter-TSS (NR_028139)
52529	cg02579959	55778355	55778355	-0.130388	-23.3954	0.697305	3753.28	0	0.576485	0.817381	3	0.12045	15.6667	15.6667	115.176	161.002	1041.89	2711.39	1	0.827693	4361.44	0	0.826159	0.828548	3	0.00133166	17.6667	17.6667	103.502	185.583	668.523	3692.91	0	15	FLJ42289;FLJ42289	NR_028140;NR_028139	98708486		chr15:100890242-100890494	TSS1500;TSS200	S_Shore					15	98708487	98708491	promoter-TSS (NR_028139)
206735	cg10933959	44609401	44609401	-0.153262	-33.2953	0.674235	4321.06	0	0.542938	0.825077	3	0.142081	12.3333	12.3333	159.978	183.522	1329.66	2991.4	1	0.827497	4399.02	0	0.799652	0.857067	3	0.0287464	13.6667	13.6667	101.074	197.962	679.18	3719.84	0	15	FLJ42289;FLJ42289	NR_028140;NR_028139	98708430		chr15:100890242-100890494	TSS1500;Body	S_Shore					15	98708431	98708435	promoter-TSS (NR_028139)
389145	cg21909391	12772426	12772426	-0.177606	-57.9022	0.698052	9456.59	0	0.397204	0.954686	3	0.281359	11	11	115.96	410.063	2678.5	6778.1	1	0.875657	9135.17	0	0.821288	0.945319	3	0.0634138	14.3333	14.3333	115.849	295.916	1025.55	8109.63	0	3	LPP;FLJ42393	NM_001167672;NR_024413	189378916			5'UTR;TSS200						3	189378917	189378921	promoter-TSS (NR_024413)
308820	cg16796107	44735378	44735378	-0.121793	-16.0091	0.666488	13284.2	0	0.601429	0.727878	3	0.0633042	13	13	226.835	310.027	4358.96	8925.23	1	0.788281	13070.1	0	0.776084	0.808199	3	0.0173944	12.6667	12.6667	203.717	378.025	2689.77	10380.4	0	X	NHSL2;FLJ44635	NM_001013627;NM_207422	71279942			Body;TSS1500						X	71279943	71279947	promoter-TSS (NM_207422)
448348	cg25634666	43644353	43644353	-0.159211	-23.1736	0.538335	16257.2	0	0.415841	0.683463	3	0.135239	10	10	307.534	354.116	7456.55	8800.67	1	0.697546	15972.9	0	0.668714	0.725164	3	0.0282448	12.6667	12.6667	221.559	340.954	4795.48	11177.5	0	11	FOLR3;FOLR3	NM_000804;NM_000804	71524436			5'UTR;1stExon						11	71524437	71524441	promoter-TSS (NM_000804)
337177	cg18558767	63653357	63653357	-0.126751	-16.6056	0.647653	6384.28	0	0.502175	0.798181	3	0.148068	17	17	155.748	145.256	2174.77	4209.51	1	0.774404	6572.71	0	0.762698	0.790732	3	0.014577	13.3333	13.3333	133.819	190.724	1408.17	5164.54	0	3	FOXP1;MIR1284;FOXP1	NM_032682;NR_031697;NM_001012505	71674746			5'UTR;TSS1500;5'UTR		TRUE	TRUE			3	71674747	71674751	promoter-TSS (NR_031697)
4195	cg00188748	63631475	63631475	-0.13716	-13.462	0.492536	3972.01	0	0.353795	0.591607	3	0.12377	13.6667	13.6667	227.551	127.881	1938.45	2033.56	1	0.629696	3979.71	0	0.607618	0.660365	3	0.0274026	11	11	188.766	171.158	1416.49	2563.22	0	9	FPGS;FPGS	NM_001018078;NM_004957	129604330		chr9:130564863-130565566	TSS1500;TSS1500	N_Shore					9	129604331	129604335	promoter-TSS (NM_004957)
336342	cg18503912	65621392	65621392	-0.169821	-30.0239	0.568545	11219.4	0	0.429611	0.739863	3	0.157641	12	12	232.062	179.996	4811.69	6407.74	1	0.738366	11485.8	0	0.711162	0.765375	3	0.0271069	14	14	218.288	331.666	2945.88	8539.92	0	19	FXYD1;FXYD1	NM_021902;NM_005031	40322119		chr19:35632356-35632572	5'UTR;TSS200	N_Shelf	TRUE	TRUE			19	40322120	40322124	promoter-TSS (NM_005031)
131454	cg06743610	61774320	61774320	-0.169319	-28.3755	0.549845	8787.92	0	0.387291	0.721374	3	0.167222	18.3333	18.3333	200.095	178.975	3907.37	4880.56	1	0.719164	8910.2	0	0.713267	0.722573	3	0.00512734	13.3333	13.3333	268.777	274.838	2431.43	6478.78	0	19	FXYD1;FXYD1	NM_021902;NM_005031	40322145		chr19:35632356-35632572	5'UTR;TSS200	N_Shelf	TRUE	TRUE			19	40322146	40322150	promoter-TSS (NM_005031)
320809	cg17540545	14700412	37691378	-0.178869	-30.581	0.513192	11278.1	0	0.374054	0.708854	3	0.17441	16	15.3333	214.567	334.926	5446.1	5831.97	1	0.692061	10882	0	0.667161	0.713213	3	0.0232538	15.3333	17.6667	204.078	292.459	3291.9	7590.15	0	19	FXYD1;FXYD1	NM_021902;NM_005031	40322195		chr19:35632356-35632572	5'UTR;TSS200	N_Shelf	TRUE	TRUE			19	40322196	40322200	promoter-TSS (NM_005031)
24069	cg01142676	26777376	11733355	-0.22599	-66.4379	0.562544	6627.72	0	0.374381	0.781382	3	0.205227	11.6667	11.3333	224.253	291.435	2759.6	3868.12	1	0.788534	7172.22	0	0.779118	0.805592	3	0.0147997	18	13	134.448	292.457	1445.09	5727.14	0	11	FXYD2;FXYD2;FXYD2	NM_021603;NM_001127489;NM_001680	117200801			Body;TSS200;TSS200						11	117200802	117200806	promoter-TSS (NM_001680)
395275	cg22335223	71751366	55644443	0.141485	16.0923	0.42128	17155.2	0	0.265289	0.517143	3	0.136269	11.3333	14.3333	459.03	369.98	9870.98	7284.27	1	0.279795	17206.6	0	0.276436	0.286145	3	0.00550252	13	14	421.305	288.895	12358.2	4848.32	0	11	FXYD2	NM_021603	117204121			TSS200						11	117204122	117204126	promoter-TSS (NM_021603)
253352	cg13703437	11735423	11735423	-0.149675	-22.8649	0.598608	10142.9	0	0.458068	0.773679	3	0.160614	11	11	260.762	243.438	4078.99	6063.93	1	0.748283	10496.2	0	0.714334	0.774113	3	0.0307051	14.3333	14.3333	205.111	336.362	2568.39	7927.82	0	5	FYB;FYB	NM_199335;NM_001465	39255455			TSS200;TSS200					rs34899678	5	39255456	39255460	promoter-TSS (NM_199335)
376742	cg21099332	67614347	67614347	-0.14833	-16.1421	0.387129	11499.1	0	0.269825	0.521267	3	0.126564	14	14	284.632	189.571	7016.94	4482.18	1	0.535458	11737.9	0	0.518864	0.550624	3	0.0159281	15.3333	15.3333	209.031	245.166	5397.45	6340.46	0	5			39306472									5	39306473	39306477	promoter-TSS (NM_001243093)
434565	cg24769381	24754359	24754359	-0.229946	-90.2985	0.633219	13166.7	0	0.555506	0.691048	3	0.0699246	14.3333	14.3333	245.929	376.004	4759.1	8407.63	1	0.863165	12561.8	0	0.835537	0.888369	3	0.0264992	15	15	192.658	603.865	1642.97	10918.9	0	11	GAB2;GAB2;GAB2	NM_080491;NM_012296;NM_012296	77730511			Body;1stExon;5'UTR						11	77730512	77730516	promoter-TSS (NM_012296)
431878	cg24616382	71708494	71708494	0.153468	17.8565	0.572156	10692.8	0	0.495522	0.650001	3	0.0772464	12.3333	12.3333	308.873	310.221	4519.49	6173.31	1	0.418688	11746.2	0	0.376107	0.467569	3	0.0460549	7.33333	7.33333	287.206	286.809	6748.79	4997.4	0	7	GAL3ST4	NM_024637	99604971		chr7:99768884-99769559	TSS1500	N_Shore					7	99604972	99604976	promoter-TSS (NM_024637)
112962	cg05714729	42766463	42766463	-0.159959	-24.7277	0.559654	11297.1	0	0.433788	0.73592	3	0.157246	10.3333	10.3333	311.271	207.594	4920.42	6376.68	1	0.719613	11008.7	0	0.683262	0.743981	3	0.0320839	9	9	254.759	279.873	3020.4	7988.3	0	18	GALNT1	NM_020474	31488094			TSS1500						18	31488095	31488099	promoter-TSS (NM_020474)
17748	cg00842918	62626459	62626459	-0.150544	-30.2222	0.664676	4820.41	0	0.521724	0.784862	3	0.133038	7.33333	7.33333	161.097	196.011	1518.82	3301.59	1	0.815219	5939.71	0	0.803394	0.830528	3	0.0138983	12	12	128.102	260.015	1017.28	4922.43	0	17	GAS7;GAS7	NM_201432;NM_201433	9881046			TSS1500;Body						17	9881047	9881051	promoter-TSS (NM_201432)
308349	cg16768966	71715483	71715483	-0.129957	-15.5435	0.612719	9551.71	0	0.494127	0.723816	3	0.115028	12.6667	12.6667	219.271	271.884	3618.25	5933.46	1	0.742677	9463.33	0	0.708565	0.771027	3	0.0316268	14	14	210.569	279.537	2368.42	7094.92	0	17	GAS7;GAS7	NM_201433;NM_201432	9880952			Body;TSS200					rs76615683	17	9880953	9880957	promoter-TSS (NM_201432)
334017	cg18369972	55754313	55754313	-0.145336	-15.3284	0.442927	7762.78	0	0.384617	0.502354	3	0.0588764	11	11	220.645	165.496	4268.61	3494.17	1	0.588263	8121.01	0	0.577666	0.593747	3	0.00917932	11	11	181.233	170.753	3285.23	4835.78	0	17	GAS7;GAS7	NM_201433;NM_201432	9880846			Body;TSS200						17	9880847	9880851	promoter-TSS (NM_201432)
154905	cg07970007	57606335	57606335	0.129361	13.8331	0.713457	1553.56	0	0.601057	0.841096	3	0.120743	15.3333	15.3333	74.5693	98.2036	349.485	1204.08	1	0.584096	1414.48	0	0.531075	0.641426	3	0.0553015	19.3333	19.3333	83.2722	85.3023	525.429	889.056	0	1	GBP1	NM_002053	89304044			TSS1500						1	89304045	89304049	promoter-TSS (NM_002053)
208978	cg11068071	10680302	10680302	0.140386	13.7661	0.513302	2952.21	0	0.398037	0.572952	3	0.0998426	11	11	186.507	145.979	1395.52	1556.69	1	0.372916	3061.69	0	0.367481	0.379795	3	0.00628259	11	11	200.213	103.713	1882.16	1179.54	0	1	GBP2	NM_004120	89365021			TSS1500						1	89365022	89365026	promoter-TSS (NM_004120)
470163	cg26942829	24618335	24618335	-0.184521	-46.3575	0.628278	5933.65	0	0.490929	0.785611	3	0.148354	13.6667	13.6667	164.959	196.47	2098.9	3834.76	1	0.812799	6343.74	0	0.797263	0.827872	3	0.0153096	11	11	144.276	380.125	1108.43	5235.31	0	6	GFOD1	NM_018988	13516137			Body		TRUE	TRUE			6	13516138	13516142	5' UTR (NM_001242630, exon 1 of 2)
215939	cg11494091	31704506	31704506	-0.121347	-13.8606	0.639157	17704.8	0	0.558515	0.686195	3	0.0701601	12	12	266.296	424.474	6347.03	11357.8	1	0.760504	16714.4	0	0.71448	0.803931	3	0.0447822	16	16	220.575	536.868	3910.81	12803.6	0	17	GH2;GH2;GH2;GH2	NM_022556;NM_022558;NM_002059;NM_022557	59313259			TSS1500;TSS1500;TSS1500;TSS1500		TRUE	TRUE			17	59313260	59313264	promoter-TSS (NM_022556)
292290	cg15849098	70744455	70744455	0.108344	14.2941	0.242413	5663.73	0	0.12953	0.34027	3	0.10617	10.3333	10.3333	327.244	118.813	4264.72	1399.01	1	0.134069	5839.58	0	0.0959303	0.178793	3	0.0418222	10.6667	10.6667	319.276	121.929	5046.41	793.171	0	7	GIMAP7	NM_153236	149842694			TSS200						7	149842695	149842699	promoter-TSS (NM_153236)
387664	cg21815704	10768476	10768476	-0.129062	-20.1618	0.675447	1784.61	0	0.577915	0.769332	3	0.0957605	16	16	67.7112	107.004	496.323	1288.29	1	0.804509	1863.65	0	0.771047	0.870494	3	0.0571466	12	12	105.599	178.606	295.771	1567.88	0	1	GLRX2;GLRX2	NM_197962;NM_016066	191341872		chr1:193074174-193074778	TSS1500;TSS200	S_Shore					1	191341873	191341877	promoter-TSS (NM_197962)
284244	cg15361231	73626394	73626394	-0.134221	-26.3959	0.703266	3739.56	0	0.593668	0.76914	3	0.0955584	13.6667	13.6667	128.147	155.305	1038.22	2701.34	1	0.837487	3830.85	0	0.823143	0.846121	3	0.0125083	16.6667	16.6667	102.2	138.084	539.829	3291.02	0	1	GLRX2;GLRX2;GLRX2	NM_016066;NM_197962;NM_016066	191341814		chr1:193074174-193074778	1stExon;TSS1500;5'UTR	S_Shore					1	191341815	191341819	promoter-TSS (NM_197962)
276244	cg14851700	63703361	63703361	-0.173666	-25.4545	0.427623	2068.33	0	0.35109	0.472357	3	0.0665945	9.66667	9.66667	213.996	149.74	1162.87	905.462	1	0.601289	2420.49	0	0.581401	0.616607	3	0.0180425	14.3333	14.3333	110.188	118.347	912.316	1508.17	0	1	GLUL;GLUL	NM_001033044;NM_002065	180628853		chr1:182359697-182361563	TSS1500;TSS1500	S_Shore				rs4652707	1	180628854	180628858	promoter-TSS (NM_002065)
58752	cg02890368	70618332	23673423	0.135677	16.6204	0.362437	687.525	0	0.340162	0.37978	3	0.0202643	10.3333	10	61.9477	103.75	402.281	285.244	1	0.22676	850.399	0	0.175796	0.317408	3	0.0787056	9	13	124.966	97.0706	630.683	219.717	0	20	GNAS;GNAS;GNAS	NM_080425;NM_001077490;NM_016592	56861045		chr20:57427691-57427995	TSS1500;TSS1500;3'UTR	N_Shore	TRUE	TRUE	20:56860807-56861390		20	56861046	56861050	promoter-TSS (NM_080425)
45218	cg02214623	28624392	28624392	-0.134453	-15.1765	0.573871	9004.44	0	0.47527	0.710354	3	0.122034	12.6667	12.6667	257.368	240.519	3750.86	5253.58	1	0.708324	9144.29	0	0.689717	0.718186	3	0.0161235	12	12	243.796	261.701	2603.29	6541	0	5	GNB2L1	NM_006098	180604502		chr5:180673068-180673694	TSS1500	N_Shore					5	180604503	180604507	promoter-TSS (NM_006098)
451014	cg25813936	29648331	29648331	-0.1607	-36.658	0.665943	4653.06	0	0.549836	0.87953	3	0.185207	13.3333	13.3333	108.159	182.187	1402.97	3250.09	1	0.826643	4960.14	0	0.796648	0.845817	3	0.0263097	15.6667	15.6667	97.7884	196.046	775.094	4185.05	0	9	GNE	NM_001128227	36266879			Body		TRUE				9	36266880	36266884	intron (NM_001128227, intron 1 of 11)
429257	cg24456340	63786501	63786501	0.142568	19.5898	0.738442	3390.14	0	0.66617	0.829284	3	0.0831273	13.6667	13.6667	118.296	165.009	776.844	2613.3	1	0.595875	2998.34	0	0.587321	0.610305	3	0.0125685	10.3333	10.3333	141.089	129.295	1151.89	1846.44	0	17	ABI3;ABI3;GNGT2	NM_016428;NM_001135186;NM_031498	44641482			TSS1500;TSS1500;5'UTR						17	44641483	44641487	intron (NM_001198754, intron 1 of 3)
220233	cg11752275	46682468	46682468	-0.1574	-22.6912	0.543733	7780.76	0	0.467028	0.615381	3	0.0743054	10	10	216.612	277.032	3493.92	4286.84	1	0.701134	7488.76	0	0.670389	0.71666	3	0.0266262	6	6	240.525	179.65	2166.7	5322.06	0	2	GNLY;GNLY	NM_012483;NM_006433	85774547			TSS1500;TSS1500						2	85774548	85774552	promoter-TSS (NM_012483)
105842	cg05323324	61784455	61784455	-0.168737	-25.4227	0.500241	4315.64	0	0.37781	0.671277	3	0.152651	12	12	143.322	146.685	2074.63	2241.01	1	0.668978	5020.69	0	0.652526	0.698023	3	0.0252272	13	13	124.175	193.205	1599.11	3421.58	0	3	GP5	NM_004488	195601312		chr3:194117601-194118988	TSS200	S_Shore					3	195601313	195601317	promoter-TSS (NM_004488)
68589	cg03389538	11721471	11721471	-0.12855	-13.4519	0.582236	11271.4	0	0.464917	0.715046	3	0.125782	14	14	282.134	231.754	4662.25	6609.19	1	0.710785	11762.5	0	0.699989	0.724688	3	0.0126391	10.6667	10.6667	185.136	539.745	3333.84	8428.66	0	3	GP9	NM_000174	130262188			TSS200						3	130262189	130262193	promoter-TSS (NM_000174)
309264	cg16824282	21777398	21777398	-0.134639	-20.0907	0.647427	10374.3	0	0.521749	0.781492	3	0.130074	15	15	180.217	307.666	3515.42	6858.84	1	0.782067	10718.7	0	0.764976	0.79644	3	0.0159071	15.6667	15.6667	156.319	308.66	2267.38	8451.3	0	3	GP9	NM_000174	130262280			TSS200						3	130262281	130262285	promoter-TSS (NM_000174)
142309	cg07280097	35721387	35721387	-0.173585	-30.7351	0.553638	11017.2	0	0.407054	0.717911	3	0.156181	11.6667	11.6667	282.638	185.012	4827.04	6190.13	1	0.727223	11239.7	0	0.719277	0.73302	3	0.00711903	11.3333	11.3333	187.213	322.049	2997.35	8242.34	0	3	GP9	NM_000174	130262291			TSS200						3	130262292	130262296	promoter-TSS (NM_000174)
178401	cg09290120	40711350	40711350	-0.124206	-21.0016	0.70457	3697.27	0	0.595232	0.805166	3	0.105239	10	10	138.365	147.772	1003.98	2693.3	1	0.828776	3722.17	0	0.826452	0.831118	3	0.00233337	8.66667	8.66667	110.276	246.152	553.774	3168.4	0	2	GPD2;GPD2	NM_000408;NM_001083112	157000005		chr2:157292102-157292646	TSS1500;TSS1500	N_Shore					2	157000006	157000010	promoter-TSS (NM_001083112)
290381	cg15730481	57753315	63665500	0.128122	13.1415	0.706712	11440.8	0	0.609117	0.766765	3	0.0852662	15.6667	15.3333	237.004	370.173	3299.66	8141.13	1	0.57859	12164.6	0	0.577542	0.579122	3	0.00090748	14.3333	16.6667	214.282	348.46	5068.16	7096.47	0	7	GPER;C7orf50;C7orf50;GPER;C7orf50;GPER	NM_001505;NM_001134395;NM_032350;NM_001039966;NM_001134396;NM_001098201	1092844		chr7:1126578-1126910	TSS200;Body;Body;TSS200;Body;TSS1500	N_Shore					7	1092845	1092849	promoter-TSS (NM_001039966)
290614	cg15744128	35777434	35777434	-0.152959	-17.8468	0.43915	5838.45	0	0.344116	0.565793	3	0.114169	10.3333	10.3333	208.848	159.437	3204.92	2633.53	1	0.592109	6492.26	0	0.561179	0.622456	3	0.0306423	10.6667	10.6667	125.28	225.47	2594.7	3897.56	0	2	CCDC121;GPN1;GPN1;CCDC121;GPN1;GPN1;GPN1;CCDC121	NM_001142682;NM_001145047;NM_001145049;NM_001142683;NM_001145048;NR_026735;NM_007266;NM_024584	27704468			Body;TSS1500;TSS1500;Body;TSS1500;TSS1500;TSS1500;5'UTR						2	27704469	27704473	promoter-TSS (NM_007266)
218070	cg11630392	69691345	69691345	0.132262	18.1082	0.319174	1917.11	0	0.143951	0.443463	3	0.156117	15.6667	15.6667	154.326	73.3557	1229.61	687.496	1	0.186911	1711.66	0	0.158952	0.205664	3	0.0246796	18	18	124.933	69.3175	1374.09	337.57	0	3	GPR171;MED12L;GPR171	NM_013308;NM_053002;NM_013308	152403654			1stExon;Body;5'UTR						3	152403655	152403659	promoter-TSS (NM_013308)
55621	cg02730804	38752332	38752332	0.151681	18.5758	0.649722	9566.53	0	0.561685	0.718532	3	0.0801714	19.6667	19.6667	151.171	194.604	3311.58	6254.94	1	0.498041	10569.5	0	0.475342	0.526046	3	0.0257651	15.6667	15.6667	209.423	207.383	5249.53	5319.92	0	5	GRAMD3;GRAMD3;GRAMD3;GRAMD3;GRAMD3	NM_001146321;NM_001146320;NM_001146322;NM_001146319;NM_023927	125827719			Body;5'UTR;TSS1500;Body;Body						5	125827720	125827724	promoter-TSS (NM_001146322)
128854	cg06611426	26616371	50664399	-0.1512	-29.0911	0.653575	9950.42	0	0.518119	0.814515	3	0.149832	13.6667	17	229.746	260.568	3397.62	6552.8	1	0.804775	10719.7	0	0.787044	0.815996	3	0.0155358	10	11.3333	160.508	487.417	2010.24	8709.46	0	12	GRASP	NM_181711	50690428		chr12:52400467-52401696	Body	S_Shelf	TRUE	TRUE			12	50690429	50690433	promoter-TSS (NM_001271856)
162775	cg08399444	28757454	28757454	-0.141029	-26.003	0.672704	7456.05	0	0.538326	0.816715	3	0.139444	15	15	163.75	290.33	2377.07	5078.98	1	0.813733	7646.1	0	0.79471	0.830174	3	0.017872	12.3333	12.3333	105.349	570.556	1345.83	6300.27	0	12	GSG1;GSG1;GSG1;GSG1;GSG1;GSG1	NM_001080555;NM_153823;NM_031289;NM_031289;NM_001080554;NM_153823	13139815			Body;1stExon;5'UTR;1stExon;Body;5'UTR						12	13139816	13139820	5' UTR (NM_001206843, exon 1 of 6)
430089	cg24506221	61722487	69724377	0.154515	55.3392	0.200871	2787.72	0	0.0311623	0.528052	3	0.283413	16.3333	20.6667	148.689	58.8132	2610.99	176.734	1	0.0463555	4810.66	0	0.029053	0.0670774	3	0.0192414	16.6667	12.6667	180.016	34.7317	4585.49	225.175	0	1	GSTM1;GSTM1	NM_146421;NM_000561	110031924		chr1:110230238-110230614	TSS200;TSS200	Island		TRUE	1:110031686-110032299		1	110031925	110031929	promoter-TSS (NM_146421)
343239	cg18938907	28607449	28607449	0.0952414	20.9858	0.145109	4028.87	0	0.0321309	0.333041	3	0.163861	17	17	223.539	62.5095	3778.18	250.687	1	0.0498676	7531.96	0	0.0389371	0.0566526	3	0.00955764	13.6667	13.6667	324.607	53.5951	7148.84	383.12	0	1	GSTM1;GSTM1;GSTM1;GSTM1	NM_000561;NM_000561;NM_146421;NM_146421	110031979		chr1:110230238-110230614	1stExon;5'UTR;1stExon;5'UTR	Island		TRUE	1:110031686-110032299		1	110031980	110031984	promoter-TSS (NM_146421)
134324	cg06877486	68713410	68713410	0.105353	17.3813	0.202359	1272.92	0	0.105328	0.292613	3	0.0938265	13.6667	13.6667	110.453	77.9625	1008.76	264.165	1	0.0970061	1439.08	0	0.0641304	0.154101	3	0.0496346	10.3333	10.3333	163.808	61.1265	1292.67	146.405	0	13	GTF2F2	NM_004128	44592166		chr13:45694522-45694966	TSS1500	N_Shore					13	44592167	44592171	promoter-TSS (NM_004128)
357024	cg19812613	52632394	52632394	-0.0760685	-15.2957	0.846603	4179.99	0	0.756265	0.899829	3	0.0786488	12.6667	12.6667	130.216	258.861	566.842	3613.15	1	0.922671	4147.31	0	0.907894	0.937757	3	0.0149341	18.3333	18.3333	68.9999	141.78	227.568	3919.74	0	3	GUCA1C	NM_005459	110155562			TSS200						3	110155563	110155567	promoter-TSS (NM_005459)
157798	cg08129583	57726328	57726328	-0.154404	-21.1751	0.538563	7554.28	0	0.427445	0.668772	3	0.121791	14	14	246.042	235.282	3397.21	4157.08	1	0.692967	8322.71	0	0.663846	0.719027	3	0.0277175	11.3333	11.3333	206.921	259.984	2501.66	5821.05	0	2	GYPC;GYPC	NM_016815;NM_002101	127129837		chr2:127413696-127414171	TSS1500;TSS1500	N_Shore		TRUE			2	127129838	127129842	promoter-TSS (NM_002101)
311600	cg16987876	14745314	14745314	0.114193	15.2436	0.259903	7862.78	0	0.140819	0.356856	3	0.109705	11.3333	11.3333	470.174	184.632	5751.92	2110.86	1	0.14571	8095.57	0	0.124201	0.166157	3	0.020998	10	10	321.54	121.759	6911.84	1183.73	0	19	GZMM	NM_005317	494909		chr19:540021-542033	TSS200	S_Shore					19	494910	494914	promoter-TSS (NM_001258351)
341368	cg18817487	10697311	10697311	-0.175666	-26.7865	0.326799	8022.55	0	0.241706	0.399167	3	0.0794978	10.3333	10.3333	341.654	197.922	5380.4	2642.15	1	0.502464	7767.02	0	0.499161	0.507607	3	0.00451379	12.6667	12.6667	218.359	195.62	3815.26	3951.76	0	12	HAL	NM_002108	94914274		chr12:96389405-96389675	TSS200	S_Shore					12	94914275	94914279	promoter-TSS (NM_001258334)
440545	cg25137372	40777327	40777327	-0.167816	-25.5117	0.511034	7323.86	0	0.412564	0.607498	3	0.0974828	14.6667	14.6667	206.01	198.941	3465.85	3858.01	1	0.678849	7633.8	0	0.648753	0.70148	3	0.027145	17.3333	17.3333	166.292	252.921	2395.62	5238.17	0	12	HAL;HAL	NM_002108;NM_002108	94914190		chr12:96389405-96389675	1stExon;5'UTR	S_Shore				rs77869005	12	94914191	94914195	promoter-TSS (NM_001258334)
398154	cg22534509	29659467	29659467	0.14608	16.6797	0.453233	14694.4	0	0.32798	0.551001	3	0.114023	9.66667	9.66667	351.545	277.59	8068.66	6625.72	1	0.307153	15736.3	0	0.298738	0.315308	3	0.00828826	15.6667	15.6667	413.188	190.524	10878.2	4858.13	0	12	GPR81;GPR81	NM_032554;NM_032554	121781072			1stExon;5'UTR				12:121780181-121781262		12	121781073	121781077	promoter-TSS (NM_032554)
317195	cg17326769	54713324	71679457	-0.116687	-22.309	0.0955064	940.987	0	0.0511912	0.158863	3	0.0563046	11.3333	16.3333	122.35	63.6055	846.864	94.1226	1	0.212193	791.616	0	0.15106	0.280899	3	0.0652495	10.6667	12.3333	110.77	77.2129	602.383	189.233	0	20	HCK	NM_002110	30103366		chr20:30639908-30640786	TSS1500	N_Shore			20:30103087-30104257		20	30103367	30103371	promoter-TSS (NM_001172131)
208901	cg11064039	34798331	48746429	-0.156543	-32.7893	0.141156	14073	0	0.127916	0.148975	3	0.0115284	15.3333	16.3333	463.628	161.384	12068.2	2004.84	1	0.297699	17787.8	0	0.252068	0.330606	3	0.0407857	15.3333	19.3333	522.802	241.331	12423.1	5364.66	0	7	PRKAR1B;PRKAR1B;PRKAR1B;HEATR2	NM_001164760;NM_001164759;NM_001164758;NM_017802	732626		chr7:766085-766952	5'UTR;5'UTR;5'UTR;TSS1500	Island					7	732627	732631	promoter-TSS (NM_017802)
122523	cg06242242	14745500	14745500	-0.117624	-13.6844	0.179737	8084.63	0	0.156101	0.191895	3	0.0204723	14.6667	14.6667	219.217	114.824	6622.82	1461.81	1	0.297361	10192.6	0	0.269307	0.319034	3	0.0254702	8	8	395.433	234.554	7137.11	3055.54	0	7	PRKAR1B;PRKAR1B;PRKAR1B;HEATR2	NM_001164760;NM_001164759;NM_001164758;NM_017802	732630		chr7:766085-766952	5'UTR;5'UTR;5'UTR;TSS1500	Island					7	732631	732635	promoter-TSS (NM_017802)
113216	cg05729249	59624393	59624393	-0.116309	-19.3963	0.115	13378.3	0	0.109495	0.123986	3	0.00784783	16.3333	16.3333	354.776	91.3934	11829.4	1548.93	1	0.231309	15983.7	0	0.21023	0.25715	3	0.0238199	12	12	487.633	250.592	12254.2	3729.49	0	7	PRKAR1B;PRKAR1B;PRKAR1B;HEATR2	NM_001164760;NM_001164759;NM_001164758;NM_017802	732645		chr7:766085-766952	5'UTR;5'UTR;5'UTR;TSS1500	Island				rs62432205	7	732646	732650	promoter-TSS (NM_017802)
119987	cg06096382	74731464	74731464	-0.178222	-32.7095	0.549884	3608.45	0	0.455504	0.616873	3	0.0840994	19.3333	19.3333	126.792	109.705	1575.86	2032.59	1	0.728106	3367.55	0	0.68665	0.761444	3	0.0380525	16.6667	16.6667	93.7543	148.113	842.896	2524.65	0	7	HECW1	NM_015052	43118250		chr7:43152020-43153340	TSS1500	N_Shore					7	43118251	43118255	promoter-TSS (NM_015052)
282927	cg15262954	21797476	23809358	-0.0816596	-15.6021	0.0449365	9594.74	0	0.0269575	0.0630458	3	0.0180445	16	15	460.471	62.308	9159.28	435.458	1	0.126596	8483.72	0	0.0883627	0.155991	3	0.0346697	15.6667	18.3333	290.988	105.166	7425.31	1058.41	0	20	PRIC285;PRIC285	NM_001037335;NM_033405	61669316		chr20:62193966-62198985	Body;1stExon	Island		TRUE	20:61664111-61669405		20	61669317	61669321	exon (NM_033405, exon 1 of 14)
158764	cg08179431	74756484	74756484	0.171356	24.2819	0.564718	8213.29	0	0.390681	0.700198	3	0.15832	17.6667	17.6667	191.472	187.778	3499.84	4713.45	1	0.393363	7634.21	0	0.383557	0.407697	3	0.0126913	13	13	224.794	227.823	4594.77	3039.44	0	6	HFE;HFE;HFE;HFE;HFE;HFE;HFE;HFE;HFE	NM_139006;NM_139011;NM_000410;NM_139004;NM_139007;NM_139010;NM_139009;NM_139003;NM_139008	26194550			TSS1500;TSS1500;TSS1500;TSS1500;TSS1500;TSS1500;TSS1500;TSS1500;TSS1500						6	26194551	26194555	promoter-TSS (NM_000410)
240672	cg13015616	65621376	65621376	0.177549	27.456	0.508085	7673.44	0	0.334433	0.669507	3	0.167871	12	12	256.112	185.354	3690.18	3983.26	1	0.330536	7623.44	0	0.304107	0.347667	3	0.0232211	16	16	257.77	139.817	5065.39	2558.06	0	6	HFE;HFE;HFE;HFE;HFE;HFE;HFE;HFE;HFE	NM_139006;NM_139011;NM_000410;NM_139004;NM_139007;NM_139010;NM_139009;NM_139003;NM_139008	26194564			TSS1500;TSS1500;TSS1500;TSS1500;TSS1500;TSS1500;TSS1500;TSS1500;TSS1500						6	26194565	26194569	promoter-TSS (NM_000410)
322109	cg17635970	26639344	26639344	-0.130286	-15.3536	0.607425	6750.21	0	0.385516	0.77678	3	0.200857	12	12	246.19	254.253	2563.2	4187.01	1	0.737711	7051.79	0	0.528226	0.870494	3	0.183574	10.6667	10.6667	207.948	303.546	1754.75	5297.04	0	8	HHLA1	NM_001145095	133186784			TSS200						8	133186785	133186789	promoter-TSS (NM_001145095)
84878	cg04225088	56633385	56633385	-0.15077	-26.3672	0.631406	5905.2	0	0.468599	0.78109	3	0.156659	12.3333	12.3333	191.948	242.266	2089.58	3815.62	1	0.782176	6173.07	0	0.775255	0.792012	3	0.00875047	16	16	147.983	275.718	1266.66	4906.41	0	11	HIPK3;HIPK3	NM_005734;NM_001048200	33234762		chr11:33278657-33280175	TSS1500;TSS1500	N_Shore					11	33234763	33234767	promoter-TSS (NM_005734)
337478	cg18576210	14768330	14768330	-0.0677186	-14.9224	0.0157468	3471.45	0	0	0.0316965	3	0.0158492	14.3333	14.3333	185.669	38.1309	3409.38	62.0731	1	0.0834653	3240.98	0	0.0266749	0.19369	3	0.0954725	15	15	168.086	41.2802	3109.74	131.244	0	6	HIST1H3B;HIST1H2AB	NM_003537;NM_003513	26141765		chr6:26033474-26033787	TSS1500;1stExon	Island		TRUE		rs3842706	6	26141766	26141770	promoter-TSS (NM_003513)
168936	cg08746853	24677465	24677465	0.160271	31.0284	0.327498	3465.61	0	0.198949	0.431043	3	0.11805	13	13	179.498	126.233	2280.41	1185.21	1	0.167228	2907.11	0	0.156135	0.175724	3	0.0100492	14.3333	14.3333	175.372	101.168	2403.37	503.735	0	12	HIST4H4	NM_175054	14816220		chr12:14922877-14923974	TSS1500	S_Shore					12	14816221	14816225	promoter-TSS (NM_175054)
338429	cg18638581	23652499	23652499	-0.136526	-14.5556	0.539874	11615.1	0	0.429943	0.679549	3	0.127434	15.6667	15.6667	285.02	198.097	5290.79	6324.31	1	0.6764	12384.8	0	0.652804	0.695909	3	0.021841	11.3333	11.3333	175.506	262.272	3955.1	8429.74	0	2	HK2	NM_000189	74913110		chr2:75060879-75062664	TSS200	N_Shore					2	74913111	74913115	promoter-TSS (NM_000189)
450320	cg25764570	61715391	61715391	-0.124077	-23.0602	0.720324	8779.74	0	0.638913	0.83567	3	0.102674	13.6667	13.6667	142.608	262.531	2377.3	6402.43	1	0.844402	8816.71	0	0.803227	0.898659	3	0.0490429	14.3333	14.3333	162.511	220.817	1289.09	7527.62	0	6	HLA-DRA	NM_019111	32515267			TSS1500						6	32515268	32515272	promoter-TSS (NM_019111).2
349762	cg19383211	64725327	64725327	-0.163481	-33.4936	0.633512	820.296	0	0.526194	0.806827	3	0.15151	15.6667	15.6667	74.9896	67.8691	173.799	646.497	1	0.796994	2550.97	0	0.700562	0.856706	3	0.0842996	15.3333	15.3333	89.091	163.573	411.191	2139.78	0	6	HLA-DRB6	NR_001298	32635566			Body						6	32635567	32635571	intron (NR_001298, intron 1 of 5)
428155	cg24389386	23649372	23649372	-0.116563	-24.7081	0.757953	6329.42	0	0.675016	0.85056	3	0.0881705	14.3333	14.3333	107.121	221.831	1484.1	4845.33	1	0.874516	5924.75	0	0.86345	0.888231	3	0.012601	11.3333	11.3333	108.145	145.181	659.993	5264.75	0	6	HLA-H	NR_001434	29962719		chr6:29855295-29856565	TSS1500	N_Shore					6	29962720	29962724	promoter-TSS (NR_001434)
147919	cg07584860	40605397	40605397	-0.187097	-56.3642	0.663594	1678.82	0	0.561669	0.755669	3	0.0973744	10.3333	10.3333	88.1556	105.282	461.466	1217.35	1	0.850691	1437.64	0	0.818206	0.871335	3	0.0284747	11.6667	11.6667	57.1228	156.792	130.443	1307.2	0	6	HLA-H	NR_001434	29962778		chr6:29855295-29856565	TSS1500	N_Shore					6	29962779	29962783	promoter-TSS (NR_001434)
363157	cg20198242	14731495	14731495	-0.222645	-49.2015	0.42159	4756.08	0	0.31749	0.620071	3	0.171958	15	15	188.237	167.803	2629.03	2127.05	1	0.644234	4887.33	0	0.600916	0.669104	3	0.0376522	12.6667	12.6667	170.934	183.303	1683.71	3203.62	0	6	HLA-H	NR_001434	29963089		chr6:29855295-29856565	TSS1500	N_Shore					6	29963090	29963094	promoter-TSS (NR_001434)
2637	cg00113675	10726431	10726431	-0.156751	-19.8381	0.474334	10759.2	0	0.37336	0.610236	3	0.122239	11.6667	11.6667	189.341	253.393	5370.24	5388.93	1	0.631085	11332.3	0	0.574151	0.721991	3	0.0795597	14.6667	14.6667	188.9	278.272	4214.07	7118.19	0	6	HLA-H	NR_001434	29963326		chr6:29855295-29856565	TSS200	Island			6:29963281-29964497		6	29963327	29963331	promoter-TSS (NR_001434)
329581	cg18107006	13623397	13623397	-0.163068	-24.8801	0.53931	4468.87	0	0.39129	0.696776	3	0.152962	10	10	176.945	189.352	2013.05	2455.82	1	0.702378	4723.13	0	0.657123	0.746917	3	0.0449015	13.6667	13.6667	153.857	201.562	1329.47	3393.66	0	2	HNRPLL;HNRPLL	NM_001142650;NM_138394	38684670		chr2:38829103-38830804	TSS1500;TSS1500	S_Shore					2	38684671	38684675	promoter-TSS (NM_001142650)
135618	cg06942183	30807485	30807485	-0.142386	-14.7051	0.467954	8454.05	0	0.396154	0.540513	3	0.0721829	12.6667	12.6667	258.463	176.856	4473.39	3980.66	1	0.61034	7427.65	0	0.599896	0.618697	3	0.00957312	11.3333	11.3333	233.989	223.609	2831.43	4596.21	0	17	HOXB2	NM_002145	43977606		chr17:46620367-46621373	TSS1500	S_Shore		TRUE			17	43977607	43977611	promoter-TSS (NM_002145)
414448	cg23530553	33607424	33607424	-0.119288	-14.8772	0.665562	10700.5	0	0.569734	0.761329	3	0.0957975	15.3333	15.3333	203.17	192.867	3496.53	7203.94	1	0.784851	10673.4	0	0.77718	0.798286	3	0.0116743	15	15	167.671	211.13	2213.44	8460	0	17	HOXB2	NM_002145	43977535		chr17:46620367-46621373	TSS200	S_Shore		TRUE			17	43977536	43977540	promoter-TSS (NM_002145)
402375	cg22807449	30720425	44625341	-0.182459	-31.6965	0.5028	4678.6	0	0.389694	0.634613	3	0.123527	12.3333	17.6667	164.123	161.99	2343.43	2335.18	1	0.685259	3870.76	0	0.64569	0.715415	3	0.0358033	17.6667	19	109.677	173.133	1138.43	2732.33	0	17	HOXB2	NM_002145	43977521		chr17:46620367-46621373	TSS200	S_Shore		TRUE			17	43977522	43977526	promoter-TSS (NM_002145)
401825	cg22777724	59726498	59726498	-0.141256	-17.8126	0.575122	5352.78	0	0.441031	0.744622	3	0.154862	15.3333	15.3333	178.616	171.475	2249.38	3103.4	1	0.716378	5390.81	0	0.673697	0.743074	3	0.0373489	13.3333	13.3333	168.822	160.583	1464.68	3926.14	0	17	HOXB2	NM_002145	43977515		chr17:46620367-46621373	TSS200	S_Shore		TRUE			17	43977516	43977520	promoter-TSS (NM_002145)
178808	cg09313705	30747444	30747444	-0.13779	-14.8286	0.535397	5259.21	0	0.415805	0.67187	3	0.128864	11	11	226.619	166.696	2388.7	2870.51	1	0.673187	5038.85	0	0.653561	0.710222	3	0.0320927	14.3333	14.3333	123.978	172.286	1581.69	3457.17	0	17	HOXB2	NM_002145	43977490		chr17:46620367-46621373	TSS200	S_Shore		TRUE			17	43977491	43977495	promoter-TSS (NM_002145)
468323	cg26841048	10786344	10786344	-0.124212	-15.8665	0.651661	10400.5	0	0.570572	0.757917	3	0.0961743	10	10	255.967	350.151	3534.49	6866.01	1	0.775873	10248.4	0	0.763503	0.786887	3	0.0117506	12.6667	12.6667	232.423	302.496	2216.97	8031.44	0	17	HOXB2	NM_002145	43977453		chr17:46620367-46621373	TSS200	S_Shore		TRUE			17	43977454	43977458	promoter-TSS (NM_002145)
121246	cg06172871	60799388	60799388	-0.14286	-20.1367	0.602095	8513.58	0	0.472619	0.754494	3	0.142329	10.6667	10.6667	204.091	266.721	3352.47	5161.1	1	0.744954	8686.47	0	0.741178	0.749286	3	0.00408218	11.6667	11.6667	208.246	240.281	2141.2	6545.27	0	16	HP;HP	NM_005143;NM_001126102	70645745			TSS1500;TSS1500					rs5467	16	70645746	70645750	promoter-TSS (NM_001126102)
418823	cg23815491	10789342	10789342	-0.145914	-21.5082	0.603068	15212	0	0.453396	0.752179	3	0.149393	7.33333	7.33333	218.917	496.857	5993.38	9218.59	1	0.748982	15836.6	0	0.743229	0.753111	3	0.00513714	12.6667	12.6667	229.054	422.706	3902.75	11933.8	0	16	HP;HP	NM_001126102;NM_005143	70646123			Body;Body					rs9927981	16	70646124	70646128	intron (NM_005143, intron 1 of 6)
304579	cg16567676	28622480	28622480	-0.14616	-18.0473	0.540583	3725.12	0	0.40789	0.657501	3	0.125551	12.3333	12.3333	185.633	161.347	1630.36	2094.76	1	0.686743	3958.14	0	0.66323	0.732881	3	0.0399593	14.3333	14.3333	143.492	164.852	1171.83	2786.31	0	4	HPGDS	NM_014485	95483097			TSS200						4	95483098	95483102	promoter-TSS (NM_014485)
67258	cg03321813	15642331	15642331	-0.139084	-13.8256	0.478634	20035.3	0	0.354503	0.639884	3	0.146267	16.3333	16.3333	265.99	299.007	10451.9	9583.43	1	0.617718	18756.3	0	0.601245	0.630477	3	0.0149652	9.33333	9.33333	300.935	401.718	7112.61	11643.7	0	4	HPSE;HPSE;HPSE	NM_006665;NM_001098540;NM_001166498	84476177		chr4:84255726-84256399	TSS1500;TSS1500;TSS1500	S_Shore					4	84476178	84476182	promoter-TSS (NM_006665)
322464	cg17660833	15755373	15755373	-0.131977	-24.6236	0.699998	6594.07	0	0.556986	0.867705	3	0.156824	13	13	134.87	191.429	1907.11	4686.95	1	0.831975	6611.61	0	0.822988	0.848512	3	0.01434	12	12	116.28	311.066	1029.41	5582.2	0	3	HRH1;HRH1;HRH1	NM_001098213;NM_001098211;NM_001098212	11242020			5'UTR;TSS1500;5'UTR		TRUE	TRUE			3	11242021	11242025	promoter-TSS (NM_001098211)
321230	cg17571559	71716445	71716445	-0.154113	-21.5297	0.547966	10115	0	0.452305	0.673464	3	0.113559	11	11	218.297	276.558	4497.47	5617.55	1	0.702079	10952.1	0	0.689265	0.713463	3	0.0121624	13.3333	13.3333	151.237	280.917	3200.9	7751.25	0	3	HRH1;HRH1;HRH1	NM_001098213;NM_001098211;NM_001098212	11242525			5'UTR;TSS200;5'UTR			TRUE			3	11242526	11242530	promoter-TSS (NM_001098211)
142352	cg07283015	20765456	20765456	-0.170486	-41.4088	0.655741	9737.1	0	0.533989	0.80399	3	0.136936	15.3333	15.3333	142.229	228.554	3290.86	6446.25	1	0.826226	9752.19	0	0.819054	0.838222	3	0.0104544	11.6667	11.6667	144.396	231.329	1614.64	8137.55	0	18	HRH4;HRH4;HRH4	NM_021624;NM_001160166;NM_001143828	20293855			TSS1500;TSS1500;TSS1500						18	20293856	20293860	promoter-TSS (NM_021624)
186174	cg09740468	20635426	20635426	-0.133717	-14.4847	0.563743	19728.1	0	0.439417	0.703177	3	0.132527	14.3333	14.3333	335.416	305.359	8592.35	11135.7	1	0.69746	19292	0	0.666627	0.719225	3	0.0274467	10.3333	10.3333	379.65	360.709	5805.25	13486.7	0	6			2970324						TRUE			6	2970325	2970329	promoter-TSS (NR_033884)
144046	cg07377178	39803315	39803315	-0.13671	-15.4842	0.562311	12162.4	0	0.451202	0.703825	3	0.129027	15	15	227.464	260.383	5270.46	6891.96	1	0.699021	12030	0	0.683741	0.714249	3	0.015254	14	14	217.504	243.351	3558.68	8471.33	0	6			2970063					TRUE	TRUE			6	2970064	2970068	promoter-TSS (NR_033884)
331329	cg18200810	22755303	22755303	0.134927	14.0292	0.67563	7790.9	0	0.583252	0.772386	3	0.0946427	14.3333	14.3333	171.709	283.908	2489.59	5301.31	1	0.540703	7899.54	0	0.482192	0.570372	3	0.0506736	18.6667	18.6667	197.698	168.44	3571.69	4327.85	0	13	HTR2A;HTR2A	NM_001165947;NM_000621	46370201			TSS1500;TSS1500						13	46370202	46370206	promoter-TSS (NM_001165947)
378222	cg21184369	50788462	50788462	-0.154786	-31.2306	0.65411	6144.68	0	0.508749	0.811318	3	0.151632	12	12	206.156	216.803	2026.37	4118.31	1	0.808896	6294.07	0	0.803687	0.815833	3	0.00625431	14.3333	14.3333	121.133	208.086	1120.02	5174.05	0	8	HTRA4;PLEKHA2	NM_153692;NM_021623	38950305		chr8:38831592-38832353	TSS1500;3'UTR	N_Shore				rs62504411	8	38950306	38950310	promoter-TSS (NM_153692)
426890	cg24312537	24621480	24621480	-0.119111	-24.4688	0.747633	1714.91	0	0.602493	0.866274	3	0.133872	15.6667	15.6667	68.0143	144.103	342.129	1372.79	1	0.866745	2087.1	0	0.802162	0.908194	3	0.0566753	13	13	70.5055	140.751	187.612	1899.48	0	8	HTRA4;PLEKHA2	NM_153692;NM_021623	38950489		chr8:38831592-38832353	TSS1500;3'UTR	N_Shore					8	38950490	38950494	promoter-TSS (NM_153692)
369759	cg20641531	13730496	13730496	-0.0870213	-14.8577	0.805765	6435.33	0	0.749129	0.896717	3	0.0795532	14	14	112.52	305.606	1136.65	5298.68	1	0.892786	6652.79	0	0.883423	0.910663	3	0.0154872	13.6667	13.6667	111.14	179.164	622.55	6030.24	0	7	ICA1;ICA1;ICA1	NM_004968;NM_001136020;NM_022307	8269256		chr7:8301031-8302252	TSS1500;TSS1500;TSS1500	S_Shore					7	8269257	8269261	promoter-TSS (NM_001136020)
337238	cg18561976	54681445	54681445	0.168803	34.3479	0.339421	4504.81	0	0.207122	0.453762	3	0.124297	14.3333	14.3333	173.05	174.901	2864.66	1640.15	1	0.170617	3754.56	0	0.143206	0.185438	3	0.0237654	16	16	169.19	84.6792	3089.13	665.43	0	2	ICOS;ICOS	NM_012092;NM_012092	204509753			5'UTR;1stExon						2	204509754	204509758	promoter-TSS (NM_012092)
284011	cg15344028	69678490	69678490	0.194393	37.1572	0.461107	4190.53	0	0.270025	0.622584	3	0.178134	13.3333	13.3333	256.013	133.175	2194.15	1996.38	1	0.266714	3633.77	0	0.261026	0.27172	3	0.00537912	15	15	183.775	92.1188	2638.04	995.726	0	2	ICOS;ICOS	NM_012092;NM_012092	204509755			5'UTR;1stExon						2	204509756	204509760	promoter-TSS (NM_012092)
479878	cg27518976	24781366	24781366	-0.133258	-14.7525	0.573945	4481.43	0	0.424318	0.740878	3	0.158988	16	16	129.412	161.406	1839.19	2642.24	1	0.707203	4608.22	0	0.646083	0.754826	3	0.0556141	12.3333	12.3333	107.784	173.149	1275.61	3332.61	0	1	ID3	NM_002167	23759317		chr1:23884842-23885087	TSS1500	S_Shore					1	23759318	23759322	promoter-TSS (NM_002167)
173861	cg09026253	37672357	37672357	0.148944	17.1706	0.47371	11341.5	0	0.336568	0.591574	3	0.128591	8	8	342.041	323.428	5980.75	5360.76	1	0.324766	12200.3	0	0.318334	0.334071	3	0.00825213	12.3333	12.3333	358.983	230.613	8199.42	4000.89	0	11	IFITM1	NM_003641	303267		chr11:310728-311419	TSS1500	S_Shore					11	303268	303272	promoter-TSS (NM_003641)
200476	cg10552523	73656410	73656410	0.130607	19.4538	0.294864	9375.2	0	0.179199	0.367513	3	0.101259	15.3333	15.3333	222.843	175.429	6602.13	2773.08	1	0.164256	9667.94	0	0.148589	0.172416	3	0.0135719	11.6667	11.6667	307.945	74.855	8058.99	1608.95	0	11	IFITM1	NM_003641	303478		chr11:315739-316539	TSS1500	N_Shelf		TRUE		rs34346488	11	303479	303483	promoter-TSS (NM_003641)
317750	cg17356733	32691445	32691445	-0.149521	-28.539	0.656394	7735.39	0	0.527603	0.803091	3	0.138614	16.6667	16.6667	134.683	240.923	2578.75	5156.64	1	0.805916	8606.98	0	0.78198	0.824885	3	0.0218797	17	17	143.753	227.263	1599.1	7007.87	0	21	IFNGR2	NM_005534	33696497		chr21:34775437-34776493	TSS1500	N_Shore					21	33696498	33696502	promoter-TSS (NM_005534)
98100	cg04914946	50717372	65772498	-0.16962	-46.9692	0.684388	1899.2	0	0.498438	0.83363	3	0.170585	12	12.3333	82.2407	159.226	560.841	1338.36	1	0.854008	2353.36	0	0.833536	0.891595	3	0.0325952	10.3333	13.6667	83.6311	290.562	267.827	2085.53	0	16	METTL9;IGSF6;IGSF6;METTL9	NM_001077180;NM_005849;NM_005849;NM_016025	21571433			Body;1stExon;5'UTR;Body						16	21571434	21571438	promoter-TSS (NM_005849)
277936	cg14958757	28788423	66695374	0.100605	13.367	0.216317	2497.77	0	0.178987	0.27088	3	0.0483092	14.3333	12.3333	185.349	99.0447	1947.31	550.46	1	0.115712	4942.81	0	0.101645	0.14175	3	0.0225732	16.3333	16	221.294	83.8046	4375.77	567.045	0	10	IKZF5;IKZF5;ACADSB	NM_022466;NM_022466;NM_001609	124758260		chr10:124767758-124768897	5'UTR;1stExon;TSS200	Island			10:124757720-124759105	rs2277250	10	124758261	124758265	promoter-TSS (NM_001271840)
263129	cg14180511	29652372	29652372	-0.147508	-20.5618	0.578798	10201.8	0	0.452589	0.744635	3	0.150002	10.3333	10.3333	357.421	293.985	4297.05	5904.71	1	0.726306	10232.8	0	0.699593	0.744883	3	0.0237158	10	10	152.116	296.992	2729.86	7502.97	0	1	IL10	NM_000572	205012810			TSS1500						1	205012811	205012815	promoter-TSS (NM_000572)
223207	cg11916609	13736446	13736446	-0.125774	-19.0934	0.680449	4703.97	0	0.547455	0.840085	3	0.148123	14.3333	14.3333	122.893	159.616	1470.48	3233.49	1	0.806223	5372.34	0	0.802867	0.811167	3	0.00437195	14.6667	14.6667	122.931	200.815	959.668	4412.68	0	2	IL1RL1	NM_016232	102293920			TSS1500						2	102293921	102293925	promoter-TSS (NM_016232)
51799	cg02543462	53787474	53787474	-0.139572	-13.405	0.388882	11368.5	0	0.29752	0.482724	3	0.092627	9.33333	9.33333	306.733	248.568	6853.97	4514.57	1	0.528455	12095.9	0	0.484728	0.55689	3	0.0384342	11.3333	11.3333	343.801	310.844	5675.48	6420.44	0	2	IL1RN;IL1RN;IL1RN;IL1RN	NM_173842;NM_173843;NM_173841;NM_000577	113601587			TSS200;5'UTR;Body;Body					rs4252003	2	113601588	113601592	promoter-TSS (NM_173842)
54151	cg02656594	29675420	29675420	-0.171237	-33.8851	0.600626	8235.01	0	0.434029	0.784814	3	0.176053	11.3333	11.3333	177.435	229.871	3271.25	4963.77	1	0.771863	8501.29	0	0.759048	0.790971	3	0.016866	15.3333	15.3333	155.97	241.334	1865.21	6636.07	0	16	IL21R	NM_181078	27319997			TSS1500						16	27319998	27320002	promoter-TSS (NM_181078)
359439	cg19951006	39718407	39718407	0.19614	46.3088	0.377677	6652.55	0	0.226246	0.479627	3	0.133741	11	11	199.468	203.222	4126.62	2525.92	1	0.181537	6841.37	0	0.170495	0.195857	3	0.012995	7.33333	7.33333	292.608	87.4938	5580.84	1260.53	0	12	IL23A	NM_016584	55018882			TSS200		TRUE			rs59094153	12	55018883	55018887	promoter-TSS (NM_016584)
434640	cg24773560	66745410	66745410	0.127855	21.7404	0.260713	10340.8	0	0.150614	0.325369	3	0.0958311	15	15	297.309	177.512	7632.67	2708.1	1	0.132858	9609.11	0	0.12476	0.140186	3	0.0077419	8.66667	8.66667	409.303	139.959	8318.47	1290.64	0	12	IL23A;IL23A	NM_016584;NM_016584	55018990			5'UTR;1stExon		TRUE				12	55018991	55018995	promoter-TSS (NM_016584)
301874	cg16417028	26645354	26645354	0.169321	24.1744	0.623125	7863.3	0	0.466538	0.753832	3	0.145385	10.6667	10.6667	191.491	257.15	2937.31	4925.99	1	0.453804	7514.81	0	0.432374	0.478191	3	0.0230513	12	12	263.726	170.649	4048.35	3466.46	0	1	IL24;IL24;IL24;IL24	NM_006850;NM_181339;NM_181339;NM_006850	205137448			1stExon;5'UTR;1stExon;5'UTR		TRUE				1	205137449	205137453	promoter-TSS (NM_001185158)
132575	cg06796611	61795504	61795504	0.182247	28.7758	0.597019	6991.49	0	0.422623	0.738111	3	0.160359	13.6667	13.6667	228.608	220.606	2746.74	4244.75	1	0.414771	6880.88	0	0.402588	0.431041	3	0.0146603	13.3333	13.3333	204.795	158.662	3987.82	2893.06	0	1	IL24;IL24;IL24;IL24	NM_006850;NM_181339;NM_181339;NM_006850	205137457			1stExon;5'UTR;1stExon;5'UTR		TRUE			rs79794245	1	205137458	205137462	promoter-TSS (NM_001185158)
4382	cg00201760	19699378	19699378	-0.132764	-14.061	0.561717	14705.4	0	0.456215	0.696398	3	0.122721	11.3333	11.3333	314.432	227.479	6361.43	8343.94	1	0.694481	14675.4	0	0.688785	0.69921	3	0.00527947	15.6667	15.6667	164.047	374.379	4418.71	10256.7	0	16	IL27	NM_145659	28425886			TSS1500						16	28425887	28425891	promoter-TSS (NM_145659)
99625	cg04995291	41601450	41601450	0.188212	31.402	0.539167	3492.14	0	0.388904	0.649804	3	0.134888	21.3333	21.3333	135.591	133.208	1549.68	1942.46	1	0.350955	3364.99	0	0.330541	0.373603	3	0.0216179	17.3333	17.3333	151.79	116.336	2149.03	1215.96	0	22	IL2RB	NM_000878	35876271			TSS1500					rs3218249	22	35876272	35876276	promoter-TSS (NM_000878)
380298	cg21307484	12783432	12783432	0.122858	14.6063	0.314161	16171.4	0	0.210185	0.400246	3	0.0962855	16	16	278.705	199.442	11052.6	5118.74	1	0.191303	16834.4	0	0.182102	0.198825	3	0.00848709	18.6667	18.6667	352.977	105.367	13585.3	3249.1	0	22	IL2RB	NM_000878	35876166			TSS1500						22	35876167	35876171	promoter-TSS (NM_000878)
143807	cg07363330	51743353	51743353	-0.161127	-29.984	0.615216	5956.48	0	0.469152	0.774275	3	0.152976	14.6667	14.6667	154.788	173.244	2219.54	3736.94	1	0.776342	6129.13	0	0.754052	0.80475	3	0.0258968	13	13	123.9	241.441	1296.43	4832.7	0	5	IL31RA	NM_139017	55184250			Body						5	55184251	55184255	promoter-TSS (NM_001242639)
307706	cg16730716	33661503	33661503	0.151743	39.6122	0.86372	10957.3	0	0.849727	0.878592	3	0.0144527	14.6667	14.6667	158.174	282.283	1407.82	9549.49	1	0.711977	12376.4	0	0.614085	0.77654	3	0.0862036	14.3333	14.3333	166.906	270.168	3476.24	8900.16	0	16	IL32;IL32;IL32;IL32;IL32;IL32;IL32;IL32	NM_001012631;NM_001012632;NM_001012633;NM_001012636;NM_001012718;NM_004221;NM_001012634;NM_001012635	3054987			TSS1500;TSS1500;TSS1500;TSS1500;TSS1500;TSS1500;TSS1500;TSS1500			TRUE			16	3054988	3054992	promoter-TSS (NM_001012633)
86625	cg04312209	66711307	66711307	0.136405	22.2787	0.294127	7772.38	0	0.176914	0.408525	3	0.115831	12.3333	12.3333	299.57	125.415	5435.86	2336.52	1	0.157722	6915.56	0	0.147851	0.165817	3	0.00911359	15	15	299.302	90.6988	5809.76	1105.8	0	5	IL7R	NM_002185	35892887			1stExon					rs76319694	5	35892888	35892892	exon (NM_002185, exon 1 of 8)
233173	cg12530481	52679317	52679317	-0.0828828	-15.5975	0.0479784	2973.43	0	0.0352813	0.0646352	3	0.0150723	18	18	234.562	45.4255	2826.49	146.943	1	0.130861	3230.76	0	0.0680022	0.243563	3	0.097819	13	13	164.035	64.97	2798.24	432.511	0	1	ILF2	NM_004515	151910703		chr1:153643318-153643529	TSS1500	S_Shore					1	151910704	151910708	promoter-TSS (NM_004515)
410244	cg23268197	46794452	72667442	0.082231	15.1296	0.906851	12981.3	0	0.828057	0.974479	3	0.0738469	13.3333	5.33333	102.736	356.179	1150.09	11831.2	1	0.82462	13912.3	0	0.791942	0.885769	3	0.0529988	13	10.6667	142.59	521.445	2386.97	11525.3	0	19	INSL3	NM_005543	17793244		chr19:17931951-17932370	1stExon	Island			19:17792932-17793306		19	17793245	17793249	exon (NM_001265587, exon 1 of 3)
354762	cg19690214	71647351	71647351	-0.162177	-21.6996	0.468024	14399.9	0	0.354416	0.576079	3	0.110936	11	11	428.892	257.902	7617.53	6782.39	1	0.630201	14453.7	0	0.619488	0.636031	3	0.00928941	13.3333	13.3333	244.546	320.767	5279.52	9174.23	0	6	IPCEF1;IPCEF1	NM_001130700;NM_015553	154720018			TSS1500;TSS1500						6	154720019	154720023	promoter-TSS (NM_015553)
359642	cg19963522	23800382	23800382	-0.172255	-28.1718	0.524768	9926.7	0	0.38383	0.674717	3	0.145652	14	14	248.409	207.105	4682.34	5244.36	1	0.697023	10134.5	0	0.693347	0.699196	3	0.00320129	14.6667	14.6667	188.114	233.923	3002.7	7131.78	0	6	IPCEF1;IPCEF1	NM_001130700;NM_015553	154719488			5'UTR;5'UTR						6	154719489	154719493	intron (NM_001130700, intron 1 of 11)
325213	cg17840914	60744336	35624478	0.0648749	14.6752	0.0754461	13835.5	0	0.0623529	0.08853	3	0.0130885	10	13	645.248	169.177	12782	1053.56	1	0.0105711	13362.4	0	0.000911337	0.0223586	3	0.0108808	10.3333	12.3333	440.311	64.7184	13210.7	151.728	0	12	PUS7L;IRAK4;PUS7L;IRAK4;IRAK4;IRAK4;PUS7L;IRAK4	NM_031292;NM_001145257;NM_001098614;NM_001145258;NM_016123;NM_001145256;NM_001098615;NM_001114182	42438964		chr12:44152506-44152922	TSS200;TSS200;TSS200;TSS200;TSS200;TSS200;TSS200;TSS200	Island			12:42438659-42439511		12	42438965	42438969	promoter-TSS (NM_001114182)
390404	cg22000984	62769358	62769358	0.168437	25.3461	0.454344	3999.36	0	0.371117	0.510388	3	0.0735076	11	11	190.518	157.043	2124.74	1874.61	1	0.285907	3751.88	0	0.27352	0.307352	3	0.0186462	11	11	223.414	106.905	2651.11	1100.78	0	5	IRGM;IRGM	NM_001145805;NM_001145805	150206471			1stExon;5'UTR				5:150206471-150206641	rs11748151	5	150206472	150206476	5' UTR (NM_001145805, exon 1 of 2)
259041	cg13984928	25719455	64793338	-0.114806	-17.1745	0.712303	9982.02	0	0.608231	0.822093	3	0.107046	13	17.6667	214.562	390.362	2715.53	7266.49	1	0.82711	10517.5	0	0.816333	0.844168	3	0.0149429	12	9.66667	154.017	377.929	1738.49	8779.06	0	17	ITGAE	NM_002208	3651323			TSS200						17	3651324	3651328	promoter-TSS (NM_002208)
88405	cg04404982	30803339	30803339	0.170483	24.4504	0.615298	4448.26	0	0.521671	0.69656	3	0.0880975	17	17	134.197	166.879	1608.56	2839.7	1	0.444815	3535.63	0	0.422537	0.478857	3	0.0299466	11	11	231.117	152.131	1929.7	1605.94	0	16	ITGAL;ITGAL	NM_002209;NM_001114380	30390788		chr16:30485382-30485721	TSS1500;TSS1500	N_Shelf					16	30390789	30390793	promoter-TSS (NM_002209)
94693	cg04742550	53784378	69617445	-0.123206	-18.5046	0.145815	11588.3	0	0.0915846	0.207865	3	0.0585335	17.3333	9.33333	365.023	159.083	9889.53	1698.73	1	0.269021	11527.9	0	0.210466	0.314131	3	0.0531245	13.6667	11	358.315	209.098	8436.76	3091.11	0	16	ITGAX	NM_000887	31273930			TSS200			TRUE			16	31273931	31273935	promoter-TSS (NM_000887)
433501	cg24707889	45673423	45673423	0.146979	16.8339	0.459103	9260.72	0	0.396151	0.493725	3	0.0546091	16	16	264.814	248.556	4945.73	4314.99	1	0.312124	9382.17	0	0.300831	0.324467	3	0.0118533	15.3333	15.3333	409.118	187.163	6419.08	2963.1	0	21	ITGB2;ITGB2	NM_001127491;NM_000211	45165732			5'UTR;TSS1500						21	45165733	45165737	promoter-TSS (NM_000211)
473316	cg27125504	65736432	65736432	-0.0878261	-13.4641	0.793304	3266.81	0	0.740583	0.854745	3	0.0575784	11	11	169.407	155.373	602.549	2664.26	1	0.88113	3099.6	0	0.856409	0.894951	3	0.0214589	10	10	95.6058	142.32	285.085	2814.51	0	3	ITIH4;ITIH4	NM_001166449;NM_002218	52840677			TSS1500;TSS1500			TRUE			3	52840678	52840682	promoter-TSS (NM_001166449)
459408	cg26329274	23760304	23760304	0.184571	40.3982	0.36599	6190.38	0	0.175639	0.535265	3	0.180737	12.6667	12.6667	260.528	194.07	3830.47	2359.91	1	0.181419	6214.32	0	0.157017	0.202294	3	0.0228436	13.3333	13.3333	277.839	138.195	5065.75	1148.57	0	5	ITK	NM_005546	156540431			TSS200						5	156540432	156540436	promoter-TSS (NM_005546)
181305	cg09453312	29728334	29728334	0.230843	57.455	0.485602	5273.39	0	0.274806	0.673513	3	0.200336	15.6667	15.6667	146.214	179.76	2643.88	2629.51	1	0.254758	4592.4	0	0.241963	0.263319	3	0.0112898	15.3333	15.3333	185.438	119.315	3397.38	1195.02	0	5	ITK	NM_005546	156540696			1stExon						5	156540697	156540701	exon (NM_005546, exon 1 of 17)
66020	cg03257293	44649500	44649500	0.155752	28.5539	0.327573	683.166	0	0.259412	0.426335	3	0.087568	19	19	65.8445	63.8229	408.299	274.867	1	0.171821	668.971	0	0.169134	0.176765	3	0.0042874	18.3333	18.3333	85.0265	41.8022	536.657	132.314	0	1	ITPKB	NM_002221	224994286		chr1:226924560-226926553	TSS1500	S_Shore					1	224994287	224994291	promoter-TSS (NM_002221)
392532	cg22143352	52735340	52735340	-0.118956	-14.0023	0.655442	8976	0	0.561527	0.755148	3	0.0969405	12.3333	12.3333	207.394	252.381	3009.26	5966.73	1	0.774397	8724.66	0	0.749631	0.801156	3	0.0258202	10.3333	10.3333	175.527	257.275	1901.83	6822.84	0	14	JDP2;JDP2;JDP2;JDP2	NM_001135048;NM_130469;NM_001135047;NM_001135049	74967594		chr14:75894308-75895469	5'UTR;5'UTR;5'UTR;TSS1500	S_Shelf					14	74967595	74967599	promoter-TSS (NM_001135049)
76730	cg03801286	11610504	11610504	-0.142398	-17.9868	0.570062	14933.1	0	0.429605	0.721805	3	0.146427	14	14	248.609	264.025	6392.87	8540.26	1	0.712461	14748.5	0	0.677475	0.755898	3	0.0398888	13.3333	13.3333	247.862	326.767	4210.67	10537.8	0	21	KCNE1	NM_000219	34806378			TSS1500					rs11702354	21	34806379	34806383	promoter-TSS (NM_000219)
138559	cg07092725	67731379	67731379	-0.151455	-37.1451	0.701866	1855.83	0	0.608719	0.825118	3	0.111296	13	13	69.8124	130.988	403.96	1451.87	1	0.853321	5479.8	0	0.839254	0.864711	3	0.0129384	10.3333	10.3333	128.495	233.111	721.787	4758.01	0	14	KCNH5	NM_172376	62638549			TSS1500						14	62638550	62638554	promoter-TSS (NM_172376)
272275	cg14621900	48627421	48627421	0.183618	30.3051	0.641646	8596.42	0	0.595717	0.708597	3	0.0593035	12.3333	12.3333	151.379	270.102	2994.06	5602.36	1	0.458027	9027.82	0	0.2332	0.579188	3	0.194903	15.3333	15.3333	268.626	187.474	4791.24	4236.57	0	11	KCNK7;KCNK7;KCNK7;KCNK7;KCNK7;KCNK7;KCNK7;KCNK7	NM_033348;NM_033455;NM_005714;NM_033348;NM_033455;NM_033347;NM_033347;NM_005714	65119850		chr11:65366864-65367254	1stExon;5'UTR;5'UTR;5'UTR;1stExon;1stExon;5'UTR;1stExon	N_Shelf		TRUE			11	65119851	65119855	5' UTR (NM_005714, exon 1 of 2)
324313	cg17790605	44755442	26704350	-0.0981714	-14.9106	0.0943723	2869.99	0	0.0415105	0.12775	3	0.0463038	11.3333	12.3333	216.022	99.8221	2589.17	280.82	1	0.192544	2631.63	0	0.152143	0.213171	3	0.034991	14.6667	12.6667	152.576	104.334	2103.42	528.21	0	4	KCTD8	NM_198353	44146283		chr4:44449386-44451133	TSS1500	S_Shore					4	44146284	44146288	promoter-TSS (NM_198353)
47138	cg02308232	38648336	38648336	-0.150947	-21.3761	0.568685	12125.6	0	0.457572	0.712299	3	0.130436	14.3333	14.3333	293.375	303.582	5181.99	6943.63	1	0.719632	12081.9	0	0.704023	0.742329	3	0.0201126	13.3333	13.3333	152.125	340.412	3317.81	8764.06	0	17	KDM6B	NM_001080424	7683487		chr17:7745066-7748420	TSS1500	N_Shelf	TRUE				17	7683488	7683492	promoter-TSS (NM_001080424)
105262	cg05293510	37708492	37708492	-0.0952786	-15.1421	0.08399	1388.58	0	0.0393113	0.153	3	0.0606239	12.3333	12.3333	132.382	50.7456	1267.45	121.132	1	0.179269	1202.56	0	0.129996	0.26663	3	0.0758637	8	8	176.477	115.377	986.909	215.646	0	14	KIAA0317;FCF1	NM_001039479;NM_015962	74249116		chr14:75179629-75179875	5'UTR;TSS1500	N_Shore					14	74249117	74249121	promoter-TSS (NM_015962)
151709	cg07795766	25600418	56666390	-0.052678	-14.3859	0.91697	6838.35	0	0.894212	0.95802	3	0.0356204	11.3333	19.6667	109.194	382.245	456.408	6381.95	1	0.969648	8021.35	0	0.960046	0.981541	3	0.0109292	10.6667	14	76.8501	409.991	138.731	7882.61	0	22	C22orf9;C22orf9	NM_001009880;NM_015264	43987180			Body;TSS200		TRUE	TRUE			22	43987181	43987185	promoter-TSS (NM_015264)
361133	cg20061654	73777444	16772301	-0.0755224	-25.7543	0.884741	12385.5	0	0.846438	0.950562	3	0.0572571	12.3333	15.6667	185.633	437.897	1357.33	11028.1	1	0.960264	12231.8	0	0.947665	0.974179	3	0.0133063	10.6667	18.6667	52.7693	500.028	386.158	11845.6	0	22	C22orf9;C22orf9	NM_001009880;NM_015264	43987156			Body;TSS200		TRUE	TRUE			22	43987157	43987161	promoter-TSS (NM_015264)
389598	cg21935981	57732451	49707390	-0.0672506	-15.4511	0.875942	13298.1	0	0.836684	0.948657	3	0.0630398	10.3333	14.6667	170.167	511.123	1586.87	11711.2	1	0.943192	13534.8	0	0.931132	0.963259	3	0.0174962	9.33333	13.6667	143.997	531.756	664.366	12870.4	0	22	C22orf9;C22orf9	NM_001009880;NM_015264	43987129			Body;TSS200		TRUE	TRUE			22	43987130	43987134	promoter-TSS (NM_015264)
434770	cg24782497	44673316	44673316	0.153208	19.5774	0.445109	14739.9	0	0.318828	0.548745	3	0.116619	11.3333	11.3333	311.523	458.529	8205.44	6534.47	1	0.291901	15865.8	0	0.277392	0.305597	3	0.01412	10.6667	10.6667	395.305	218.238	11192.2	4673.52	0	19	KIAA1683;KIAA1683;KIAA1683	NM_025249;NM_001145305;NM_001145304	18246409			TSS200;TSS200;TSS200			TRUE			19	18246410	18246414	promoter-TSS (NM_025249)
53825	cg02639181	29606442	48747436	-0.116298	-19.9496	0.728608	7070.68	0	0.646743	0.878617	3	0.130092	14	17	155.382	253.627	1807.9	5262.77	1	0.844907	7353.26	0	0.820289	0.867008	3	0.0234609	15.6667	18.3333	114.418	317.93	1043.54	6309.72	0	2	KIDINS220	NM_020738	8895493		chr2:8977373-8977789	TSS1500	S_Shore			2:8895493-8895660		2	8895494	8895498	promoter-TSS (NM_020738)
341479	cg18825594	36751446	36751446	0.155599	18.5858	0.537367	10711.5	0	0.388094	0.644049	3	0.133187	14.3333	14.3333	231.61	264.18	4957.36	5754.11	1	0.381767	10954.1	0	0.336016	0.409318	3	0.039897	13	13	384.331	203.719	6746.45	4207.7	0	2	KLF11	NM_003597	10102101		chr2:10182635-10184702	Body	Island			2:10099764-10102153		2	10102102	10102106	intron (NM_001177718, intron 1 of 3)
59664	cg02931058	48654462	48703444	-0.125248	-15.986	0.647486	10540.5	0	0.614125	0.694963	3	0.0422269	9.33333	11	363.652	314.609	3634.86	6905.69	1	0.772734	11109.3	0	0.768973	0.779379	3	0.005771	12	11.6667	162.429	376.423	2449.57	8659.77	0	2	KLHL30	NM_198582	238711984		chr2:239048071-239048454	TSS200	N_Shore		TRUE			2	238711985	238711989	promoter-TSS (NM_198582)
405095	cg22969763	69684491	69684491	-0.13629	-43.4687	0.771913	3766.54	0	0.683482	0.880481	3	0.100032	10.6667	10.6667	112.01	200.69	784.074	2982.47	1	0.908203	4097.14	0	0.872441	0.935163	3	0.032274	11.3333	11.3333	60.7602	227.047	289.714	3807.42	0	12	KLRC1;KLRC1	NM_213657;NM_213658	10498805			TSS1500;TSS1500						12	10498806	10498810	promoter-TSS (NM_213658)
106983	cg05377120	43729306	43729306	0.145059	16.5652	0.655783	4650.14	0	0.526809	0.794325	3	0.134015	16	16	133.181	165.804	1521.42	3128.72	1	0.510725	4618.17	0	0.501107	0.518442	3	0.00882257	17.6667	17.6667	137.431	154.655	2206.98	2411.18	0	12	KLRD1	NM_001114396	10348152			TSS200						12	10348153	10348157	promoter-TSS (NM_001114396)
9340	cg00443307	11713305	11713305	-0.158999	-34.497	0.659357	3195.66	0	0.578412	0.778275	3	0.105203	10.3333	10.3333	139.78	192.895	1016.27	2179.39	1	0.818356	3063.93	0	0.792764	0.860257	3	0.0365831	10.6667	10.6667	107.238	156.104	479.162	2584.77	0	12	KLRG1	NM_005810	9033007			TSS1500						12	9033008	9033012	promoter-TSS (NM_005810)
467645	cg26806779	49728310	49728310	-0.164416	-28.539	0.582717	5322.98	0	0.466279	0.737569	3	0.139664	16.6667	16.6667	153.092	158.454	2183.08	3139.9	1	0.747133	5669.81	0	0.737239	0.755388	3	0.00918486	10.6667	10.6667	142.588	182.148	1361.33	4308.48	0	12	KLRG1	NM_005810	9033042			TSS1500						12	9033043	9033047	promoter-TSS (NM_005810)
140695	cg07192900	66742323	66742323	0.117926	13.7902	0.775999	9582.06	0	0.729742	0.800847	3	0.0400969	13.3333	13.3333	223.728	307.117	2078.76	7503.31	1	0.658074	10230	0	0.603501	0.713163	3	0.0548329	10.6667	10.6667	218.295	252.575	3388.66	6841.32	0	3			42951888		chr3:42977830-42978090		N_Shore				rs79831555	3	42951889	42951893	promoter-TSS (NM_001205272)
102293	cg05138546	47788372	47788372	-0.171526	-32.0354	0.581514	5942.9	0	0.510007	0.679601	3	0.0878659	16	16	138.613	141.737	2397.88	3545.01	1	0.75304	6202.05	0	0.693092	0.808178	3	0.0576938	9.33333	9.33333	161.975	163.939	1472.43	4729.61	0	17	KRT36	NM_003771	36899824			TSS200						17	36899825	36899829	promoter-TSS (NM_003771)
109331	cg05510560	46655387	46655387	0.102446	14.5794	0.844961	2297.49	0	0.832284	0.866697	3	0.0189106	13	13	74.7516	132.045	272.637	2024.85	1	0.742515	2357.06	0	0.724357	0.761225	3	0.0184404	15.3333	15.3333	99.6479	138.313	534.473	1822.59	0	17	KRTAP4-8	NM_031960	36508273			TSS1500						17	36508274	36508278	promoter-TSS (NM_031960)
462142	cg26485825	53672406	53672406	0.187839	31.0507	0.587205	11887.1	0	0.440891	0.706022	3	0.134687	10.6667	10.6667	235.834	401.724	4874.61	7012.52	1	0.399366	12044.1	0	0.386975	0.417377	3	0.0159612	11	11	362.729	264.306	7196.06	4848	0	18	LAMA3;LAMA3;LAMA3;LAMA3	NM_001127718;NM_000227;NM_198129;NM_001127717	19706893			TSS200;TSS200;Body;Body						18	19706894	19706898	promoter-TSS (NM_001127718)
420019	cg23893629	30708379	30708379	0.225795	51.9285	0.517149	3424.67	0	0.2857	0.703025	3	0.212362	11.6667	11.6667	108.344	115.094	1626.96	1797.71	1	0.291354	3145.8	0	0.271151	0.306416	3	0.0181858	11.3333	11.3333	172.724	126.613	2200.83	944.97	0	1	LAX1;LAX1	NM_017773;NM_001136190	202000594			TSS1500;TSS1500					rs76523924	1	202000595	202000599	promoter-TSS (NM_017773)
192739	cg10117369	10750377	10750377	0.135702	21.4447	0.298988	10567.8	0	0.166217	0.428044	3	0.130953	14.3333	14.3333	348.073	177.561	7486.64	3081.11	1	0.163285	12507.4	0	0.158709	0.166209	3	0.00401402	11.3333	11.3333	310.236	129.773	10453.1	2054.21	0	1	LAX1;LAX1	NM_017773;NM_001136190	202000879			TSS200;TSS200						1	202000880	202000884	promoter-TSS (NM_017773)
323091	cg17711527	70707307	70707307	0.162828	35.3655	0.306179	9592.66	0	0.17538	0.426683	3	0.125968	8	8	374.907	269.473	6646.27	2946.39	1	0.14335	10204	0	0.125527	0.155607	3	0.015794	14	14	325.923	99.3263	8736.55	1467.4	0	1	LAX1;LAX1;LAX1;LAX1	NM_017773;NM_001136190;NM_001136190;NM_017773	202001019			1stExon;1stExon;5'UTR;5'UTR						1	202001020	202001024	5' UTR (NM_017773, exon 1 of 5)
135942	cg06958535	65644338	65644338	0.167681	26.991	0.416091	14656.8	0	0.267097	0.531059	3	0.135231	8	8	345.949	380.789	8593.32	6063.45	1	0.248411	15863.9	0	0.238147	0.259445	3	0.01067	11.3333	11.3333	318.624	215.563	11906.7	3957.15	0	1	LAX1;LAX1;LAX1	NM_017773;NM_001136190;NM_017773	202001101			1stExon;1stExon;5'UTR						1	202001102	202001106	exon (NM_001136190, exon 1 of 5)
224901	cg12022621	41712479	41712479	0.140364	20.665	0.331848	11658.4	0	0.20696	0.42435	3	0.112255	19.3333	19.3333	268.085	195.522	7758.99	3899.42	1	0.191484	11849.1	0	0.177659	0.210405	3	0.0169572	15.6667	15.6667	337.797	129.217	9568.08	2281.02	0	1	LAX1;LAX1;LAX1	NM_017773;NM_001136190;NM_017773	202001128			1stExon;1stExon;5'UTR						1	202001129	202001133	exon (NM_001136190, exon 1 of 5)
19817	cg00942920	62723415	62723415	0.164466	32.8879	0.331105	9192.06	0	0.199687	0.442364	3	0.122588	17	17	277.413	185.63	6131.47	3060.59	1	0.166638	9490.99	0	0.142699	0.180194	3	0.020793	8	8	529.928	148.919	7900.39	1590.6	0	1	LAX1;LAX1;LAX1	NM_001136190;NM_017773;NM_017773	202001182			Body;1stExon;5'UTR						1	202001183	202001187	5' UTR (NM_017773, exon 1 of 5)
196500	cg10325497	49810393	49810393	0.160056	20.3371	0.520985	17617.9	0	0.405079	0.618408	3	0.107859	14.3333	14.3333	342.476	316.117	8475.21	9142.67	1	0.360929	19733.4	0	0.34998	0.382717	3	0.0188689	9.66667	9.66667	466.101	282.722	12561.7	7171.72	0	1	LCK;LCK	NM_005356;NM_001042771	32511636		chr1:32740710-32741544	5'UTR;TSS1500	N_Shore	TRUE				1	32511637	32511641	promoter-TSS (NM_001042771)
315561	cg17223520	21612491	21612491	0.185268	29.8966	0.580037	12811.6	0	0.471837	0.688843	3	0.108504	11.6667	11.6667	248.637	400.269	5368.9	7442.74	1	0.394769	14736.6	0	0.389916	0.403374	3	0.00747198	13	13	339.407	258.523	8873.28	5863.36	0	1	LCK;LCK	NM_005356;NM_001042771	32511701		chr1:32740710-32741544	5'UTR;TSS1500	N_Shore	TRUE				1	32511702	32511706	promoter-TSS (NM_001042771)
363719	cg20239639	25729488	25729488	0.164463	22.9697	0.474191	8847.12	0	0.329467	0.595096	3	0.134407	11.3333	11.3333	276.288	248.426	4604.02	4243.1	1	0.309729	8858.68	0	0.290174	0.328109	3	0.0189946	12.6667	12.6667	309.157	171.153	6098.09	2760.59	0	1	LCK;LCK	NM_005356;NM_001042771	32512080		chr1:32740710-32741544	5'UTR;TSS1500	N_Shore	TRUE	TRUE			1	32512081	32512085	promoter-TSS (NM_001042771)
195240	cg10250177	68672334	68672334	0.112248	14.3464	0.260571	4934.57	0	0.136861	0.365995	3	0.115656	13.6667	13.6667	203.252	142.244	3614.68	1319.89	1	0.148323	4739.15	0	0.139127	0.157656	3	0.00926549	13.3333	13.3333	218.974	82.688	4024.59	714.556	0	1	LCK;LCK;LCK	NM_005356;NM_001042771;NM_001042771	32512339		chr1:32740710-32741544	5'UTR;1stExon;5'UTR	N_Shore	TRUE	TRUE			1	32512340	32512344	promoter-TSS (NM_001042771)
106391	cg05350315	55611386	55611386	0.1686	30.1675	0.378343	10655.8	0	0.236954	0.511964	3	0.137669	13	13	337.586	136.338	6599.61	4056.2	1	0.209743	10394.1	0	0.206999	0.211877	3	0.00249579	13.6667	13.6667	323.866	174.963	8194.31	2199.78	0	1	LCK;LCK	NM_005356;NM_005356	32489548		chr1:32713918-32714186	5'UTR;1stExon	S_Shelf					1	32489549	32489553	5' UTR (NM_005356, exon 1 of 13)
313060	cg17078393	29727375	29727375	0.175409	25.9199	0.575977	9883.18	0	0.420163	0.679263	3	0.137305	17.6667	17.6667	211.278	199.252	4078.25	5804.93	1	0.400568	9279.04	0	0.3855	0.418482	3	0.0166742	15.3333	15.3333	217.546	155.479	5512.51	3766.53	0	1	LCK	NM_005356	32489589		chr1:32713918-32714186	5'UTR	S_Shelf					1	32489590	32489594	intron (NM_005356, intron 1 of 12)
138574	cg07093428	11724435	11724435	0.126404	38.4532	0.910252	3050.51	0	0.888875	0.930659	3	0.0209086	9.66667	9.66667	71.5417	184.563	183.827	2866.68	1	0.783848	2735.97	0	0.740062	0.850763	3	0.0588635	14.3333	14.3333	92.2091	162.991	516.149	2219.82	0	11	LDHC;LDHC	NM_017448;NM_002301	18390076			TSS1500;TSS1500					rs75331083	11	18390077	18390081	promoter-TSS (NM_017448)
356255	cg19767548	59731467	59731467	0.105956	34.9955	0.935215	3116.54	0	0.928695	0.940076	3	0.00586921	9.66667	9.66667	81.4953	229.495	108.755	3007.78	1	0.82926	3107.06	0	0.801201	0.859298	3	0.0290992	14	14	89.3981	147.742	440.399	2666.66	0	11	LDHC;LDHC	NM_017448;NM_002301	18390130			TSS1500;TSS1500						11	18390131	18390135	promoter-TSS (NM_017448)
266395	cg14332815	24650315	24650315	0.103186	27.5566	0.916335	5723.69	0	0.904946	0.925054	3	0.0103166	11.3333	11.3333	76.4899	486.819	388.701	5334.99	1	0.813149	6020.83	0	0.780941	0.8329	3	0.0281307	18.3333	18.3333	82.9507	254.083	1044.74	4976.09	0	11	LDHC;LDHC	NM_017448;NM_002301	18390140			TSS1500;TSS1500						11	18390141	18390145	promoter-TSS (NM_017448)
221487	cg11821245	61614491	61614491	0.157448	29.6239	0.787217	6705.15	0	0.780338	0.800419	3	0.0114368	13.6667	13.6667	112.347	225.688	1345.69	5359.46	1	0.629769	7004.01	0	0.576091	0.666403	3	0.0475068	11.3333	11.3333	236.113	154.053	2543.3	4460.72	0	11	LDHC;LDHC	NM_002301;NM_017448	18390259			TSS200;TSS200			TRUE			11	18390260	18390264	promoter-TSS (NM_017448)
113387	cg05740244	40767482	40767482	0.158609	52.4168	0.894687	7950.4	0	0.875707	0.915788	3	0.0201246	11.6667	11.6667	118.26	435.285	743.725	7206.68	1	0.736078	8583.89	0	0.702736	0.769528	3	0.033396	12.3333	12.3333	159.931	271.533	2216.05	6367.84	0	11	LDHC;LDHC	NM_017448;NM_002301	18390591			5'UTR;5'UTR			TRUE			11	18390592	18390596	intron (NM_002301, intron 1 of 7)
440599	cg25140190	50679462	50679462	-0.191262	-50.5543	0.623919	4076.93	0	0.497295	0.795673	3	0.154224	13.3333	13.3333	146.098	142.066	1453.64	2623.29	1	0.81518	4132.3	0	0.797135	0.830704	3	0.0169261	18.3333	18.3333	83.5576	186.253	679.727	3452.57	0	18	C18orf1;C18orf1;C18orf1;C18orf1;C18orf1;C18orf1	NM_001003675;NM_181481;NM_181482;NM_004338;NM_001003674;NM_181483	13631529		chr18:13641584-13642415	Body;Body;Body;Body;Body;Body	N_Shore		TRUE			18	13631530	13631534	promoter-TSS (NM_001276251)
21533	cg01022219	65731337	55696506	-0.154118	-30.3671	0.650624	15010.3	0	0.543251	0.793525	3	0.128864	14	12.3333	227.869	283.99	5152.11	9858.15	1	0.804742	15361.4	0	0.778899	0.836713	3	0.0293899	12.3333	14	195.526	374.645	2927.94	12433.5	0	18	C18orf1;C18orf1;C18orf1;C18orf1;C18orf1;C18orf1	NM_001003675;NM_181481;NM_181482;NM_004338;NM_001003674;NM_181483	13631735		chr18:13641584-13642415	Body;Body;Body;Body;Body;Body	Island		TRUE	18:13631601-13632706		18	13631736	13631740	promoter-TSS (NM_001276251)
349843	cg19389293	54633483	54633483	-0.178971	-29.6054	0.49415	12186.9	0	0.356062	0.684842	3	0.170586	14.3333	14.3333	272.741	220.307	6202.3	5984.61	1	0.673121	11368	0	0.662673	0.692463	3	0.0167683	12	12	227.263	262.093	3647.82	7720.21	0	18	C18orf1;C18orf1;C18orf1;C18orf1;C18orf1;C18orf1	NM_001003675;NM_181481;NM_181482;NM_004338;NM_001003674;NM_181483	13631872		chr18:13641584-13642415	Body;Body;Body;Body;Body;Body	Island		TRUE	18:13631601-13632706		18	13631873	13631877	5' UTR (NM_001276251, exon 1 of 3)
99090	cg04967578	19690350	19690350	-0.13903	-19.8381	0.620584	7861.52	0	0.470601	0.792539	3	0.16209	8.66667	8.66667	210.941	441.545	2813.66	5047.86	1	0.759615	7935.67	0	0.750565	0.768671	3	0.00905296	9.33333	9.33333	259.267	406.036	1837.32	6098.35	0	18	C18orf1;C18orf1;C18orf1;C18orf1;C18orf1;C18orf1	NM_001003675;NM_181481;NM_181482;NM_004338;NM_001003674;NM_181483	13631894		chr18:13641584-13642415	Body;Body;Body;Body;Body;Body	Island			18:13631601-13632706		18	13631895	13631899	5' UTR (NM_001276251, exon 1 of 3)
25253	cg01201279	19742462	19742462	-0.115245	-13.6666	0.671293	6254.88	0	0.603224	0.792033	3	0.104847	15	15	149.592	246.929	1974.28	4280.6	1	0.786539	4310.41	0	0.752758	0.837664	3	0.0450316	11.3333	11.3333	97.6316	184.654	870.338	3440.07	0	3	LEKR1	NM_001004316	158026165		chr3:156543891-156544405	TSS1500	N_Shore				rs6776157	3	158026166	158026170	promoter-TSS (NM_001193283)
390024	cg21964800	26760472	26760472	-0.118983	-21.3122	0.728124	3381.81	0	0.633691	0.82528	3	0.0958236	15.6667	15.6667	104.269	155.075	793.12	2588.69	1	0.847106	3781.17	0	0.82081	0.880011	3	0.0301485	12.6667	12.6667	82.3862	156.792	492.298	3288.87	0	11	LGALS12;LGALS12;LGALS12	NM_033101;NM_001142535;NM_001142536	63029340			TSS1500;TSS1500;TSS1500		TRUE				11	63029341	63029345	promoter-TSS (NM_001142536)
360330	cg20008101	11754380	11754380	-0.153066	-29.894	0.651602	3918.45	0	0.476934	0.807469	3	0.166068	12	12	186.641	161.215	1339.83	2578.62	1	0.804668	3953.2	0	0.797216	0.8097	3	0.00658405	18.6667	18.6667	107.554	159.944	691.027	3262.18	0	14	LGALS3	NM_002306	54664980		chr14:55595697-55596692	TSS1500	N_Shore					14	54664981	54664985	promoter-TSS (NM_002306)
21725	cg01030476	57713504	57713504	-0.118863	-14.284	0.659802	14006.1	0	0.62484	0.718317	3	0.0509957	14.3333	14.3333	220.499	337.697	4693.52	9312.63	1	0.778665	14113.8	0	0.760562	0.804567	3	0.0230158	16	16	176.457	326.791	3046.24	11067.5	0	1	LGALS8;LGALS8;LGALS8;LGALS8	NM_201543;NM_006499;NM_201545;NM_201544	234753187		chr1:236687071-236687608	TSS200;TSS200;5'UTR;TSS1500	N_Shore					1	234753188	234753192	promoter-TSS (NM_006499)
333281	cg18322510	45762305	41753342	-0.0993975	-39.7066	0.85665	12733	0	0.820723	0.920006	3	0.0550321	19.6667	13	125.41	321.071	1698.6	11034.4	1	0.956047	15447.3	0	0.938264	0.965331	3	0.0154052	10.6667	12.6667	124.873	439.686	580.17	14867.1	0	1	LGALS8;LGALS8;LGALS8;LGALS8	NM_201543;NM_006499;NM_201545;NM_201544	234753241		chr1:236687071-236687608	TSS200;TSS200;5'UTR;TSS1500	N_Shore			1:234753221-234754607		1	234753242	234753246	promoter-TSS (NM_006499)
357425	cg19835973	18661506	43794334	-0.110767	-32.5518	0.808909	18632	0	0.751985	0.917352	3	0.0939531	13	16.3333	200.45	763.12	3671.69	14960.4	1	0.919677	16593.1	0	0.890446	0.952681	3	0.0312888	17.3333	16.6667	154.604	439.177	1187	15406.1	0	19	LILRA6;LILRA6	NM_024318;NM_024318	59438425			1stExon;5'UTR						19	59438426	59438430	5' UTR (NM_024318, exon 1 of 8)
378573	cg21201401	67774304	27691395	0.159769	31.5784	0.320765	12071.4	0	0.149249	0.480851	3	0.166097	11.6667	13.6667	386.261	381.493	8158.37	3912.98	1	0.160995	12553	0	0.151566	0.172929	3	0.0108994	18.6667	9.66667	285.778	141.651	10519	2033.96	0	20	LIME1	NM_017806	61838328		chr20:62368955-62371962	TSS200	N_Shore					20	61838329	61838333	promoter-TSS (NM_017806)
9392	cg00446123	54708391	29712396	0.186789	41.0108	0.371797	11718.6	0	0.177415	0.546457	3	0.18531	13.3333	19.6667	377.026	269.066	7374.63	4343.98	1	0.185008	12203.3	0	0.178339	0.196268	3	0.00980616	12	17.6667	397.496	234.963	9929.96	2273.33	0	20	LIME1	NM_017806	61838332		chr20:62368955-62371962	TSS200	N_Shore					20	61838333	61838337	promoter-TSS (NM_017806)
367887	cg20513976	72761468	63655333	0.1462	20.7212	0.365738	13717.4	0	0.21382	0.509883	3	0.148184	10.3333	12.3333	385.849	234.713	8640.44	5076.99	1	0.219538	12815.1	0	0.204132	0.239161	3	0.0178908	11.3333	12	311.435	219.353	9984.15	2830.97	0	20	LIME1	NM_017806	61838337		chr20:62368955-62371962	TSS200	N_Shore					20	61838338	61838342	promoter-TSS (NM_017806)
231173	cg12413156	29761412	29761412	0.138185	16.8108	0.376747	18838.2	0	0.247182	0.502837	3	0.127863	13.3333	13.3333	437.883	266.615	11766.9	7071.3	1	0.238561	20161.4	0	0.221927	0.252498	3	0.0154629	13.6667	13.6667	326.627	161.581	15334.3	4827.12	0	20	LIME1	NM_017806	61838700		chr20:62368955-62371962	5'UTR	N_Shore					20	61838701	61838705	TTS (NM_032527)
315794	cg17240725	33713460	33713460	-0.152319	-18.0473	0.467035	10465.4	0	0.392826	0.554523	3	0.0816627	14	14	286.602	170.542	5488.73	4976.64	1	0.619354	11195.1	0	0.580453	0.674608	3	0.0491618	18	18	208.575	259.233	4236.8	6958.3	0	7	WBSCR26	NR_026690	72787292		chr7:73152564-73153716	TSS200	N_Shelf					7	72787293	72787297	promoter-TSS (NR_026690)
318969	cg17432627	33702397	33702397	-0.173059	-32.1452	0.574087	12522.3	0	0.445521	0.745661	3	0.154623	9.33333	9.33333	224.779	427.509	5437.16	7085.15	1	0.747146	9836.34	0	0.730184	0.758081	3	0.0148927	11	11	174.5	308.636	2405.32	7431.02	0	21	NCRNA00114;NCRNA00114;NCRNA00114	NR_027067;NR_027065;NR_027066	39046147			TSS200;Body;Body						21	39046148	39046152	promoter-TSS (NR_027067)
9414	cg00447018	46648422	70696374	-0.0644639	-22.7084	0.906547	11733.3	0	0.784408	0.971295	3	0.105839	12.3333	11	103.002	516.345	1012.97	10720.4	1	0.971011	11879.3	0	0.964111	0.976387	3	0.00627849	9	17.6667	58.6755	594.731	251.786	11627.5	0	14	LOC100133469	NR_027457	106009365		chr14:106938196-106938818	TSS200	Island			14:106009062-106009863	rs71416630	14	106009366	106009370	promoter-TSS (NR_027457)
303136	cg16491185	21800355	72768315	-0.0660081	-27.0053	0.911963	12349.3	0	0.795718	0.974001	3	0.100747	11.6667	16.3333	86.015	391.673	1018.59	11330.8	1	0.977971	12571.5	0	0.973177	0.982722	3	0.00477239	9	16	78.3575	558.295	183.427	12388.1	0	14	LOC100133469	NR_027457	106009554		chr14:106938196-106938818	Body	Island			14:106009062-106009863	rs2427694	14	106009555	106009559	promoter-TSS (NR_027457)
479640	cg27506442	52658459	52658459	0.0901886	21.0134	0.128802	10345.2	0	0.0622628	0.168478	3	0.05798	13.3333	13.3333	481.676	125.689	9018.72	1326.5	1	0.0386139	11026.1	0	0.0344523	0.0426337	3	0.00409257	11.6667	11.6667	411.551	59.6962	10599	427.198	0	13	LOC100188949	NR_024464	29846716			TSS1500						13	29846717	29846721	promoter-TSS (NR_024464)
199419	cg10500737	41728407	41728407	-0.141819	-14.0887	0.388776	2729.59	0	0.295668	0.481834	3	0.093083	14.6667	14.6667	158.634	106.534	1643.71	1085.88	1	0.530595	2785.87	0	0.49714	0.557327	3	0.0306521	11.3333	11.3333	158.295	118.007	1250.66	1535.21	0	21	C21orf34;C21orf34	NR_027790;NR_027791	16488252			Body;TSS1500		TRUE				21	16488253	16488257	promoter-TSS (NR_027791)
455624	cg26114124	39803480	46775437	-0.14276	-14.3866	0.38793	18548.3	0	0.317817	0.470336	3	0.0769992	9.33333	11.6667	633.527	341.914	11287.9	7260.41	1	0.53069	23434.7	0	0.485599	0.587273	3	0.0518021	13.3333	10	528.202	575.768	10926.7	12508	0	12	LOC144571	NR_026971	9108936		chr12:9217328-9217715	TSS200	Island		TRUE	12:9108211-9108970		12	9108937	9108941	promoter-TSS (NR_026971)
179613	cg09358725	38632463	38632463	-0.152409	-22.0375	0.56919	12211.2	0	0.43085	0.711121	3	0.14017	11.6667	11.6667	264.209	240.971	5211.15	7000.05	1	0.721598	12232.1	0	0.694387	0.736073	3	0.0235815	17	17	212.483	226.26	3353.38	8878.75	0	11	LMO2	NM_005574	33870664			TSS1500						11	33870665	33870669	promoter-TSS (NM_005574)
417330	cg23704770	44728436	36785433	-0.124007	-56.3757	0.00135909	1252.88	0	0	0.00407727	3	0.00235402	9.33333	10.3333	184.08	41.5946	1250.66	2.22045	1	0.125366	1444.84	0	0.113886	0.145814	3	0.0177525	8.33333	12	187.327	90.1148	1250.96	193.874	0	12	LMO3;LMO3	NM_018640;NM_001001395	16650210			5'UTR;5'UTR				12:16650103-16650297		12	16650211	16650215	promoter-TSS (NM_001243612)
274076	cg14724298	12657398	12657398	-0.1423	-25.559	0.663597	6580.45	0	0.545502	0.793475	3	0.124405	13.6667	13.6667	198.874	195.029	2107.62	4472.83	1	0.805897	6299.36	0	0.782851	0.8221	3	0.0204996	11.3333	11.3333	141.839	261.388	1142.65	5156.71	0	4	LNX1;LNX1	NM_001126328;NM_032622	54119521			Body;TSS1500		TRUE				4	54119522	54119526	promoter-TSS (NM_032622)
199150	cg10486610	39638476	70713359	-0.105624	-13.3065	0.715735	12712.5	0	0.629754	0.781536	3	0.0778771	18.6667	15	197.697	273.933	3544.22	9168.24	1	0.821359	12479.8	0	0.798056	0.83319	3	0.0201824	18.6667	19.3333	158.364	437.378	2142.81	10336.9	0	20	LOC100127888;SLCO4A1	NR_024470;NM_016354	60769122			TSS1500;Body				20:60768806-60769189	rs7270278	20	60769123	60769127	promoter-TSS (NR_024470)
44677	cg02182476	22782393	22782393	-0.113383	-13.1654	0.674749	8859.22	0	0.583007	0.788168	3	0.104284	10.6667	10.6667	210.413	271.745	2826.99	6032.23	1	0.788132	8055.95	0	0.780159	0.794437	3	0.00728384	11	11	110.537	227.058	1628.34	6427.6	0	19	LOC100128573	NR_024491	7444084			Body					rs11880140	19	7444085	7444089	TTS (NM_015318)
462614	cg26514623	37775339	37775339	-0.141947	-29.4775	0.693877	8352.86	0	0.553524	0.817206	3	0.132662	12.3333	12.3333	166.911	204.32	2483.19	5869.67	1	0.835824	8324.11	0	0.82042	0.853967	3	0.0169403	13	13	133.03	331.401	1289.26	7034.85	0	6			13403540									6	13403541	13403545	5' UTR (NM_001242698, exon 2 of 5)
44349	cg02163885	47606424	62726501	-0.217688	-50.8873	0.242225	3739.14	0	0.166471	0.284029	3	0.0657223	14	12	225.847	125.834	2826.63	912.515	1	0.459913	3460.33	0	0.411243	0.495009	3	0.0435017	13.6667	15.3333	206.746	168.33	1820.33	1640	0	6			27837325									6	27837326	27837330	promoter-TSS (NR_038929)
174196	cg09046309	58723507	58723507	-0.184085	-38.7039	0.578065	4225.34	0	0.418733	0.7158	3	0.149707	12	12	185.139	98.7814	1708.38	2516.95	1	0.76215	4730.32	0	0.752961	0.767652	3	0.00800949	15.6667	15.6667	106.365	170.416	1048.87	3681.45	0	20	ZMYND8;LOC100131496;ZMYND8;ZMYND8	NM_183048;NR_024594;NM_183047;NM_012408	45380633			Body;TSS200;Body;Body		TRUE				20	45380634	45380638	promoter-TSS (NR_024594)
365865	cg20381372	15777504	15777504	-0.275304	-124.893	0.579446	2859.22	0	0	0.916332	3	0.504027	15.6667	15.6667	86.5715	169.655	335.173	2524.05	1	0.85475	4520.52	0	0.847835	0.86485	3	0.0089437	11.6667	11.6667	117.041	99.0842	568.946	3951.58	0	19	LOC100134317	NR_029389	41493248		chr19:36798578-36798996	TSS1500	S_Shelf					19	41493249	41493253	promoter-TSS (NR_029389)
250110	cg13551754	47713343	47713343	0.136136	19.848	0.319001	10527.6	0	0.212846	0.415271	3	0.101574	9.33333	9.33333	260.502	182.977	7141.39	3386.26	1	0.182864	10557.2	0	0.171006	0.193427	3	0.0112666	12.6667	12.6667	384.876	117.5	8604.09	1953.09	0	1	ECE1	NM_001113348	21492500		chr1:21616380-21617101	Body	S_Shelf	TRUE				1	21492501	21492505	non-coding (NR_038404, exon 1 of 3)
405572	cg22997362	64643336	64643336	-0.149621	-16.9934	0.460673	3524.76	0	0.34258	0.582508	3	0.120008	7	7	144.691	204.925	1836.11	1688.64	1	0.610294	3941.45	0	0.582782	0.636894	3	0.0270675	14.3333	14.3333	131.089	143.442	1472.07	2469.38	0	6			132496716									6	132496717	132496721	promoter-TSS (NR_038981)
4721	cg00219816	43764408	39719505	-0.124941	-20.1757	0.694242	10027.7	0	0.58531	0.822334	3	0.119668	11.6667	15	164.649	359.931	2983.62	7044.04	1	0.819183	10640.7	0	0.782305	0.860521	3	0.0392983	9	13.3333	122.455	533.363	1838.86	8801.83	0	8	C8orf37	NM_177965	96349731		chr8:96280844-96281747	Body	N_Shore					8	96349732	96349736	promoter-TSS (NR_038205)
443483	cg25333602	10804414	10804414	-0.122408	-26.6344	0.747893	3746.89	0	0.659065	0.864623	3	0.105581	8	8	187.954	192.536	841.951	2904.94	1	0.870301	4032.48	0	0.859313	0.888496	3	0.0158699	6.66667	6.66667	106.284	278.936	438.194	3594.29	0	17	LOC146880;LOC146880	NR_027487;NR_026899	60208692		chr17:62774366-62777797	TSS1500;TSS200	S_Shore					17	60208693	60208697	promoter-TSS (NR_026899)
290799	cg15757507	63762310	63762310	-0.0777627	-15.8517	0.843605	2436.21	0	0.794147	0.882633	3	0.0451557	8.66667	8.66667	109.219	215.709	296.472	2139.74	1	0.921367	2531.23	0	0.908997	0.928816	3	0.010787	14	14	56.9464	169.118	105.653	2425.58	0	22	LOC150185	NR_024381	17934171		chr22:19554014-19554413	Body	Island			22:17934015-17934831		22	17934172	17934176	non-coding (NR_024381, exon 1 of 1)
192796	cg10120652	31807342	31807342	-0.125117	-17.0904	0.66234	6963.36	0	0.611651	0.729693	3	0.06076	9	9	187.163	243.659	2273.68	4689.68	1	0.787458	6706.3	0	0.768556	0.812448	3	0.0225703	16	16	105.217	273.399	1353.59	5352.71	0	8			9219662									8	9219663	9219667	promoter-TSS (NR_040039)
170403	cg08832851	54655373	54655373	0.122146	17.7154	0.2719	3096.18	0	0.134261	0.364944	3	0.121635	10.6667	10.6667	181.458	97.9301	2210.74	885.438	1	0.149755	2854.4	0	0.133167	0.174079	3	0.0215254	11.6667	11.6667	169.576	74.5068	2414.82	439.575	0	12	BTG1	NM_001731	91059953		chr12:92538710-92540333	3'UTR	N_Shelf					12	91059954	91059958	promoter-TSS (NR_046159)
187213	cg09802818	31730366	31730366	-0.150211	-21.7243	0.579211	10836.9	0	0.46357	0.710001	3	0.123912	9.66667	9.66667	229.498	275.278	4534.81	6302.1	1	0.729422	10551.5	0	0.708291	0.746312	3	0.019362	10	10	199.312	254.576	2775.47	7776.09	0	12	LOC283404	NR_027358	50890876			TSS200						12	50890877	50890881	promoter-TSS (NM_001242696)
125221	cg06406012	33749439	29601497	0.0677843	15.2801	0.0821792	7931.59	0	0.00499291	0.221363	3	0.120776	13.6667	14.3333	309.487	96.9837	7215.8	715.783	1	0.0143949	8485.02	0	0	0.029956	3	0.015012	10.6667	12.3333	464.614	63.4427	8369.69	115.326	0	19	ZNF561	NM_152289	9593235		chr19:9731734-9731994	TSS1500	S_Shore		TRUE			19	9593236	9593240	promoter-TSS (NM_001242812)
345834	cg19113954	50753420	50753420	0.150655	44.9353	0.220017	2577.9	0	0.0785556	0.374122	3	0.148188	11	11	131.904	95.7455	1957.79	620.111	1	0.0693623	2381.28	0	0.053595	0.100322	3	0.0268136	12.3333	12.3333	147.247	54.743	2207.55	173.728	0	4	SEPSECS;SEPSECS;SEPSECS	NM_016955;NM_153825;NM_001159728	24771814		chr4:25161781-25162290	TSS1500;TSS1500;TSS1500	S_Shore					4	24771815	24771819	promoter-TSS (NM_016955)
55445	cg02722613	70689430	70689430	0.124033	22.8044	0.237058	8685.92	0	0.0593998	0.404378	3	0.172721	17.3333	17.3333	275.38	162.011	6608.08	2077.84	1	0.113025	8585.7	0	0.0734791	0.141794	3	0.0354095	14.6667	14.6667	272.299	85.229	7596.24	989.458	0	4	SEPSECS;SEPSECS;SEPSECS	NM_016955;NM_153825;NM_001159728	24771996		chr4:25161781-25162290	TSS1500;TSS1500;TSS1500	S_Shore					4	24771997	24772001	promoter-TSS (NM_016955)
216313	cg11520439	50621494	50621494	-0.103055	-22.9044	0.794202	3009	0	0.762096	0.832602	3	0.035672	9.66667	9.66667	88.6427	157.744	544.913	2464.08	1	0.897257	2950.89	0	0.865366	0.948348	3	0.0446983	9	9	99.7547	208.182	229.15	2721.74	0	9	LOC286367	NR_024011	106576389			TSS200						9	106576390	106576394	promoter-TSS (NR_024011)
331816	cg18232235	37622316	19617432	0.111552	16.3969	0.831031	17050.3	0	0.589593	0.955057	3	0.209118	17.3333	15.3333	195.437	337.873	3307.69	13742.6	1	0.719479	20204.7	0	0.566422	0.946543	3	0.200576	12	11	278.5	528.878	6344.22	13860.5	0	12			11591588							12:11591500-11591808	rs6488428	12	11591589	11591593	promoter-TSS (NR_033890)
66611	cg03289764	72609339	72609339	0.161768	23.2539	0.679522	6694.85	0	0.614875	0.714626	3	0.0560551	8.33333	8.33333	212.072	256.665	2052.06	4642.79	1	0.517754	6059.09	0	0.477792	0.573228	3	0.0495732	11.3333	11.3333	257.942	153.351	2871.41	3187.68	0	12	LOC374443	NR_002814	9691125		chr12:9800543-9800852	TSS1500	N_Shore					12	9691126	9691130	promoter-TSS (NR_046444)
246966	cg13403369	64701324	54723354	-0.0686647	-16.1068	0.87412	6304.92	0	0.843753	0.934617	3	0.052392	14.6667	14.6667	95.6886	278.159	716.493	5588.42	1	0.942785	6064.56	0	0.934572	0.9506	3	0.00802141	13.3333	13	74.7186	265.639	252.203	5812.35	0	3			197353037									3	197353038	197353042	promoter-TSS (NR_034088)
128790	cg06608359	46681305	46681305	0.148875	26.8378	0.310945	8318.68	0	0.191013	0.403273	3	0.108789	13.3333	13.3333	289.84	189.351	5718.05	2600.64	1	0.16207	9010.46	0	0.150569	0.170791	3	0.0103934	12.6667	12.6667	383.984	108.389	7534.24	1476.22	0	6			28939279		chr6:28831682-28832134		N_Shore		TRUE			6	28939280	28939284	non-coding (NR_033379, exon 1 of 2).2
310064	cg16883901	49698406	49698406	0.127542	36.2462	0.900992	2808.4	0	0.887644	0.917301	3	0.0150488	14.3333	14.3333	66.4519	170.045	189.621	2618.78	1	0.77345	2703.16	0	0.7496	0.800234	3	0.0254437	11.6667	11.6667	72.7309	151.377	530.059	2173.11	0	12			125925867									12	125925868	125925872	promoter-TSS (NR_033970)
40360	cg01966878	15662355	15662355	-0.136561	-16.0439	0.575658	4967.46	0	0.555273	0.603895	3	0.0252439	14.3333	14.3333	132.148	203.525	2048.34	2919.12	1	0.712219	4722	0	0.688365	0.735673	3	0.0236567	14.6667	14.6667	95	214.374	1284.1	3437.9	0	4	SNCA;SNCA;SNCA;SNCA	NM_001146055;NM_000345;NM_001146054;NM_007308	90976162		chr4:90758008-90758870	5'UTR;5'UTR;5'UTR;5'UTR	N_Shore					4	90976163	90976167	promoter-TSS (NR_045481)
51178	cg02512202	47778334	60792352	-0.0599899	-13.1064	0.00619488	8838.46	0	0.00376596	0.0103872	3	0.00364589	14.6667	15.3333	341.583	40.6643	8782.94	55.5263	1	0.0661848	10006.8	0	0.000578879	0.194225	3	0.110898	14.6667	16	325.574	97.2486	9280.81	726.02	0	16	LOC652276	NR_015441	2593251		chr16:2653221-2653847	TSS200	Island			16:2593203-2594198		16	2593252	2593256	promoter-TSS (NR_015441)
67103	cg03314158	52650447	39600305	-0.0937865	-33.6249	0.00489914	11178.9	0	0.00133334	0.00821368	3	0.00344705	14.3333	14.6667	314.592	35.7829	11124.3	54.6433	1	0.0986856	13355.4	0	0.00459944	0.280852	3	0.157789	14.3333	14	323.618	108.954	11779.8	1575.58	0	16	LOC652276	NR_015441	2593281		chr16:2653221-2653847	TSS200	Island			16:2593203-2594198		16	2593282	2593286	promoter-TSS (NR_015441)
118920	cg06035616	48642482	56679345	-0.0824633	-17.6693	0.0365276	21021.6	0	0.0258288	0.0443302	3	0.00958473	11.3333	11.3333	619.279	98.3786	20255.2	766.386	1	0.118991	24333.9	0	0.0310331	0.293884	3	0.151463	12	14	793.152	566.875	21093.1	3240.82	0	16	LOC652276	NR_015441	2593307		chr16:2653221-2653847	TSS200	Island			16:2593203-2594198	rs13334976	16	2593308	2593312	promoter-TSS (NR_015441)
23715	cg01124843	12607387	41619440	-0.0752454	-20.6396	0.0098123	10979.6	0	0.0072221	0.0134527	3	0.00324533	14	13.6667	280.557	41.2032	10872.7	106.957	1	0.0850577	12877.9	0	0.00849103	0.22941	3	0.12509	14.6667	8	373.129	101.545	11643.5	1234.41	0	16	LOC652276	NR_015441	2593627		chr16:2653221-2653847	Body	Island			16:2593203-2594198	rs9934056	16	2593628	2593632	TTS (NM_002613)
311035	cg16944964	33764419	59603442	-0.239658	-131.778	0.0296624	13441	0	0.0199422	0.0367564	3	0.00870931	13	13.3333	325.671	88.9078	13039.8	401.229	1	0.269321	7543.65	0	0.0279763	0.734314	3	0.402793	18.3333	11	1003.04	67.4849	7189.26	354.384	0	2			227898596		chr2:228189836-228190501		Island			2:227898081-227898745	rs10176715	2	227898597	227898601	promoter-TSS (NR_102371)
307321	cg16709904	16624463	14788332	-0.133191	-13.4459	0.540719	9281.9	0	0.52496	0.557014	3	0.0160335	12	12.6667	238.09	203.909	4211.14	5070.77	1	0.67391	9342.69	0	0.642252	0.711446	3	0.0349694	17.6667	15.3333	185.105	168.901	2981.24	6361.44	0	16	LOC732275	NR_024406	84936918			TSS200					rs1728375	16	84936919	84936923	promoter-TSS (NR_024406)
134034	cg06865642	73713481	73713481	-0.117847	-13.2951	0.651421	12229.8	0	0.562732	0.727882	3	0.0832515	17	17	209.909	266.629	4172.59	8057.17	1	0.769268	12183	0	0.756693	0.781519	3	0.012416	13	13	179.904	277.792	2744.17	9438.8	0	22	BRD1;LOC90834	NM_014577;NR_026993	48560032		chr22:50177720-50178221	Body;TSS200	N_Shelf	TRUE		22:48560032-48560175		22	48560033	48560037	promoter-TSS (NR_026993)
63530	cg03126694	13644509	13644509	-0.14665	-17.4292	0.519876	16544.5	0	0.406601	0.6702	3	0.135649	14	14	289.663	264.959	7916.74	8627.73	1	0.666526	15850.3	0	0.656919	0.671959	3	0.00834375	14.6667	14.6667	259.077	248.56	5221.22	10629.1	0	13	LPAR6;LPAR6;RB1	NM_001162497;NM_005767;NM_000321	47899105			TSS200;5'UTR;Body						13	47899106	47899110	promoter-TSS (NM_001162497)
241412	cg13064658	27761372	29621416	-0.187942	-70.7768	0.0641397	10878.1	0	0.0424088	0.0896145	3	0.0238245	25.3333	18	752.361	114.16	10221.7	656.431	1	0.252082	9962.71	0	0.0452176	0.646882	3	0.342038	18.6667	25.6667	220.518	121.118	9150.61	812.102	0	1	LPGAT1;LPGAT1	NM_014873;NM_014873	210070612		chr1:212003431-212004280	5'UTR;1stExon	Island			1:210070006-210070951		1	210070613	210070617	5' UTR (NM_014873, exon 1 of 8)
437172	cg24926276	45689344	45689344	-0.122434	-13.8582	0.632435	15349.6	0	0.518373	0.75414	3	0.118069	13	13	364.788	303.683	5591.41	9758.19	1	0.754868	14689.7	0	0.742334	0.771517	3	0.0150204	13.6667	13.6667	155.899	415.21	3534.03	11155.7	0	19	LRG1	NM_052972	4490943		chr19:4543407-4544578	Body	N_Shelf		TRUE			19	4490944	4490948	promoter-TSS (NM_052972)
18845	cg00897863	53661325	53661325	-0.195917	-35.9813	0.304655	7492.53	0	0.178539	0.446491	3	0.134666	13.6667	13.6667	256.178	150.276	5105.48	2387.04	1	0.500572	9058.33	0	0.472101	0.544593	3	0.0386667	11	11	234.217	216.485	4468.37	4589.96	0	17	LRRC37B	NM_052888	27371535			TSS1500						17	27371536	27371540	promoter-TSS (NM_052888)
306612	cg16674514	57789437	57789437	-0.113636	-16.3115	0.709339	7544.53	0	0.613351	0.834795	3	0.113625	14	14	138.05	206.924	2088.37	5456.16	1	0.822975	7701.43	0	0.780008	0.846524	3	0.0372676	13.6667	13.6667	85.9058	363.491	1298.07	6403.36	0	17	LSM12	NM_152344	39500569		chr17:42143654-42144096	TSS200	S_Shore					17	39500570	39500574	promoter-TSS (NM_152344)
75578	cg03739609	36600406	36600406	-0.167217	-28.8131	0.569623	14033	0	0.449824	0.694765	3	0.122558	11.6667	11.6667	278.565	434.934	5941.07	8091.87	1	0.73684	13768.7	0	0.720339	0.750405	3	0.0152464	9	9	229.378	418.207	3561.06	10207.7	0	6	LST1;LST1;LST1;LST1;LST1;LST1;LST1;LST1;LST1;LST1;LST1	NR_029461;NM_007161;NM_205839;NM_205838;NM_001166538;NR_029462;NM_205840;NM_205837;NM_001166538;NM_007161;NM_205840	31662995			Body;1stExon;5'UTR;5'UTR;5'UTR;Body;5'UTR;5'UTR;1stExon;5'UTR;1stExon						6	31662996	31663000	promoter-TSS (NM_007161)
268438	cg14437551	71670355	18644315	0.292784	108.069	0.512476	6033.19	0	0.206625	0.712241	3	0.268985	16	14.6667	158.827	188.69	2777.47	3255.72	1	0.219692	5762.94	0	0.165283	0.253381	3	0.0475634	16.3333	11.6667	212.694	139.76	4469.48	1293.46	0	6	LTA;LTA;LTA	NM_000595;NM_001159740;NM_001159740	31647965			TSS200;1stExon;5'UTR					rs36221306	6	31647966	31647970	promoter-TSS (NM_000595)
298329	cg16219283	73718349	21664508	0.243435	60.9923	0.591438	7195.15	0	0.358545	0.733355	3	0.203293	15.6667	11.6667	156.75	228.675	2757.49	4437.66	1	0.348003	6814.65	0	0.301609	0.378246	3	0.0407913	14.3333	18	236.563	163.226	4403.49	2411.16	0	6	LTA;LTA;LTA	NM_000595;NM_001159740;NM_001159740	31647981			TSS200;1stExon;5'UTR					rs56207507	6	31647982	31647986	promoter-TSS (NM_000595)
390386	cg21999229	65786381	38620424	0.196662	36.512	0.495913	10478.8	0	0.241522	0.671459	3	0.225552	12	10.6667	250.24	323.074	5027.78	5451.02	1	0.299251	9995.98	0	0.248876	0.364188	3	0.0590192	9.66667	15.6667	417.122	249.009	6963.42	3032.56	0	6	LTA;LTA;LTA	NM_000595;NM_001159740;NM_001159740	31647993			TSS200;1stExon;5'UTR					rs56207507	6	31647994	31647998	promoter-TSS (NM_000595)
49136	cg02402436	38778390	28774447	0.157232	27.3937	0.346892	9077.82	0	0.138341	0.506668	3	0.188946	15	19.3333	157.358	187.238	5805.44	3272.37	1	0.18966	8455.06	0	0.152436	0.227825	3	0.0377033	11.3333	13.6667	176.373	157.894	6824.47	1630.58	0	6	LTA;LTA;LTA	NM_000595;NM_001159740;NM_001159740	31648030			TSS200;1stExon;5'UTR					rs36221309	6	31648031	31648035	promoter-TSS (NM_000595)
186117	cg09736959	46746425	46746425	0.191305	32.4837	0.566702	9038.78	0	0.357366	0.711005	3	0.185572	9	9	251.819	344.455	3755.45	5283.33	1	0.375397	9169.73	0	0.334932	0.406295	3	0.0366307	10.6667	10.6667	218.496	297.548	5673.89	3495.84	0	6	LTA;LTA;LTA	NM_000595;NM_001159740;NM_000595	31648093			1stExon;5'UTR;5'UTR					rs2239704	6	31648094	31648098	promoter-TSS (NM_000595)
425626	cg24216966	39754341	15750415	0.220475	47.0361	0.602884	10657.5	0	0.391318	0.760912	3	0.190525	8.66667	12.6667	256.131	611.805	3950.35	6707.13	1	0.382408	10557.9	0	0.350877	0.41496	3	0.0320537	9.66667	11	296.166	278.378	6466.19	4091.72	0	6	LTA;LTA;LTA	NM_000595;NM_001159740;NM_000595	31648100			1stExon;5'UTR;5'UTR					rs2239704	6	31648101	31648105	promoter-TSS (NM_000595)
223233	cg11918450	53761434	53761434	-0.122467	-13.7523	0.630494	5647.01	0	0.571636	0.738912	3	0.0940075	9	9	257.64	357.098	2011.53	3635.49	1	0.752961	5422.12	0	0.737976	0.771118	3	0.0167971	10.6667	10.6667	267.761	221.931	1266.71	4155.42	0	2	LTBP1;LTBP1;LTBP1;LTBP1;LTBP1	NM_206943;NM_001166266;NM_001166265;NM_001166264;NM_000627	33212702			Body;TSS1500;TSS1500;TSS1500;TSS1500			TRUE			2	33212703	33212707	promoter-TSS (NM_001166266)
261580	cg14102437	22721311	22721311	-0.153554	-21.3501	0.548895	8731.49	0	0.442592	0.649795	3	0.103707	12.3333	12.3333	284.447	224.195	3869.87	4861.62	1	0.702449	8669.78	0	0.684938	0.728634	3	0.0231036	12.6667	12.6667	210.896	265.152	2515.34	6154.44	0	2	LTBP1;LTBP1;LTBP1;LTBP1;LTBP1;LTBP1;LTBP1;LTBP1;LTBP1	NM_001166264;NM_000627;NM_001166266;NM_001166264;NM_000627;NM_206943;NM_001166265;NM_001166266;NM_001166265	33213192			1stExon;5'UTR;5'UTR;5'UTR;1stExon;Body;1stExon;1stExon;5'UTR		TRUE	TRUE			2	33213193	33213197	promoter-TSS (NM_001166266)
465618	cg26683398	71619330	71619330	-0.126896	-15.1701	0.626095	9748.41	0	0.495861	0.767038	3	0.135906	10.3333	10.3333	117.969	351.933	3510.96	6237.46	1	0.75299	10543	0	0.744626	0.757785	3	0.00726913	19	19	161.966	263.474	2526.56	8016.39	0	5	LTC4S	NM_145867	179153195		chr5:179222608-179223825	TSS1500	N_Shelf		TRUE			5	179153196	179153200	promoter-TSS (NM_145867)
430645	cg24536349	21699463	21699463	-0.13621	-13.1993	0.494603	6155.6	0	0.403169	0.620782	3	0.11289	13	13	203.677	240.919	3035.09	3120.51	1	0.630813	6201.55	0	0.610171	0.649983	3	0.019947	13.3333	13.3333	159.486	240.885	2228.31	3973.24	0	8	LY6K;LY6K;LY6K	NM_001160355;NM_001160354;NM_017527	143778342		chr8:143781581-143782609	TSS200;TSS200;TSS200	N_Shore	TRUE	TRUE			8	143778343	143778347	promoter-TSS (NM_017527)
342985	cg18920397	38617496	38617496	0.137257	15.8802	0.389178	21454.1	0	0.262756	0.496688	3	0.118107	12.3333	12.3333	401.311	274.447	13177	8277.02	1	0.25192	22279.8	0	0.238766	0.263806	3	0.0125683	12	12	589.574	229.184	16630.3	5649.48	0	1	LY9;LY9	NM_001033667;NM_002348	159032429			TSS200;TSS200						1	159032430	159032434	promoter-TSS (NM_001261456)
409501	cg23230830	66603302	66603302	-0.154964	-21.3135	0.536692	9580.28	0	0.405886	0.704272	3	0.152554	13.3333	13.3333	178.406	218.109	4385.12	5195.16	1	0.691657	9133.1	0	0.659567	0.70993	3	0.0278797	13	13	230.464	186.43	2759.75	6373.35	0	1	LOC646627	NM_001085474	246969723			1stExon						1	246969724	246969728	promoter-TSS (NM_001085474)
296324	cg16097772	63688429	63688429	-0.179862	-38.5149	0.597232	10169.9	0	0.462093	0.749829	3	0.14466	14.6667	14.6667	237.874	331.066	4075.22	6094.68	1	0.777093	10171.4	0	0.774076	0.782066	3	0.00433904	20.6667	20.6667	139.928	212.606	2190.05	7981.3	0	12	LYZ	NM_000239	68028499			1stExon						12	68028500	68028504	exon (NM_000239, exon 1 of 4)
466861	cg26763394	11687393	11687393	0.187538	31.8593	0.505023	8838.5	0	0.345002	0.642901	3	0.150179	14.3333	14.3333	280.183	184.726	4271.96	4566.54	1	0.317485	9055.68	0	0.313455	0.324	3	0.00569417	11.6667	11.6667	326.227	137.814	6147.49	2908.19	0	3			45932668					TRUE	TRUE		rs1488373	3	45932669	45932673	promoter-TSS (NM_001276379)
152286	cg07824483	46719509	46719509	-0.134244	-16.1993	0.595459	14228.4	0	0.47242	0.729914	3	0.129126	12	12	333.47	337.684	5738.09	8490.33	1	0.729703	14068.6	0	0.718287	0.741462	3	0.0115918	13	13	199.951	317.333	3730.08	10338.5	0	17	MAFG;MAFG	NM_032711;NM_002359	77475335		chr17:79880449-79880872	TSS1500;5'UTR	S_Shore		TRUE			17	77475336	77475340	promoter-TSS (NM_032711)
31920	cg01543184	18652313	36744470	-0.153131	-27.5869	0.631481	18144.3	0	0.493439	0.784459	3	0.146084	19	17	309.629	248.422	6558.44	11585.8	1	0.784611	18569.6	0	0.75945	0.802376	3	0.0223985	13.3333	15.3333	251.064	477.639	3904.74	14664.8	0	17	MAFG;MAFG	NM_002359;NM_032711	77474836		chr17:79880449-79880872	5'UTR;TSS200	S_Shore		TRUE			17	77474837	77474841	promoter-TSS (NM_032711)
405924	cg23018755	53778385	27683303	-0.137696	-17.5164	0.595017	16940.1	0	0.483173	0.74267	3	0.133403	14.3333	14.6667	282.916	438.376	6752.53	10187.6	1	0.732713	17033.4	0	0.695188	0.753319	3	0.0325497	12.6667	19.6667	295.795	461.605	4448.42	12584.9	0	17	MAFG;MAFG	NM_002359;NM_032711	77474822		chr17:79880449-79880872	5'UTR;TSS200	S_Shore		TRUE	17:77474657-77474823		17	77474823	77474827	promoter-TSS (NM_032711)
393301	cg22193912	35667309	69755348	-0.145069	-21.0109	0.601402	19439.2	0	0.50849	0.728155	3	0.113675	14.3333	14.6667	265.118	502.041	7621.46	11817.7	1	0.746471	19083.3	0	0.739796	0.751736	3	0.00609312	10.6667	16	280.354	618.499	4754	14329.3	0	17	MAFG;MAFG	NM_002359;NM_032711	77474816		chr17:79880449-79880872	5'UTR;TSS200	S_Shore		TRUE	17:77474657-77474823		17	77474817	77474821	promoter-TSS (NM_032711)
208069	cg11009736	73716493	73716493	-0.149103	-16.8806	0.465088	7662.24	0	0.355076	0.559426	3	0.103073	12	12	228.254	182.881	4044.18	3618.06	1	0.614191	7886.81	0	0.58332	0.638232	3	0.0280856	13.6667	13.6667	176.695	185.665	2981.3	4905.51	0	2	MARCO	NM_006770	119416152			TSS200						2	119416153	119416157	promoter-TSS (NM_006770)
348324	cg19284751	36648361	36648361	-0.16901	-26.5631	0.521695	11478.3	0	0.418376	0.643263	3	0.113549	13.6667	13.6667	299.665	218.561	5430.35	6047.94	1	0.690705	12403.2	0	0.663759	0.729618	3	0.0345213	12.3333	12.3333	195.989	280.623	3788.53	8614.72	0	2	MARCO;MARCO	NM_006770;NM_006770	119416259			1stExon;5'UTR						2	119416260	119416264	promoter-TSS (NM_006770)
342014	cg18860280	44676382	44676382	0.101109	28.2637	0.922971	8604.45	0	0.915522	0.937491	3	0.0125769	16.6667	16.6667	103.409	270.097	574.693	8029.76	1	0.821861	9201.57	0	0.768451	0.918812	3	0.0841063	11	11	129.829	375.639	1544.1	7657.47	0	10	MBL1P	NR_002724	81669830			TSS200						10	81669831	81669835	promoter-TSS (NR_002724)
376202	cg21058822	43784425	43784425	-0.147933	-26.991	0.650396	7017.12	0	0.510194	0.81081	3	0.151324	13	13	247.589	254.868	2425.04	4592.09	1	0.798329	7169.74	0	0.786345	0.809501	3	0.0115992	14.6667	14.6667	114.425	297.066	1367.72	5802.03	0	8	MBOAT4	NM_001100916	30121765			TSS200						8	30121766	30121770	promoter-TSS (NM_001100916)
224357	cg11984636	13616350	59674320	-0.138986	-21.3629	0.639533	1286.67	0	0.495329	0.795984	3	0.150701	11	14	84.9621	101.124	384.576	902.092	1	0.778519	1511.82	0	0.746021	0.798393	3	0.0283767	11.6667	11.6667	88.1682	118.873	258.259	1253.56	0	18	MBP;MBP	NM_001025100;NM_001025101	72974694		chr18:74843360-74845426	TSS1500;TSS1500	S_Shore					18	72974695	72974699	promoter-TSS (NM_001025101)
54984	cg02700491	37721452	37721452	-0.136545	-14.0619	0.524548	2837.81	0	0.395668	0.660853	3	0.132748	16.3333	16.3333	137.71	107.207	1279.48	1558.33	1	0.661094	2895.49	0	0.62509	0.687942	3	0.0324111	14.3333	14.3333	104.231	193.314	917.16	1978.33	0	15	MCTP2;MCTP2	NM_001159643;NM_018349	92642116			TSS1500;TSS1500						15	92642117	92642121	promoter-TSS (NM_001159643)
399262	cg22613968	74602386	74602386	0.178947	28.2514	0.498694	5763.35	0	0.320361	0.638275	3	0.162461	12.6667	12.6667	183.367	154.915	2845.31	2918.04	1	0.319747	5393.83	0	0.300799	0.336841	3	0.0180923	13	13	243.886	146.672	3638.05	1755.78	0	1	MDS2	NR_027042	23826143			TSS1500						1	23826144	23826148	promoter-TSS (NR_027042)
334821	cg18418928	53752352	53752352	0.189604	31.9519	0.542013	8946.44	0	0.393733	0.663955	3	0.137023	16.3333	16.3333	204.022	238.294	4039.82	4906.62	1	0.352409	9391.95	0	0.338226	0.369058	3	0.0155631	16.6667	16.6667	200.754	168.534	6044.83	3347.12	0	1	MDS2	NR_027042	23826365			TSS200						1	23826366	23826370	promoter-TSS (NR_027042)
180640	cg09416908	50773306	50773306	-0.169841	-34.0686	0.609109	7664.04	0	0.452072	0.779249	3	0.163982	12.3333	12.3333	245.698	301.937	2983.59	4680.45	1	0.77895	7614.41	0	0.769946	0.795305	3	0.0141881	10.3333	10.3333	169.348	377.272	1605.56	6008.85	0	11	ME3;ME3;ME3	NM_001014811;NM_006680;NM_001161586	86062318		chr11:86382695-86383586	TSS1500;TSS1500;TSS1500	S_Shore					11	86062319	86062323	promoter-TSS (NM_001161586)
40689	cg01982833	46769445	46769445	-0.183357	-34.1223	0.53386	4611.26	0	0.430426	0.635219	3	0.102412	15.3333	15.3333	140.191	165.365	2075.69	2535.57	1	0.717217	4628.37	0	0.668856	0.765776	3	0.0484604	9	9	156.887	223.339	1231.84	3396.53	0	12	MED21	NM_004264	27065863		chr12:27175342-27175843	TSS1500	N_Shore					12	27065864	27065868	promoter-TSS (NM_004264)
110075	cg05554494	14742305	14742305	-0.128527	-13.3229	0.579447	21755.5	0	0.468259	0.726265	3	0.132642	8	8	347.492	572.404	9189.68	12565.8	1	0.707975	20610.5	0	0.701314	0.713968	3	0.00635314	13	13	264.106	594.71	5950.37	14660.1	0	16	MEFV	NM_000243	3246686		chr16:3304351-3304696	TSS200	S_Shore					16	3246687	3246691	promoter-TSS (NM_001198536)
235762	cg12686920	12626323	12626323	0.176201	27.3065	0.639871	1274.52	0	0.535123	0.752199	3	0.108736	13.6667	13.6667	83.7524	91.4068	390.65	883.872	1	0.463671	1434.19	0	0.405603	0.502995	3	0.0513304	12.3333	12.3333	143.575	85.1437	720.38	713.815	0	17	MEOX1;MEOX1;MEOX1	NM_013999;NM_001040002;NM_004527	39095332			TSS1500;TSS1500;TSS1500		TRUE	TRUE			17	39095333	39095337	promoter-TSS (NM_013999)
225774	cg12070022	48721390	27615377	-0.147808	-24.8467	0.631392	7389.63	0	0.52014	0.763574	3	0.12306	12	14	121.28	169.523	2723.23	4666.4	1	0.779199	6759.93	0	0.755919	0.821989	3	0.0371045	12	15	131.506	257.636	1414.42	5345.51	0	7	MESTIT1;MEST;MEST	NR_004382;NM_177524;NM_177525	129917425		chr7:130130739-130133111	Body;5'UTR;TSS1500	N_Shore	TRUE		7:129917408-129917684	rs73724324	7	129917426	129917430	promoter-TSS (NM_177525)
255466	cg13808420	44794404	44794404	0.0867413	16.023	0.142002	9081.73	0	0.0665666	0.280095	3	0.119763	14.6667	14.6667	376.063	121.054	7788.38	1293.36	1	0.0552604	10595.7	0	0.0501481	0.0617294	3	0.00590868	11.6667	11.6667	326.494	68.696	10000.5	595.224	0	2	METTL5;METTL5	NM_014168;NM_014168	170389517		chr2:170681219-170681587	5'UTR;1stExon	Island			2:170389466-170389833		2	170389518	170389522	promoter-TSS (NM_014168)
38325	cg01869896	61802317	61802317	-0.159727	-26.3027	0.582497	15987.6	0	0.482478	0.722138	3	0.124646	14.6667	14.6667	302.887	387.018	6693.04	9294.53	1	0.742224	15194.8	0	0.71656	0.757723	3	0.0223851	13	13	204.631	378.317	3856.89	11337.9	0	1	MFSD2A;MFSD2A	NM_032793;NM_001136493	40192886		chr1:40420487-40421366	TSS1500;TSS1500	N_Shore					1	40192887	40192891	promoter-TSS (NM_001136493)
219045	cg11685316	37670446	34650393	-0.120469	-16.6797	0.681125	20993.2	0	0.574477	0.830412	3	0.133189	13.6667	15.3333	329.015	329.875	6706.23	14287	1	0.801594	20109.3	0	0.784014	0.834534	3	0.0285487	11.6667	15	250.477	570.097	3923.07	16186.2	0	17	MFSD6L;MFSD6L	NM_152599;NM_152599	8643289		chr17:8702342-8702824	5'UTR;1stExon	Island	TRUE		17:8642638-8643549		17	8643290	8643294	promoter-TSS (NM_152599)
250877	cg13584531	18618386	18618386	0.211017	45.0335	0.482044	7737.79	0	0.312149	0.60892	3	0.152991	7.33333	7.33333	381.266	296.833	3861.26	3876.53	1	0.271027	8453.4	0	0.222433	0.303277	3	0.0428284	7	7	184.032	323.324	6143.16	2310.24	0	2	MGAT4A;MGAT4A	NM_001160154;NM_012214	98646502			TSS200;Body						2	98646503	98646507	promoter-TSS (NM_001160154)
9135	cg00431549	61670369	61670369	-0.152755	-17.6736	0.428435	4108.91	0	0.335096	0.592543	3	0.142569	13.6667	13.6667	195.934	170.268	2295.23	1813.68	1	0.58119	4301.6	0	0.551303	0.627124	3	0.040377	12.6667	12.6667	138.877	193.502	1747.75	2553.84	0	12	MGP	NM_000900	14930292			TSS200						12	14930293	14930297	promoter-TSS (NM_000900)
200399	cg10548102	22743496	22743496	-0.0960366	-15.5802	0.776647	3103.22	0	0.679011	0.866565	3	0.0940152	13.6667	13.6667	82.8932	159.435	597.73	2505.49	1	0.872683	3087.53	0	0.855271	0.906852	3	0.0295931	7.66667	7.66667	106.647	200.885	311.745	2775.78	0	12	MGST1;MGST1;MGST1	NM_145791;NM_145792;NM_020300	16391230			TSS1500;TSS200;TSS1500						12	16391231	16391235	promoter-TSS (NM_001267598)
440560	cg25138053	26735321	71625303	-0.107159	-20.2536	0.0829987	853.833	0	0.0151389	0.129081	3	0.0600117	10	12.6667	129.583	66.8487	770.968	82.8645	1	0.190158	1129.06	0	0.16138	0.230179	3	0.0357513	12.6667	10.3333	130.384	68.073	892.32	236.737	0	6			31475995		chr6:31367476-31367916		S_Shore			6:31475456-31476065		6	31475996	31476000	promoter-TSS (NR_036524)
428146	cg24388789	17694423	41767506	-0.176478	-89.3641	0.0134747	9864.17	0	0.0119071	0.0150252	3	0.00155912	13.3333	15	387.083	46.8079	9729.6	134.576	1	0.189953	14781.4	0	0.00829705	0.551144	3	0.312803	12.6667	12	434.179	241.19	10492.7	4288.69	0	13	MIPEP;PCOTH;MIPEP;PCOTH	NM_005932;NM_001135816;NM_005932;NM_001014442	23361533		chr13:24463119-24463677	1stExon;TSS200;5'UTR;5'UTR	Island			13:23360867-23361746		13	23361534	23361538	promoter-TSS (NM_001135816)
9364	cg00444740	48647422	48647422	-0.187505	-41.126	0.581651	7505.25	0	0.439165	0.773507	3	0.172552	11	11	253.278	245.988	3078.12	4427.13	1	0.769156	7342.47	0	0.761261	0.777527	3	0.00814331	15.6667	15.6667	122.377	256.196	1618.41	5724.06	0	8	MIR1208	NR_031613	129231360			TSS200						8	129231361	129231365	promoter-TSS (NR_031613)
33649	cg01627405	31712435	31712435	-0.145388	-16.7881	0.514362	9141.04	0	0.394116	0.616431	3	0.112267	14.3333	14.3333	203.857	240.285	4376.68	4764.36	1	0.65975	9426.73	0	0.648197	0.677388	3	0.0155174	16.6667	16.6667	223.331	232.284	3141.09	6285.63	0	19	MIR1227;PLEKHJ1	NR_031596;NM_018049	2186127		chr19:2235681-2237102	TSS1500;Body	N_Shore				rs34490212	19	2186128	2186132	promoter-TSS (NR_031596)
32736	cg01580228	26693475	26693475	-0.172893	-34.5269	0.598281	7481.78	0	0.448055	0.738638	3	0.145542	13	13	227.009	176.219	2968.11	4513.67	1	0.771174	7283.93	0	0.759647	0.782237	3	0.0113019	15.3333	15.3333	133.036	264.32	1587.82	5696.11	0	11	MIR1304;SNORA8;SNORD5;SNORA18	NR_031639;NR_002920;NR_003033;NR_002959	93106743			TSS200;TSS1500;TSS1500;TSS1500						11	93106744	93106748	promoter-TSS (NR_003033)
150706	cg07737292	54637408	42744390	-0.16041	-34.3985	0.653083	16346	0	0.52325	0.838409	3	0.164745	15	12.3333	354.929	454.371	5483.04	10863	1	0.813492	17526.6	0	0.799049	0.829541	3	0.0153093	11.6667	16.3333	245.534	501.777	3194.84	14331.8	0	16	MIR138-2	NR_029680	55449961			Body						16	55449962	55449966	promoter-TSS (NR_029680)
71772	cg03549146	10736402	56692469	-0.120888	-24.9756	0.744162	16370.2	0	0.584854	0.880362	3	0.149103	10.3333	14.3333	230.59	448.71	4052.5	12317.7	1	0.86505	17906.1	0	0.844718	0.881657	3	0.018749	11	12	182.036	570.796	2353.75	15552.4	0	16	MIR140;WWP2;WWP2	NR_029681;NM_199424;NM_007014	68524403			TSS200;Body;Body				16:68524286-68524606		16	68524404	68524408	promoter-TSS (NR_029681)
93945	cg04703221	12799417	12799417	-0.159501	-26.0144	0.58023	11915.6	0	0.455765	0.718067	3	0.131661	15.6667	15.6667	236.516	272.527	4893.62	7021.98	1	0.739731	12520.8	0	0.729047	0.755918	3	0.0142556	12.3333	12.3333	200.437	308.975	3195.37	9325.46	0	16	WWP2;MIR140;WWP2	NM_199424;NR_029681;NM_007014	68524564			Body;Body;Body				16:68524286-68524606		16	68524565	68524569	promoter-TSS (NR_029681)
306794	cg16684117	54648331	50620442	-0.170946	-32.0144	0.584441	19421.2	0	0.457371	0.715067	3	0.128885	12.3333	16.3333	347.316	367.206	7990.34	11430.8	1	0.755387	19858.3	0	0.750799	0.758308	3	0.00402209	12.6667	14.6667	238.379	574.511	4787.62	15070.6	0	5	MIR143;LOC728264	NR_029684;NR_027180	148788649			TSS200;Body					rs13158382	5	148788650	148788654	promoter-TSS (NR_029684)
40357	cg01966791	22727367	55767393	-0.150838	-17.9868	0.487793	10701.2	0	0.398097	0.563896	3	0.0837309	14	16.6667	337.519	265.275	5403.72	5297.5	1	0.638631	11700.6	0	0.625637	0.656888	3	0.0162768	10	17	272.023	628.633	4169.03	7531.53	0	20	MIR1914;UCKL1	NR_031735;NM_017859	62043319		chr20:62571738-62572556	Body;Body	S_Shore		TRUE	20:62041964-62044231		20	62043320	62043324	promoter-TSS (NR_031735)
7610	cg00359365	63716495	63716495	-0.189613	-31.8593	0.404189	5949.36	0	0.322147	0.489928	3	0.0839519	11	11	219.616	171.005	3474.44	2474.92	1	0.593802	6021.03	0	0.560444	0.616924	3	0.0295989	12.6667	12.6667	256.65	427.527	2398.36	3622.66	0	1	MIR1976;RPS6KA1;RPS6KA1	NR_031740;NM_001006665;NM_002953	26753134			TSS1500;Body;Body					rs41286645	1	26753135	26753139	promoter-TSS (NR_031740)
301427	cg16395432	30678483	69623476	-0.124017	-20.4014	0.700185	13350.6	0	0.596033	0.814631	3	0.109662	15.3333	12.3333	241.691	359.347	3912.96	9437.61	1	0.824202	13912	0	0.823301	0.825193	3	0.000949106	18.6667	12.6667	130.333	303.302	2364.08	11547.9	0	1	MIR1976;RPS6KA1;RPS6KA1	NR_031740;NM_001006665;NM_002953	26753394			TSS1500;Body;Body						1	26753395	26753399	promoter-TSS (NR_031740)
421101	cg23955417	63634494	63634494	-0.160686	-20.3973	0.416056	12526.8	0	0.317778	0.543374	3	0.115568	11	11	234.706	225.639	7195.79	5331.05	1	0.576742	13273.2	0	0.552827	0.596533	3	0.0221428	12.3333	12.3333	309.926	299.595	5579.88	7693.35	0	1	MIR1976;RPS6KA1;RPS6KA1	NR_031740;NM_001006665;NM_002953	26753515			TSS200;Body;Body						1	26753516	26753520	promoter-TSS (NR_031740)
214149	cg11377047	66763431	66763431	-0.182248	-30.7735	0.485812	12226.4	0	0.348615	0.711016	3	0.196577	15	15	314.456	220.675	6092.53	6133.87	1	0.66806	12169.7	0	0.64128	0.703432	3	0.0319546	14.6667	14.6667	180	295.114	3997.66	8172.03	0	1	MIR1976;RPS6KA1;RPS6KA1	NR_031740;NM_001006665;NM_002953	26753596			TSS200;Body;Body						1	26753597	26753601	promoter-TSS (NR_031740)
253614	cg13716034	62631477	62631477	-0.136145	-16.0218	0.578344	13061.1	0	0.458232	0.721719	3	0.133275	10.3333	10.3333	359.556	374.591	5507.88	7553.23	1	0.714489	12795.4	0	0.700011	0.723531	3	0.0126672	11.6667	11.6667	261.161	465.315	3578.39	9217.01	0	X	MIR223	NR_029637	65155462			Body					rs34952329	X	65155463	65155467	promoter-TSS (NR_029637)
61684	cg03030267	43711485	43711485	0.163589	21.3739	0.551905	9124.19	0	0.428185	0.672045	3	0.121969	11.6667	11.6667	273.044	234.4	4046.71	5077.47	1	0.388317	8652.9	0	0.358631	0.42414	3	0.0331831	15.3333	15.3333	240.877	183.554	5260.78	3392.12	0	20	GNASAS;MIR298;MIR296	NR_002785;NR_030580;NR_029844	56827395			Body;TSS1500;TSS1500		TRUE	TRUE		rs77501163	20	56827396	56827400	promoter-TSS (NR_030580)
39321	cg01920129	49793507	49793507	0.133963	14.6188	0.698895	6491.82	0	0.624013	0.76295	3	0.0700984	10.6667	10.6667	168.64	279.168	1895.62	4596.2	1	0.564932	6264.01	0	0.55251	0.589745	3	0.021489	13.6667	13.6667	156.497	132.292	2668.66	3595.35	0	9	C9orf5;MIR32	NM_032012;NR_029506	110848663			Body;TSS1500						9	110848664	110848668	promoter-TSS (NR_029506)
250794	cg13581015	65679483	65679483	-0.135078	-16.0412	0.586615	5889.68	0	0.429053	0.736245	3	0.153749	6.33333	6.33333	198.357	159.308	2319.75	3569.92	1	0.721693	5977.4	0	0.681689	0.749243	3	0.0354573	14.3333	14.3333	182.395	276.558	1606.59	4370.82	0	12			1640085		chr12:1770701-1771476		N_Shore					12	1640086	1640090	promoter-TSS (NR_037422)
354220	cg19653246	43737438	43737438	-0.158026	-25.8647	0.587164	11392.4	0	0.524161	0.702273	3	0.0998361	14.3333	14.3333	226.269	285.24	4682.36	6710.03	1	0.74519	11187.7	0	0.651337	0.905549	3	0.139546	18	18	167.159	267.355	2843.98	8343.73	0	14	MIR654;MIR376B;MIR376A1;MIR376A2;MIR376C	NR_030390;NR_030157;NR_029868;NR_030266;NR_029861	100575651			TSS1500;TSS1500;TSS1500;TSS1500;TSS200						14	100575652	100575656	promoter-TSS (NR_030266)
169002	cg08750459	65787351	65787351	-0.196734	-36.2223	0.30758	12460.7	0	0.29009	0.334066	3	0.0233275	12.6667	12.6667	459.111	134.03	8589.12	3871.61	1	0.504314	12735.9	0	0.428904	0.60491	3	0.0906659	16	16	260.733	219.1	6329.77	6406.15	0	17			6499539		chr17:6559363-6560803		N_Shore			17:6498691-6501511		17	6499540	6499544	promoter-TSS (NR_039745)
157251	cg08103988	29755444	67753457	-0.169431	-23.6097	0.378	8736.68	0	0.314315	0.44229	3	0.0639896	14.6667	13.3333	268.989	176.344	5352.01	3384.67	1	0.547432	8406.35	0	0.490528	0.652964	3	0.0914874	9	13.3333	214.229	362.74	3769.65	4636.71	0	17			6499089		chr17:6558221-6558441		Island			17:6498691-6501511		17	6499090	6499094	promoter-TSS (NR_039874)
380882	cg21358336	14702477	14702477	-0.192188	-33.4989	0.432803	11617.9	0	0.392959	0.467157	3	0.0374026	13.3333	13.3333	329.829	233.729	6549.9	5067.96	1	0.624991	11481.4	0	0.544111	0.720157	3	0.0888882	12.6667	12.6667	225.108	187.14	4280.29	7201.06	0	17			6499164		chr17:6558221-6558441		Island			17:6498691-6501511		17	6499165	6499169	promoter-TSS (NR_039874)
300016	cg16315992	65615437	65615437	0.0755707	15.4762	0.924678	2186.59	0	0.902783	0.956702	3	0.0283509	12.3333	12.3333	64.3539	159.287	70.218	2116.37	1	0.849107	1858.93	0	0.826186	0.865403	3	0.0204304	14	14	59.1663	118.482	192.247	1666.68	0	17	DDX5	NM_004396	59928759		chr17:62501479-62503566	Body	N_Shelf					17	59928760	59928764	promoter-TSS (NR_039969)
48687	cg02383666	43614494	50679314	0.112112	19.874	0.856695	1072.53	0	0.767432	0.905205	3	0.0774013	10.6667	17	48.2435	144.348	59.7992	1012.73	1	0.744583	1062.92	0	0.690607	0.811284	3	0.0613361	14	14.3333	67.2299	107.466	193.572	869.348	0	16	ZFPM1	NM_153813	87061899		chr16:88536936-88537375	Body	N_Shelf			16:87061768-87062172		16	87061900	87061904	promoter-TSS (NR_049821)
287285	cg15554966	12639475	12639475	-0.116603	-26.8685	0.768605	4966.47	0	0.685258	0.89061	3	0.107996	12.6667	12.6667	132.472	135.65	1069.18	3897.28	1	0.885208	5074.08	0	0.869411	0.896572	3	0.0141124	11.3333	11.3333	95.7852	196.68	495.798	4578.28	0	19	MIR519E	NR_030185	58874998			TSS200						19	58874999	58875003	promoter-TSS (NR_030185)
185104	cg09672452	34600414	34600414	-0.157529	-19.2604	0.415603	2776.33	0	0.318419	0.573751	3	0.138152	11.3333	11.3333	257.586	138.614	1578.88	1197.46	1	0.573133	3030.25	0	0.519895	0.619564	3	0.0501816	13	13	114.636	170.999	1243.35	1786.9	0	15	CCPG1;MIR628;CCPG1	NM_020739;NR_030358;NM_004748	53452528			Body;TSS200;Body						15	53452529	53452533	promoter-TSS (NR_030358)
174776	cg09082617	32810439	32810439	-0.108947	-20.0496	0.757734	4477.97	0	0.692732	0.818804	3	0.063128	13.6667	13.6667	138.39	227.201	1021.47	3456.5	1	0.86668	4521.65	0	0.863397	0.868987	3	0.00292017	15.6667	15.6667	76.6954	257.652	516.046	4005.6	0	20	MIR645	NR_030375	48635276			TSS1500						20	48635277	48635281	promoter-TSS (NR_030375)
437058	cg24919348	36791406	36791406	0.130703	13.1234	0.400074	2457.1	0	0.305851	0.466357	3	0.0838216	9.66667	9.66667	195.111	101.451	1398.23	1058.87	1	0.269371	2210.69	0	0.241393	0.320078	3	0.0439922	11.6667	11.6667	153.803	96.5071	1599.48	611.216	0	8	MIR599;VPS13B;VPS13B;MIR875	NR_030329;NM_017890;NM_152564;NR_030596	100619025			TSS1500;Body;Body;TSS1500						8	100619026	100619030	promoter-TSS (NR_030329)
57915	cg02850815	24722328	24722328	-0.124829	-15.1393	0.638122	16183	0	0.53594	0.733132	3	0.0987914	10.3333	10.3333	322.544	368.199	5816.27	10366.8	1	0.76295	14912.3	0	0.740617	0.789388	3	0.024643	14	14	186.556	308.057	3481.92	11430.3	0	8	SCRIB;SCRIB;MIR937	NM_015356;NM_182706;NR_030633	144968171		chr8:144897283-144898354	Body;Body;TSS1500	N_Shore					8	144968172	144968176	promoter-TSS (NR_030633)
313152	cg17082719	38673335	74683433	-0.109321	-17.9523	0.741814	19445.2	0	0.630523	0.862558	3	0.116306	16.6667	23	216.046	465.062	4984.46	14460.8	1	0.851135	19156.5	0	0.839343	0.869037	3	0.0157615	18.3333	21.3333	150.097	468.705	2773.19	16383.2	0	8	SCRIB;SCRIB;MIR937	NM_015356;NM_182706;NR_030633	144968164		chr8:144897283-144898354	Body;Body;TSS1500	N_Shore					8	144968165	144968169	promoter-TSS (NR_030633)
225372	cg12048331	20710393	20710393	0.181193	28.2129	0.564904	8080.18	0	0.372976	0.714224	3	0.174568	17	17	181.798	185.142	3483.59	4596.59	1	0.383711	8701.12	0	0.369103	0.401503	3	0.0164332	13	13	255.563	167.339	5323.32	3377.8	0	3	WDR82	NM_025222	52277190			Body						3	52277191	52277195	TTS (NR_029660)
70901	cg03509949	17673472	17673472	-0.154395	-25.6614	0.605394	12213.7	0	0.504037	0.731127	3	0.11549	11.6667	11.6667	274.483	252.65	4756.02	7457.66	1	0.759789	12175.5	0	0.74821	0.781001	3	0.0183953	12	12	242.534	261.19	2851.5	9324.02	0	12	MMP19	NM_002429	54523136			TSS200						12	54523137	54523141	promoter-TSS (NM_001272101)
325624	cg17865265	60730389	60730389	-0.13318	-18.8915	0.641326	12560.7	0	0.552192	0.744786	3	0.0970931	12.3333	12.3333	188.186	451.055	4438.18	8122.54	1	0.774506	11899.5	0	0.76516	0.781505	3	0.00842151	8.66667	8.66667	207.921	562.037	2603.32	9296.23	0	12	MMP19	NM_002429	54523112			TSS200						12	54523113	54523117	promoter-TSS (NM_001272101)
196106	cg10306192	19754448	19754448	-0.185176	-48.5372	0.133293	3760.85	0	0	0.37621	3	0.210705	9.33333	9.33333	311.192	145.458	3178.22	582.631	1	0.318469	3815.3	0	0.0373213	0.564421	3	0.265307	12.3333	12.3333	231.412	135.661	2454.79	1360.51	0	11	MMP27	NM_022122	102081584			1stExon		TRUE				11	102081585	102081589	promoter-TSS (NM_022122)
26401	cg01261013	38664362	38664362	-0.149253	-29.6332	0.66589	7608.74	0	0.523294	0.818174	3	0.147679	12.6667	12.6667	165.327	262.105	2466.78	5141.96	1	0.815142	8093.43	0	0.805036	0.82523	3	0.0100974	11.6667	11.6667	187.397	219.555	1412.37	6681.05	0	21	MORC3	NM_015358	36613617		chr21:37692208-37693059	TSS1500	N_Shore					21	36613618	36613622	promoter-TSS (NM_015358)
475143	cg27236490	30790362	30790362	-0.207407	-45.9803	0.51299	4142.87	0	0.360969	0.661212	3	0.150157	13.3333	13.3333	155.647	142.352	1952.88	2189.99	1	0.720397	4020.36	0	0.686335	0.742736	3	0.029972	13	13	158.647	204.939	1051.8	2968.56	0	11	MPEG1	NM_001039396	58737078			TSS200					rs6591509	11	58737079	58737083	promoter-TSS (NM_001039396)
79794	cg03967627	39803396	34605398	-0.146216	-16.0596	0.473324	10677.4	0	0.327648	0.621108	3	0.146741	17.6667	17.3333	161.716	255.338	5584.36	5093.03	1	0.61954	10176.3	0	0.533807	0.6816	3	0.0766875	17.6667	16.6667	245.397	303.964	3813.57	6362.74	0	8	C8orf73	NM_001100878	144726173		chr8:144653774-144653976	TSS200	S_Shore					8	144726174	144726178	promoter-TSS (NM_001100878)
358186	cg19878482	41616427	58707384	-0.146978	-22.8328	0.613617	16395.3	0	0.502732	0.717227	3	0.107432	17	22	241.442	400.623	6203.73	10191.5	1	0.760595	17565.7	0	0.713553	0.78902	3	0.0410337	14.6667	17.3333	234.633	459.495	4186.18	13379.5	0	8	C8orf73	NM_001100878	144726169		chr8:144653774-144653976	TSS200	S_Shore					8	144726170	144726174	promoter-TSS (NM_001100878)
245462	cg13321166	30603447	30603447	-0.143107	-18.5662	0.575606	13309.7	0	0.464587	0.70785	3	0.123012	14.6667	14.6667	242.609	349.254	5548.15	7761.52	1	0.718713	13656.3	0	0.705913	0.733197	3	0.0137198	14.6667	14.6667	201.274	284.379	3771.35	9884.95	0	11	MS4A3;MS4A3;MS4A3	NM_006138;NM_001031666;NM_001031809	59580614			TSS200;TSS200;TSS200						11	59580615	59580619	promoter-TSS (NM_006138)
67827	cg03348161	28619498	28619498	-0.151608	-23.6854	0.597526	8841.41	0	0.491101	0.732711	3	0.123346	14	14	175.281	167.197	3442.81	5398.6	1	0.749134	8742.84	0	0.727184	0.766343	3	0.0200053	10	10	251.367	370.224	2116.84	6626	0	11	MS4A3;MS4A3;MS4A3	NM_006138;NM_001031666;NM_001031809	59580665			TSS200;TSS200;TSS200						11	59580666	59580670	promoter-TSS (NM_006138)
470842	cg26981076	69713314	69713314	-0.156764	-25.3501	0.588325	14139.7	0	0.472443	0.725511	3	0.127872	17.3333	17.3333	274.822	320.84	5787.42	8352.27	1	0.745089	14109.5	0	0.733129	0.757961	3	0.0124412	14.6667	14.6667	198.482	368.758	3526.2	10583.3	0	11	MS4A3;MS4A3;MS4A3;MS4A3;MS4A3;MS4A3	NM_001031809;NM_001031809;NM_006138;NM_006138;NM_001031666;NM_001031666	59580692			1stExon;5'UTR;1stExon;5'UTR;5'UTR;1stExon						11	59580693	59580697	promoter-TSS (NM_006138)
355717	cg19739596	46733423	46733423	-0.147254	-20.8758	0.58571	16879.2	0	0.475577	0.709999	3	0.117851	14.6667	14.6667	308.216	236.908	6909.83	9969.34	1	0.732964	16844.6	0	0.719512	0.745241	3	0.0129046	12.3333	12.3333	272.641	304.485	4422.09	12422.5	0	11	MS4A3;MS4A3;MS4A3;MS4A3;MS4A3;MS4A3	NM_001031809;NM_001031809;NM_006138;NM_006138;NM_001031666;NM_001031666	59580737			1stExon;5'UTR;1stExon;5'UTR;5'UTR;1stExon						11	59580738	59580742	promoter-TSS (NM_006138)
134417	cg06881914	70781343	70781343	-0.133004	-19.0137	0.64367	5447.57	0	0.554212	0.740544	3	0.0933868	14.6667	14.6667	164.965	145.021	1869.42	3578.15	1	0.776674	5672.82	0	0.760605	0.804804	3	0.0244435	12.3333	12.3333	135.673	222.938	1195.39	4477.43	0	11	MS4A6A;MS4A6A;MS4A6A	NM_152851;NM_152852;NM_022349	59708239			TSS1500;TSS1500;TSS1500						11	59708240	59708244	promoter-TSS (NM_022349)
87456	cg04353769	66673361	66673361	-0.138234	-15.5957	0.551833	16434.5	0	0.451851	0.687725	3	0.121968	10	10	331.989	419.269	7344.91	9089.65	1	0.690068	15292.1	0	0.666799	0.714362	3	0.023798	12.6667	12.6667	237.46	320.212	4686.65	10605.5	0	11	MS4A6A;MS4A6A;MS4A6A	NM_152851;NM_152852;NM_022349	59708133			TSS1500;TSS1500;TSS1500						11	59708134	59708138	promoter-TSS (NM_022349)
232472	cg12488187	40605495	40605495	-0.155461	-34.9484	0.675932	4877.25	0	0.543122	0.820333	3	0.138968	12	12	142.217	233.588	1499.99	3377.26	1	0.831392	4677.37	0	0.814345	0.851999	3	0.0190777	13.3333	13.3333	121.447	236.594	704.856	3972.52	0	12	MSRB3;MSRB3	NM_198080;NM_001031679	63957931		chr12:65672391-65673250	TSS1500;TSS1500	N_Shore					12	63957932	63957936	promoter-TSS (NM_198080)
391363	cg22062537	42807439	14783457	0.111372	14.3921	0.255735	12291.3	0	0.0856797	0.343493	3	0.147298	13.3333	16.6667	375.55	265.16	8953.18	3338.09	1	0.144363	11246.1	0	0.0874745	0.18993	3	0.0521576	13	13.6667	242.131	141.99	9561.6	1684.54	0	2	MYEOV2;MYEOV2	NM_138336;NM_001163424	240724871		chr2:241075403-241075916	TSS1500;TSS1500	S_Shore			2:240723796-240725257		2	240724872	240724876	promoter-TSS (NM_001163424)
49169	cg02404304	27616404	27616404	-0.150943	-16.9705	0.41019	1641.46	0	0.333842	0.533689	3	0.107945	10.6667	10.6667	134.627	98.0078	918.014	723.441	1	0.561132	1802.39	0	0.524592	0.597457	3	0.036433	13.3333	13.3333	132.305	96.9834	734.156	1068.24	0	6	MYLK4	NM_001012418	2697089			TSS1500						6	2697090	2697094	promoter-TSS (NM_001012418)
219120	cg11690666	59756375	59756375	-0.135301	-27.7481	0.707852	10173.1	0	0.585857	0.826071	3	0.120152	13.6667	13.6667	155.423	309.736	2882.83	7290.24	1	0.843153	10741.2	0	0.816999	0.863868	3	0.0239035	11.3333	11.3333	181.137	303.776	1614.24	9126.94	0	17	NARF;NARF;NARF;NARF	NM_012336;NM_031968;NM_001038618;NM_001083608	78008758		chr17:80416004-80417259	TSS1500;TSS1500;TSS1500;TSS1500	N_Shore					17	78008759	78008763	promoter-TSS (NM_001038618)
385650	cg21667061	59739498	59739498	0.136294	13.3384	0.456159	3059.51	0	0.338922	0.52134	3	0.101742	13.3333	13.3333	164.073	122.77	1608.57	1450.94	1	0.319866	2738.82	0	0.236696	0.386688	3	0.0763204	12	12	221.124	125.079	1842.39	896.427	0	15	NARG2;NARG2	NM_024611;NM_001018089	58559386		chr15:60771068-60771558	TSS1500;TSS1500	S_Shore					15	58559387	58559391	promoter-TSS (NM_001018089)
352710	cg19565262	53675407	53675407	-0.154495	-18.2526	0.425087	6491.17	0	0.348205	0.514691	3	0.0839688	22	22	184.399	138.887	3671.38	2819.79	1	0.579582	6856.93	0	0.52877	0.617572	3	0.0457681	17.3333	17.3333	182.01	145.291	2817.74	4039.2	0	2	NAT8	NM_003960	73723474			TSS1500					rs4852954	2	73723475	73723479	promoter-TSS (NM_003960)
262118	cg14131038	33622493	33622493	-0.167803	-31.871	0.599387	6892.96	0	0.466109	0.733103	3	0.133497	10.3333	10.3333	179.156	191.868	2663.84	4229.12	1	0.767191	7153.88	0	0.744411	0.785688	3	0.0209688	12.6667	12.6667	129.593	308.768	1589.4	5564.48	0	2	NCK2;NCK2	NM_001004722;NM_003581	105727141		chr2:106361032-106362218	TSS1500;TSS1500	N_Shore					2	105727142	105727146	promoter-TSS (NM_003581)
164969	cg08523384	37676468	28694323	0.137859	25.7675	0.271474	9148.49	0	0.147297	0.363036	3	0.111507	15.3333	15	246.34	155.042	6690.31	2458.19	1	0.133615	9799.5	0	0.110988	0.148751	3	0.0199647	12.3333	13	369.173	171.27	8470.99	1328.51	0	5	NDFIP1	NM_030571	141468231		chr5:141488316-141488919	TSS1500	N_Shore		TRUE	5:141468194-141469089		5	141468232	141468236	promoter-TSS (NM_030571)
111951	cg05656486	52605493	52605493	-0.14758	-16.3283	0.462275	8102.66	0	0.366819	0.576836	3	0.106304	13.6667	13.6667	214.742	176.416	4267.39	3835.27	1	0.609855	9119.86	0	0.575313	0.634393	3	0.0307842	18	18	233.839	157.225	3510.92	5608.94	0	1	NDUFS2;NDUFS2	NM_004550;NM_001166159	159438007		chr1:161171809-161172256	5'UTR;TSS1500	N_Shore					1	159438008	159438012	promoter-TSS (NM_001166159)
170733	cg08850169	12609443	12609443	-0.13402	-14.5837	0.563574	20450.3	0	0.455018	0.680896	3	0.113194	11	11	310.253	336.664	8875.82	11574.5	1	0.697594	19957.6	0	0.665194	0.725745	3	0.0304982	12.3333	12.3333	243.44	502.115	6011.56	13946	0	1	NDUFS2;NDUFS2	NM_004550;NM_001166159	159438093		chr1:161171809-161172256	5'UTR;TSS1500	N_Shore					1	159438094	159438098	promoter-TSS (NM_001166159)
386290	cg21721825	47740466	47740466	0.170159	24.1753	0.518911	6792.12	0	0.381783	0.629922	3	0.126115	9.33333	9.33333	232.443	201.243	3213.49	3578.64	1	0.348752	6230	0	0.342638	0.359172	3	0.00906902	14.6667	14.6667	197.52	129.736	4022.4	2207.59	0	12	NEDD1;NEDD1;NEDD1;NEDD1	NM_152905;NM_001135175;NM_001135176;NM_001135177	95824541		chr12:97300802-97301287	TSS1500;TSS1500;TSS1500;TSS1500	N_Shore					12	95824542	95824546	promoter-TSS (NM_152905)
208249	cg11021222	56694315	56694315	0.167184	24.3103	0.467036	6923.45	0	0.358413	0.559942	3	0.10168	17.6667	17.6667	201.057	146.98	3636.55	3286.91	1	0.299852	6543.24	0	0.276203	0.339029	3	0.0341702	16	16	217.107	136.21	4560.3	1982.94	0	12	NEDD1;NEDD1;NEDD1;NEDD1	NM_152905;NM_001135175;NM_001135176;NM_001135177	95824548		chr12:97300802-97301287	TSS1500;TSS1500;TSS1500;TSS1500	N_Shore					12	95824549	95824553	promoter-TSS (NM_152905)
288449	cg15621458	43763345	43763345	0.170089	26.7043	0.440716	8642.57	0	0.328533	0.526053	3	0.10146	15	15	258.389	228.656	4767.22	3875.36	1	0.270627	8068.28	0	0.253894	0.289057	3	0.0176431	17	17	343.01	157.146	5867.89	2200.4	0	12	NEDD1;NEDD1;NEDD1;NEDD1	NM_152905;NM_001135175;NM_001135176;NM_001135177	95824560		chr12:97300802-97301287	TSS1500;TSS1500;TSS1500;TSS1500	N_Shore				rs77802446	12	95824561	95824565	promoter-TSS (NM_152905)
161261	cg08310116	58763498	58763498	-0.157807	-23.1536	0.548914	5716.81	0	0.43339	0.677198	3	0.122403	13.6667	13.6667	171.338	236.694	2511.06	3205.75	1	0.706721	5685.83	0	0.694089	0.728884	3	0.0192558	12	12	133.447	228.301	1597.4	4088.43	0	14	NEK9	NM_033116	74664505		chr14:75593293-75594011	TSS1500	S_Shore					14	74664506	74664510	promoter-TSS (NM_033116)
471512	cg27021181	30728409	30728409	-0.142007	-18.5494	0.583085	8216.76	0	0.468647	0.720077	3	0.127223	9.33333	9.33333	309.408	214.712	3347.04	4869.72	1	0.725092	8690.27	0	0.699524	0.749269	3	0.0249017	10.6667	10.6667	171.466	277.219	2316.76	6373.52	0	10	NET1;NET1	NM_001047160;NM_005863	5478346		chr10:5488484-5488686	Body;TSS200	N_Shore		TRUE			10	5478347	5478351	promoter-TSS (NM_005863)
252432	cg13661397	35700356	13711423	0.100424	38.2846	0.104568	576.573	0	0.0675377	0.135795	3	0.0344969	9.33333	11.3333	137.082	70.5951	507.06	69.5131	1	0.00414464	8838.16	0	0.00141953	0.0087931	3	0.0040456	14.3333	16	342.65	45.6041	8793.81	44.3473	0	10	NET1	NM_001047160	5444459		chr10:5454431-5454779	TSS200	Island			10:5444449-5445145		10	5444460	5444464	promoter-TSS (NM_001047160)
229018	cg12262372	13770414	13770414	-0.128367	-16.5216	0.637373	3209.95	0	0.56748	0.736474	3	0.0882015	12	12	133.518	167.014	1081.3	2128.64	1	0.765741	3260.43	0	0.708951	0.794408	3	0.049182	13	13	130.371	156.334	686.587	2573.84	0	1	NFIA	NM_001145511	61314799		chr1:61542537-61542877	TSS1500	N_Shore					1	61314800	61314804	promoter-TSS (NM_001145511)
475403	cg27255275	74723333	74723333	-0.131624	-16.412	0.61625	11346.6	0	0.515877	0.738252	3	0.112754	14	14	280.395	328.323	4218.5	7128.08	1	0.747874	10720.5	0	0.738013	0.753804	3	0.00859855	11	11	191.761	285.988	2630.71	8089.8	0	11	NFRKB	NM_001143835	129271364		chr11:129765145-129765617	TSS1500	S_Shore					11	129271365	129271369	promoter-TSS (NM_001143835)
120611	cg06132620	12685393	12685393	-0.153604	-18.0226	0.367345	8671.33	0	0.27797	0.480836	3	0.103561	10.6667	10.6667	203.13	207.256	5429.03	3242.3	1	0.520949	8926.54	0	0.507276	0.529038	3	0.0119073	9.66667	9.66667	274.895	194.588	4223.28	4703.26	0	6	NHSL1;NHSL1;NHSL1	NM_001144060;NM_001144060;NM_020464	138862196			1stExon;5'UTR;Body		TRUE				6	138862197	138862201	promoter-TSS (NM_001144060)
372128	cg20781967	63661325	63661325	0.206436	39.6229	0.58664	9818.89	0	0.4983	0.640141	3	0.077072	12.6667	12.6667	231.69	161.496	4062.11	5756.78	1	0.380204	12364	0	0.329707	0.406859	3	0.0437542	10.6667	10.6667	308.963	191.072	7605.55	4758.47	0	12	NINJ2;NINJ2	NM_016533;NM_016533	642949			1stExon;5'UTR		TRUE				12	642950	642954	promoter-TSS (NM_016533)
66397	cg03277819	39610446	39610446	0.19506	34.7159	0.623318	10800.9	0	0.589942	0.688511	3	0.0564643	14.6667	14.6667	323.862	348.749	4003.27	6797.66	1	0.428258	12053	0	0.405797	0.4398	3	0.0194549	10	10	338.687	320.391	6842.22	5210.75	0	12	NINJ2	NM_016533	642790			1stExon		TRUE				12	642791	642795	exon (NM_016533, exon 1 of 4)
338966	cg18675097	67650410	22765323	-0.156357	-24.7404	0.583225	13981.1	0	0.4801	0.752034	3	0.147387	14.6667	15.6667	339.661	380.453	5659.17	8321.95	1	0.739582	14287.6	0	0.692645	0.765222	3	0.0407066	17.6667	18.6667	185.117	340.802	3600.21	10687.4	0	6	NKAPL;NKAPL	NM_001007531;NM_001007531	28335106		chr6:28226979-28227483	5'UTR;1stExon	Island			6:28334856-28335576	rs41269289	6	28335107	28335111	promoter-TSS (NM_001007531)
137821	cg07055315	27713401	27713401	-0.146215	-21.5149	0.601388	7331.48	0	0.455333	0.724603	3	0.13608	10	10	260.937	229.367	2846.83	4484.65	1	0.747604	7669.93	0	0.730577	0.78081	3	0.028761	11	11	197.841	226.439	1869.2	5800.74	0	2	NLRC4	NM_021209	32344339			TSS200						2	32344340	32344344	promoter-TSS (NM_021209)
279199	cg15031253	42782441	42782441	-0.112425	-13.7254	0.686931	5138.02	0	0.568647	0.833339	3	0.134568	12	12	125.239	238.655	1373.65	3764.37	1	0.799356	6766.68	0	0.580457	0.925775	3	0.190331	9.33333	9.33333	217.62	292.786	1088.95	5677.72	0	19	NLRP2	NM_017852	60168477			TSS1500				19:60168176-60168536	rs1671187	19	60168478	60168482	promoter-TSS (NM_001174081)
390285	cg21991396	21656471	21656471	-0.194989	-52.7652	0.620561	9256.19	0	0.445003	0.787095	3	0.171224	5.66667	5.66667	175.561	252.245	3482.67	5773.53	1	0.81555	9671.81	0	0.803666	0.827544	3	0.0119392	8	8	235.279	620.422	1698.97	7972.84	0	1	NLRP3;NLRP3;NLRP3;NLRP3;NLRP3;NLRP3;NLRP3;NLRP3	NM_001127462;NM_001079821;NM_183395;NM_183395;NM_004895;NM_004895;NM_001127461;NM_001127462	245648040			5'UTR;5'UTR;1stExon;5'UTR;5'UTR;1stExon;5'UTR;1stExon						1	245648041	245648045	promoter-TSS (NM_004895)
271434	cg14580628	57637308	57637308	-0.178832	-27.3601	0.368971	2843.33	0	0.253114	0.450535	3	0.103081	9.66667	9.66667	165.256	152.157	1756.26	1087.07	1	0.547803	3027.78	0	0.534413	0.572561	3	0.0214645	13.3333	13.3333	124.809	140.177	1315.75	1712.03	0	5	NNT;NNT	NM_182977;NM_012343	43637873		chr5:43602977-43603650	TSS1500;TSS1500	N_Shore					5	43637874	43637878	promoter-TSS (NM_012343)
470375	cg26954174	35747441	35747441	-0.145618	-16.1415	0.323016	10074	0	0.253135	0.384317	3	0.0660106	8.33333	8.33333	488.964	193.795	6778.68	3295.34	1	0.468635	10348.8	0	0.457576	0.487435	3	0.0163653	10.6667	10.6667	255.892	202.35	5446.54	4902.3	0	16	NOD2	NM_022162	49288314			TSS1500			TRUE			16	49288315	49288319	promoter-TSS (NM_022162)
109945	cg05546038	53753440	53753440	-0.113365	-16.6589	0.713952	12190.6	0	0.616645	0.811509	3	0.0974321	11	11	245.907	299.497	3409.91	8780.68	1	0.827317	12626.4	0	0.824966	0.831675	3	0.00377759	8.33333	8.33333	175.283	468.331	2099.08	10527.3	0	16	NOL3	NM_003946	65764534		chr16:67208067-67208678	TSS1500	N_Shore				rs74671574	16	65764535	65764539	promoter-TSS (NM_001185057)
142621	cg07298473	67739372	11786363	-0.142111	-15.5116	0.509443	18105.7	0	0.381054	0.690375	3	0.161215	16.3333	11.6667	334.934	335.991	8808.94	9296.78	1	0.651554	17336	0	0.626697	0.668115	3	0.0219197	18	13.3333	256.478	365.095	5956.52	11379.5	0	11	NR1H3;NR1H3;NR1H3	NM_001130102;NM_005693;NM_001130101	47235759			5'UTR;TSS1500;TSS1500		TRUE	TRUE			11	47235760	47235764	promoter-TSS (NM_005693)
11404	cg00536939	41632427	41632427	-0.152329	-17.5148	0.427326	6241.87	0	0.302413	0.568677	3	0.133891	12.6667	12.6667	209.681	137.248	3462.86	2779.01	1	0.579655	6859.07	0	0.563339	0.590295	3	0.0143464	13.3333	13.3333	248.211	239.124	2828.65	4030.42	0	11	NR1H3;NR1H3;NR1H3	NM_001130101;NM_005693;NM_001130102	47235928			TSS200;TSS200;5'UTR		TRUE	TRUE			11	47235929	47235933	promoter-TSS (NM_005693)
378615	cg21203569	21690451	47621402	-0.233179	-66.5397	0.529847	3597.36	0	0.327167	0.755531	3	0.215107	11.3333	11.3333	158.934	290.803	1566.41	2030.95	1	0.763026	4105.99	0	0.757797	0.771867	3	0.00769922	20.3333	11.3333	100.955	135.738	896.24	3209.75	0	11	NR1H3;NR1H3;NR1H3	NM_001130101;NM_005693;NM_001130102	47235941			TSS200;TSS200;5'UTR		TRUE	TRUE			11	47235942	47235946	promoter-TSS (NM_005693)
58221	cg02863947	29710459	29710459	-0.144734	-21.1631	0.605441	10814.6	0	0.477759	0.777008	3	0.154376	12.6667	12.6667	230.77	279.994	4238.21	6576.38	1	0.750176	10991.3	0	0.739078	0.763921	3	0.0126311	10.3333	10.3333	162.535	329.884	2668.81	8322.53	0	3	NR1I2;NR1I2	NM_003889;NM_033013	120981880			TSS200;TSS200						3	120981881	120981885	promoter-TSS (NM_033013)
355554	cg19731612	65715448	34682306	-0.0773409	-16.1243	0.846337	19923.1	0	0.842347	0.852153	3	0.00515193	10.3333	15	167.318	565.63	2976.1	16947	1	0.923678	19274.7	0	0.873734	0.951136	3	0.0433245	11	14	139.924	625.442	1369.68	17905	0	5	NSD1;NSD1	NM_022455;NM_172349	176491940		chr5:176558852-176561652	TSS1500;TSS1500	Island	TRUE		5:176491473-176494316		5	176491941	176491945	promoter-TSS (NM_172349)
373865	cg20911718	15765451	15765451	-0.126309	-20.6291	0.692334	11617.2	0	0.60124	0.80562	3	0.103982	14.3333	14.3333	259.546	398.848	3532.26	8084.98	1	0.818643	11575.1	0	0.812579	0.825716	3	0.00662662	12.3333	12.3333	177.026	395.952	2019.91	9555.17	0	14	NYNRIN	NM_025081	23937331		chr14:24868163-24868590	TSS1500	N_Shore					14	23937332	23937336	promoter-TSS (NM_025081)
379545	cg21249659	17723314	17723314	-0.142708	-20.4713	0.607761	10294	0	0.490483	0.761845	3	0.139375	17	17	288.517	287.964	3968.91	6325.12	1	0.750468	10171.2	0	0.738187	0.756697	3	0.0106365	12.6667	12.6667	279.127	441.458	2463.8	7707.37	0	12	OLR1	NM_002543	10216110			TSS200						12	10216111	10216115	promoter-TSS (NM_002543)
30452	cg01463139	52688493	52688493	0.134915	14.577	0.690446	5257.49	0	0.652956	0.716979	3	0.0333886	16	16	124.531	211.581	1557.21	3700.28	1	0.555532	4809.37	0	0.38163	0.796322	3	0.215286	12.3333	12.3333	206.107	152.223	1993.64	2815.73	0	1	OR10K1	NM_001004473	156701901			TSS200						1	156701902	156701906	promoter-TSS (NM_001004473)
287928	cg15593510	67808317	67808317	0.17259	24.7631	0.55697	9874.51	0	0.435756	0.670573	3	0.117594	13	13	202.561	219.297	4296.71	5577.81	1	0.384381	9909.16	0	0.370914	0.391322	3	0.0116647	12	12	294.876	187.216	6060.15	3849.01	0	1	OR10T2	NM_001004475	156635736			1stExon						1	156635737	156635741	exon (NM_001004475, exon 1 of 1)
101965	cg05122082	52658489	52658489	-0.172989	-42.3697	0.651426	6661.08	0	0.485776	0.813271	3	0.163781	14.6667	14.6667	177.723	201.665	2234.59	4426.49	1	0.824415	6940.98	0	0.802367	0.836393	3	0.0191186	11.6667	11.6667	151.394	286.201	1131.67	5809.31	0	14	OR11H4	NM_001004479	19780745			TSS200						14	19780746	19780750	promoter-TSS (NM_001004479)
341785	cg18845598	64729449	64729449	-0.454522	-333.765	0.348863	1190.16	0	0.121816	0.462717	3	0.196629	14.3333	14.3333	93.5339	96.7121	736.643	453.517	1	0.803385	2707.96	0	0.712429	0.886694	3	0.087384	16.3333	16.3333	97.418	131.526	483.699	2224.26	0	7	OR2A5	NM_012365	143377527			TSS1500						7	143377528	143377532	promoter-TSS (NM_012365)
346600	cg19173375	26611510	26611510	-0.143213	-15.085	0.475076	4503.13	0	0.356975	0.633922	3	0.142899	10.6667	10.6667	206.142	161.046	2292.83	2210.3	1	0.618289	4561.88	0	0.590461	0.638655	3	0.0249485	11.6667	11.6667	137.75	130.839	1679.47	2882.41	0	6	OR2B2	NM_033057	27988096			TSS200						6	27988097	27988101	promoter-TSS (NM_033057)
210952	cg11189272	64772300	64772300	0.169974	64.2801	0.905851	10938.5	0	0.893413	0.914201	3	0.0109801	12	12	122.418	276.092	942.726	9995.73	1	0.735877	12044.2	0	0.670735	0.785341	3	0.0588899	18.6667	18.6667	178.855	259.937	3107.02	8937.16	0	17	OR4D1	NM_012374	53587673		chr17:56234321-56234827	1stExon	N_Shore					17	53587674	53587678	exon (NM_012374, exon 1 of 1)
312504	cg17040924	38658302	38658302	0.29324	115.196	0.769859	4645.95	0	0.653011	0.923913	3	0.139231	12.3333	12.3333	154.466	216.085	1004.92	3641.03	1	0.476619	4540.04	0	0.34518	0.643795	3	0.152482	13	13	161.066	134.899	2320.41	2219.63	0	11	OR52M1	NM_001004137	4522065			TSS1500						11	4522066	4522070	promoter-TSS (NM_001004137)
147311	cg07555731	43627345	43627345	0.180502	29.5827	0.478342	5173.19	0	0.274871	0.628653	3	0.182784	9.66667	9.66667	229.584	162.76	2621.78	2551.41	1	0.297841	4843.99	0	0.280683	0.321538	3	0.0211984	12	12	274.785	120.214	3372.39	1471.59	0	14	OR5AU1	NM_001004731	20694479			TSS1500						14	20694480	20694484	promoter-TSS (NM_001004731)
202953	cg10701801	30682354	30682354	-0.125459	-15.9879	0.183956	2969.9	0	0.00580669	0.491371	3	0.267349	15	15	155.434	87.9533	2421.42	548.483	1	0.309415	3064.14	0	0.0219359	0.707119	3	0.355642	14.6667	14.6667	263.309	122.608	1929.29	1134.85	0	1	OSBPL9;OSBPL9;OSBPL9;OSBPL9	NM_148909;NM_148906;NM_024586;NM_148908	51855181			TSS200;TSS200;TSS200;TSS200						1	51855182	51855186	promoter-TSS (NM_148909)
253142	cg13692972	21666339	21666339	-0.128685	-22.0192	0.69374	4034.78	0	0.566656	0.807849	3	0.121119	18.3333	18.3333	107.337	138.045	1182.61	2852.16	1	0.822425	4539.74	0	0.808785	0.840364	3	0.0162227	11.6667	11.6667	120.061	178.716	716.288	3823.45	0	11	OTUB1;OTUB1	NR_003089;NM_017670	63509596		chr11:63753414-63754454	TSS1500;TSS1500	N_Shore					11	63509597	63509601	promoter-TSS (NR_003089)
136561	cg06992688	11665429	22709377	-0.123449	-22.2604	0.71723	7721.45	0	0.613159	0.844238	3	0.117235	10	12	150.023	326.636	2056.71	5664.74	1	0.840679	8368.53	0	0.819206	0.861221	3	0.021023	7.33333	9.33333	163.954	390.248	1259.02	7109.51	0	14	OTUB2	NM_023112	93561711		chr14:94492639-94493297	TSS1500	N_Shore					14	93561712	93561716	promoter-TSS (NM_023112)
88764	cg04422741	74713300	74713300	-0.140481	-19.14	0.602411	1996.5	0	0.481246	0.691907	3	0.108842	18.3333	18.3333	85.63	110.825	725.099	1271.4	1	0.742892	2352.31	0	0.695371	0.789015	3	0.0468375	12.6667	12.6667	80.3929	153.749	536.474	1815.84	0	3	MED12L;P2RY12	NM_053002;NM_022788	152585526			Body;TSS1500					rs61740424	3	152585527	152585531	promoter-TSS (NM_022788)
236753	cg12754495	59700405	59700405	-0.200402	-53.8981	0.605152	2006.47	0	0.492324	0.704259	3	0.106632	12.3333	12.3333	161.905	93.2583	707.385	1299.08	1	0.805554	2090.68	0	0.767568	0.836017	3	0.0348389	14.3333	14.3333	89.8512	139.444	329.711	1760.96	0	3	P2RY12;MED12L	NM_022788;NM_053002	152585393			TSS200;Body						3	152585394	152585398	promoter-TSS (NM_022788)
429544	cg24474182	29641322	29641322	-0.197926	-66.4686	0.663249	3539.59	0	0.519502	0.799638	3	0.140212	12.3333	12.3333	104.788	188.66	1109.62	2429.97	1	0.861175	3586.07	0	0.83454	0.904915	3	0.0381784	9.66667	9.66667	110.536	168.458	420.299	3165.77	0	3	MED12L;P2RY13	NM_053002;NM_176894	152529997			Body;1stExon						3	152529998	152530002	promoter-TSS (NM_176894)
167288	cg08651937	72727311	72727311	-0.156033	-30.5011	0.643211	6044.87	0	0.536801	0.800455	3	0.138983	7.66667	7.66667	199.782	275.611	2060.74	3984.13	1	0.799244	6130.5	0	0.787479	0.817488	3	0.0160192	13.6667	13.6667	137.095	224.059	1152.96	4977.55	0	3	PA2G4P4	NR_003284	158013200		chr3:156533839-156535131	TSS1500	N_Shelf	TRUE			rs79939258	3	158013201	158013205	promoter-TSS (NR_003284)
297353	cg16162970	15661454	67720463	-0.145322	-20.0388	0.584837	7593.84	0	0.424632	0.772083	3	0.175297	13.6667	14.6667	195.465	274.23	2985.75	4608.09	1	0.73016	8272.77	0	0.704914	0.759648	3	0.0276125	11.3333	15.6667	236.666	304.549	2151.39	6121.39	0	14	PACS2;PACS2	NM_015197;NM_001100913	104850997		chr14:105780339-105782027	TSS1500;TSS1500	N_Shore			14:104850839-104851060		14	104850998	104851002	promoter-TSS (NM_001100913)
371137	cg20715295	25765331	25765331	0.113922	13.2394	0.282998	8498.24	0	0.214594	0.329363	3	0.0604753	15	15	246.218	213.105	6051.07	2447.17	1	0.169076	7692.98	0	0.146376	0.187082	3	0.0207548	11.3333	11.3333	325.38	142.464	6372.45	1320.53	0	19	PAFAH1B3;PRR19;PAFAH1B3;PAFAH1B3	NM_002573;NM_199285;NM_001145939;NM_001145940	47498999		chr19:42806136-42806871	TSS1500;5'UTR;TSS1500;TSS1500	S_Shore			19:47498019-47499053		19	47499000	47499004	promoter-TSS (NM_001145939)
144668	cg07413956	49777408	67695414	-0.0684034	-18.6105	0.883979	8297.87	0	0.855455	0.937677	3	0.0465344	10.3333	17	116.053	350.035	889.678	7408.19	1	0.952382	7556.97	0	0.941814	0.963277	3	0.0107352	11	17.3333	76.1176	442.246	263.541	7293.43	0	X	PAGE2B	NM_001015038	55118185			TSS200				X:55118052-55118728		X	55118186	55118190	promoter-TSS (NM_001015038)
204359	cg10787442	36762410	36762410	0.139615	13.6893	0.598536	7295.06	0	0.46851	0.711773	3	0.122498	16	16	181.361	214.77	2869.13	4425.94	1	0.458921	7389.94	0	0.452709	0.46569	3	0.00650801	12	12	235.546	140.38	3952.64	3437.3	0	8	PARP10	NM_032789	145133222		chr8:145063919-145065386	TSS1500	N_Shelf					8	145133223	145133227	promoter-TSS (NM_032789)
132598	cg06797389	62685386	62685386	0.14268	14.933	0.619	6945.27	0	0.507834	0.713737	3	0.10393	14.3333	14.3333	168.342	184.16	2580.82	4364.45	1	0.476319	7244.06	0	0.472629	0.482172	3	0.00512601	17.3333	17.3333	230.252	203.463	3745.62	3498.44	0	15	PATL2	NM_001145112	42756773			TSS1500						15	42756774	42756778	promoter-TSS (NM_001145112)
352849	cg19573490	64707452	64707452	-0.189627	-40.5751	0.565788	10761.6	0	0.441947	0.725729	3	0.145294	15	15	253.16	152.616	4583.81	6177.79	1	0.755415	10326.7	0	0.740218	0.766996	3	0.0137505	11.6667	11.6667	178.969	273.687	2458.48	7868.19	0	17	PCYT2;SIRT7	NM_002861;NM_016538	77463609		chr17:79868687-79869811	TSS1500;Body	S_Shore			17:77463271-77464222		17	77463610	77463614	promoter-TSS (NM_001256433)
287882	cg15590153	27765477	27765477	-0.156583	-30.6645	0.641983	1475.46	0	0.538834	0.789401	3	0.131018	13	13	92.093	96.3119	425.913	1049.55	1	0.798566	1469.76	0	0.765826	0.862008	3	0.0549524	11	11	77.2115	113.368	233.209	1236.55	0	1	PGM1	NM_002633	63831111		chr1:64058937-64059913	TSS1500	N_Shore				rs17125175	1	63831112	63831116	promoter-TSS (NM_001172819)
427880	cg24370698	51622347	51622347	-0.145128	-16.5793	0.51043	4648.68	0	0.36408	0.662013	3	0.149035	13.6667	13.6667	209.117	172.303	2200.08	2448.6	1	0.655558	5257.52	0	0.610448	0.696695	3	0.043261	10.3333	10.3333	115.157	181.743	1730.04	3527.48	0	1	PGM1	NM_002633	63831202		chr1:64058937-64059913	TSS1500	N_Shore					1	63831203	63831207	promoter-TSS (NM_001172819)
299049	cg16261114	23658332	23658332	-0.164844	-29.3765	0.589831	11317.5	0	0.472652	0.737366	3	0.134943	11.3333	11.3333	259.347	292.934	4596.56	6720.95	1	0.754675	10684.4	0	0.748227	0.758515	3	0.00561806	11	11	163.246	278.573	2548.45	8135.92	0	15	LOC145814	NM_001167902	97369520			TSS1500						15	97369521	97369525	promoter-TSS (NM_001167902)
313765	cg17121205	65768426	65768426	-0.11275	-18.746	0.734016	3562.97	0	0.68331	0.790554	3	0.0538594	14.3333	14.3333	122.091	158.989	868.398	2694.57	1	0.846766	3593.66	0	0.837485	0.853176	3	0.00823005	12.6667	12.6667	96.9497	147.95	465.612	3128.05	0	19	PHLDB3	NM_198850	48701193		chr19:44008014-44008893	TSS1500	S_Shore				rs4802183	19	48701194	48701198	promoter-TSS (NM_198850)
326042	cg17890667	11783432	11783432	-0.0940826	-14.5385	0.776603	1645.14	0	0.74354	0.816525	3	0.0369726	16.6667	16.6667	82.4163	102.881	292.939	1352.2	1	0.870686	1856.08	0	0.851574	0.891955	3	0.0202769	10.6667	10.6667	90.6046	123.224	152.298	1703.78	0	7	PHTF2;PHTF2;PHTF2;PHTF2;PHTF2	NM_001127360;NM_001127358;NM_001127357;NM_020432;NM_001127359	77307361			5'UTR;5'UTR;TSS200;TSS200;TSS200						7	77307362	77307366	promoter-TSS (NM_001127357)
274472	cg14750778	16740508	16740508	0.145071	15.9303	0.470318	10508.3	0	0.355847	0.53273	3	0.0992706	13	13	167.216	263.165	5558.17	4950.1	1	0.325248	10753.9	0	0.293026	0.341853	3	0.0279087	15.3333	15.3333	272.152	184.35	7238.41	3515.45	0	17	PIGS	NM_033198	23923555		chr17:26898105-26898781	TSS1500	S_Shore					17	23923556	23923560	promoter-TSS (NM_033198)
323145	cg17714987	55631341	55631341	-0.10669	-13.9743	0.717758	4562.25	0	0.595795	0.81988	3	0.113353	12.6667	12.6667	146.884	171.887	1203.37	3358.87	1	0.824448	4696.29	0	0.822718	0.827549	3	0.00269175	12.3333	12.3333	142.055	164.008	742.063	3954.22	0	4	PIGY;PIGY	NM_001042616;NM_032906	89664498		chr4:89444407-89445055	TSS1500;TSS1500	S_Shore					4	89664499	89664503	promoter-TSS (NM_032906)
62468	cg03066323	65807348	65807348	-0.134609	-19.8926	0.645346	14397.7	0	0.531014	0.787183	3	0.130281	14.3333	14.3333	187.785	259.62	5073.95	9323.79	1	0.779955	14356.3	0	0.763396	0.799732	3	0.0183804	12.3333	12.3333	176.319	337.584	3083.35	11272.9	0	7	PILRA;PILRA;PILRA	NM_178273;NM_178272;NM_013439	99808715			TSS1500;TSS1500;TSS1500		TRUE				7	99808716	99808720	promoter-TSS (NM_013439)
238328	cg12858593	42753469	42753469	-0.199298	-41.2116	0.514623	2212.36	0	0.401541	0.613502	3	0.106692	11	11	105.609	123.43	1011.14	1201.21	1	0.713921	2582.26	0	0.705657	0.729623	3	0.0136043	11.6667	11.6667	127.572	188.817	669.664	1912.59	0	8	PIWIL2;PIWIL2	NM_018068;NM_001135721	22187844		chr8:22132791-22133357	TSS1500;TSS1500	N_Shore	TRUE	TRUE			8	22187845	22187849	promoter-TSS (NM_018068)
200153	cg10535132	35668438	35668438	0.15347	19.8387	0.668423	3040.71	0	0.600495	0.709366	3	0.0592395	14	14	131.582	147.736	929.059	2111.65	1	0.514953	3178.36	0	0.507537	0.527103	3	0.0106078	13	13	176.569	200.322	1488.05	1690.31	0	5	PKD2L2	NM_014386	137252183		chr5:137224986-137225477	TSS1500	N_Shore					5	137252184	137252188	promoter-TSS (NM_001258449)
145938	cg07480762	73771332	73771332	-0.1159	-16.3874	0.699725	2332.87	0	0.536072	0.816627	3	0.146003	14.3333	14.3333	78.2082	149.572	614.692	1718.18	1	0.815624	2613.52	0	0.805743	0.832407	3	0.0146105	17	17	90.8599	123.29	401.717	2211.8	0	3	PLCH1	NM_014996	156904839			TSS200		TRUE			rs74338830	3	156904840	156904844	promoter-TSS (NM_014996)
465773	cg26690511	19661342	19661342	-0.17805	-45.0709	0.646296	2111.63	0	0.507823	0.839654	3	0.17259	14.3333	14.3333	115.021	117.535	694.092	1417.54	1	0.824346	2207.31	0	0.806642	0.842238	3	0.0177986	17.3333	17.3333	75.4246	124.618	305.629	1901.68	0	3	PLCH1	NM_014996	156904797			TSS200		TRUE			rs78091351	3	156904798	156904802	promoter-TSS (NM_014996)
364229	cg20271057	40709413	40709413	-0.11166	-16.3799	0.718819	6563.65	0	0.639656	0.817793	3	0.0907056	15	15	170.169	250.16	1785.62	4778.03	1	0.83048	6397.98	0	0.825266	0.839411	3	0.0077712	13	13	153.568	296.788	1000.51	5397.47	0	3	PLCL2;PLCL2	NM_001144382;NM_015184	16949164			Body;TSS1500						3	16949165	16949169	promoter-TSS (NR_037465)
350828	cg19448816	50600367	50600367	-0.139489	-21.0984	0.63397	5906.51	0	0.525248	0.767279	3	0.122874	15.6667	15.6667	166.416	161.633	2096.14	3810.37	1	0.773459	5660.75	0	0.754348	0.802849	3	0.0258323	10.6667	10.6667	143.776	256.077	1211.54	4449.21	0	3	PLCL2;PLCL2	NM_001144382;NM_015184	16949221			Body;TSS1500						3	16949222	16949226	promoter-TSS (NR_037465)
342119	cg18865257	22803440	22803440	-0.146876	-16.3744	0.477788	7023.86	0	0.347955	0.645405	3	0.152282	10.6667	10.6667	291.302	202.643	3513.95	3509.91	1	0.624664	7352.49	0	0.60625	0.648288	3	0.0214977	13.3333	13.3333	164.434	235.243	2695.71	4656.78	0	1	PLEKHA6	NM_014935	202596398			TSS1500						1	202596399	202596403	promoter-TSS (NM_014935)
179808	cg09368486	36668440	36668440	0.148976	18.5494	0.42902	13461.9	0	0.301196	0.505235	3	0.11138	14	14	293.454	280.543	7593.64	5868.23	1	0.280044	12795.4	0	0.266688	0.299589	3	0.0173015	14	14	465.147	240.148	9178.14	3617.21	0	2	PLEKHM3	NM_001080475	208599024		chr2:208890181-208890394	TSS1500	S_Shore					2	208599025	208599029	promoter-TSS (NM_001080475)
280378	cg15100426	69719317	18744507	-0.146865	-45.5649	0.748638	12227	0	0.632984	0.882984	3	0.126044	12.6667	16	244.96	482.165	2892.36	9334.59	1	0.895503	13227.9	0	0.886305	0.902874	3	0.00843433	13.3333	13	146.321	485.986	1289.91	11938	0	2	PNKD;PNKD	NM_022572;NM_015488	218895676		chr2:219187653-219188251	TSS1500;Body	N_Shore					2	218895677	218895681	promoter-TSS (NM_022572)
133762	cg06851207	52649448	52649448	0.159787	20.4168	0.607651	11501.1	0	0.546419	0.644065	3	0.0533447	15.3333	15.3333	218.933	307.664	4489.88	7011.21	1	0.447864	16087.8	0	0.417907	0.463768	3	0.0259604	14.6667	14.6667	382.977	274.463	8842.45	7245.31	0	19	PNMAL1;PNMAL1	NM_018215;NM_001103149	51666978		chr19:46974557-46975073	TSS1500;TSS1500	S_Shore	TRUE			rs8107491	19	51666979	51666983	promoter-TSS (NM_018215)
428776	cg24427660	66694357	66694357	-0.140194	-15.753	0.537756	18774.3	0	0.411722	0.67047	3	0.129503	9.66667	9.66667	355.404	379.057	8662.6	10111.7	1	0.67795	17630.5	0	0.65954	0.705378	3	0.0242129	9.33333	9.33333	276.712	436.073	5628.91	12001.6	0	11	PNPLA2	NM_020376	808892		chr11:818974-820271	TSS200	N_Shore					11	808893	808897	promoter-TSS (NM_020376)
97171	cg04871131	49691305	49691305	0.117514	13.4548	0.77324	8844.33	0	0.731437	0.808537	3	0.0389596	13.3333	13.3333	176.758	257.915	1925.49	6918.84	1	0.655725	9525.86	0	0.545836	0.715894	3	0.0953104	13.6667	13.6667	244.659	264.136	3225.86	6300	0	7	PON1	NM_000446	94792138		chr7:94953769-94953971	TSS1500	S_Shore	TRUE				7	94792139	94792143	promoter-TSS (NM_000446)
285668	cg15450160	47698491	47698491	-0.232352	-64.9619	0.199331	553.733	0	0.164738	0.26699	3	0.0585997	13.6667	13.6667	87.9108	43.7007	418.48	135.253	1	0.431683	652.148	0	0.353785	0.497392	3	0.0725751	12.6667	12.6667	82.1881	43.8953	327.226	324.922	0	8	POP1;POP1;HRSP12;POP1	NM_001145861;NM_015029;NM_005836;NM_001145860	99199347		chr8:99129434-99129855	5'UTR;5'UTR;TSS1500;5'UTR	S_Shore					8	99199348	99199352	promoter-TSS (NM_005836)
185523	cg09698634	61663382	64695481	-0.0801066	-25.2424	0.87107	3661.16	0	0.744718	0.964089	3	0.11342	12.3333	24	64.6177	300.373	199.913	3461.25	1	0.951177	7050.05	0	0.944725	0.958462	3	0.00690632	11.3333	16	55.6926	287.431	252.976	6797.07	0	21	POTED	NM_174981	13903951			TSS1500				21:13903534-13904054	rs9974727	21	13903952	13903956	promoter-TSS (NM_174981)
422827	cg24049888	67651492	42723473	0.12701	15.3176	0.328012	15606.9	0	0.213707	0.422235	3	0.105704	13	16.3333	355.042	190.286	10450.5	5156.4	1	0.201002	15771	0	0.138421	0.256451	3	0.0593377	17.3333	14.6667	404.912	118.345	12501.9	3269.09	0	11	POU2AF1;POU2AF1	NM_006235;NM_006235	110755339			1stExon;5'UTR		TRUE		11:110755253-110755442		11	110755340	110755344	promoter-TSS (NM_006235)
258147	cg13941021	22718376	42755446	-0.156781	-18.9531	0.400907	2982.84	0	0.235254	0.568954	3	0.166863	12	11	132.555	164.233	1729.99	1252.85	1	0.557687	3069.11	0	0.505791	0.598393	3	0.047304	12	13	130.136	139.387	1300.91	1768.2	0	12	PPP1CC	NM_002710	109665822		chr12:111180006-111181028	TSS1500	S_Shore			12:109665822-109666104		12	109665823	109665827	promoter-TSS (NM_002710)
350614	cg19435621	33666478	33666478	-0.102229	-22.0703	0.0606734	806.684	0	0.0314464	0.0932358	3	0.0310295	14.6667	14.6667	81.1734	42.5615	747.817	58.8665	1	0.162903	851.751	0	0.143695	0.184756	3	0.020658	15	15	121.782	42.5343	699.428	152.323	0	7	PPP1R9A;PPP1R9A;PPP1R9A;PPP1R9A;PPP1R9A	NM_001166161;NM_001166160;NM_001166163;NM_001166162;NM_017650	94376187		chr7:94536849-94537477	TSS1500;5'UTR;TSS1500;TSS1500;5'UTR	S_Shore		TRUE			7	94376188	94376192	promoter-TSS (NM_001166163)
13198	cg00620024	74711367	74711367	0.182618	28.8106	0.584408	7523.14	0	0.433004	0.696709	3	0.136132	11.3333	11.3333	187.346	275.619	3093.51	4429.63	1	0.401789	7732.29	0	0.389631	0.419166	3	0.0154438	10.6667	10.6667	287.156	132.113	4592.84	3139.45	0	9	PPP6C;PPP6C;PPP6C	NM_001123355;NM_001123369;NM_002721	126992712		chr9:127951391-127952263	TSS1500;TSS1500;TSS1500	S_Shore					9	126992713	126992717	promoter-TSS (NM_001123369)
317243	cg17329164	27683311	51742495	-0.130024	-13.3734	0.568256	6012.53	0	0.468276	0.672256	3	0.10205	8	15.6667	254.516	221.213	2561.55	3450.98	1	0.69828	5528.51	0	0.690308	0.709266	3	0.00983167	10	12.3333	161.843	161.577	1598.24	3930.27	0	6	PPT2;PPT2	NM_138717;NM_005155	32229237		chr6:32121829-32122529	TSS200;TSS1500	N_Shore			6:32229091-32230507		6	32229238	32229242	promoter-TSS (NM_001204103)
328574	cg18049167	23761465	53723325	-0.151078	-17.7829	0.475544	5918.24	0	0.371259	0.59233	3	0.111065	14	11.6667	242.69	181.28	3081.82	2836.43	1	0.626622	5354.64	0	0.585237	0.680764	3	0.0490244	7.66667	14	165.002	240.33	1929.99	3424.65	0	6	PPT2;PPT2	NM_138717;NM_005155	32229239		chr6:32121829-32122529	TSS200;TSS1500	N_Shore			6:32229091-32230507		6	32229240	32229244	promoter-TSS (NM_001204103)
320530	cg17521665	34671485	34671485	0.168027	26.9703	0.419031	15419	0	0.303223	0.521558	3	0.109772	11.3333	11.3333	338.587	389.615	8887.27	6531.7	1	0.251004	15561.6	0	0.238885	0.258803	3	0.0106382	14.6667	14.6667	267.865	146.564	11637.3	3924.28	0	6	PRDM1;PRDM1	NM_001198;NM_182907	106653397			Body;TSS200		TRUE		6:106653394-106653448		6	106653398	106653402	promoter-TSS (NM_182907)
266879	cg14359052	35790445	35790445	0.167459	25.9904	0.431955	7353.33	0	0.28414	0.592808	3	0.154746	14.3333	14.3333	242.181	162.413	4203.25	3150.08	1	0.264496	7098.06	0	0.243569	0.291194	3	0.0243315	15	15	225.099	124.984	5195.91	1902.14	0	6	PRDM1;PRDM1	NM_001198;NM_182907	106653437			Body;TSS200		TRUE		6:106653394-106653448		6	106653438	106653442	promoter-TSS (NM_182907)
436320	cg24874254	73756396	73756396	0.169657	26.9556	0.43216	7994.88	0	0.280921	0.567304	3	0.143868	10.3333	10.3333	199.741	234.017	4502.08	3492.8	1	0.262503	7385.96	0	0.237457	0.284926	3	0.0238425	15	15	285.3	130.273	5409.94	1976.02	0	6	PRDM1;PRDM1	NM_001198;NM_182907	106653440			Body;TSS200		TRUE		6:106653394-106653448		6	106653441	106653445	promoter-TSS (NM_182907)
168881	cg08742502	71672319	71672319	0.181767	29.6935	0.490745	8199.84	0	0.337818	0.617955	3	0.141828	12.3333	12.3333	211.341	194.856	4137.99	4061.85	1	0.308978	8019.6	0	0.283739	0.333151	3	0.0247227	10	10	217.598	193.277	5505.21	2514.39	0	6	PRDM1;PRDM1	NM_001198;NM_182907	106653447			Body;TSS200		TRUE		6:106653394-106653448		6	106653448	106653452	promoter-TSS (NM_182907)
391263	cg22054885	40794345	31675389	0.12844	32.3095	0.88384	15959.8	0	0.847617	0.910825	3	0.0326006	16.3333	14.6667	161.293	397.292	1795.86	14163.9	1	0.755401	19454.4	0	0.703091	0.800591	3	0.0491385	11.6667	19	269.542	533.56	4699.94	14754.5	0	5	PRDM9	NM_020227	23543207			TSS1500			TRUE	5:23543127-23543515		5	23543208	23543212	promoter-TSS (NM_020227)
357456	cg19837938	61678466	63704487	0.127835	22.0446	0.825387	12572.1	0	0.786444	0.847002	3	0.0337934	13	12.3333	138.957	406.017	2126.01	10446.1	1	0.697552	15254.9	0	0.648739	0.740842	3	0.0462994	15.3333	12.6667	253.024	404.701	4549.05	10705.9	0	5	PRDM9	NM_020227	23543215			TSS1500			TRUE	5:23543127-23543515		5	23543216	23543220	promoter-TSS (NM_020227)
49773	cg02444433	19603451	64781315	0.119228	28.3921	0.886567	27313.9	0	0.86741	0.89703	3	0.0166138	16.6667	15.6667	158.079	576.553	3015.14	24298.8	1	0.767339	32072.4	0	0.719609	0.802499	3	0.0428506	16	12	238.617	643.769	7388.99	24683.4	0	5	PRDM9	NM_020227	23543226			TSS1500			TRUE	5:23543127-23543515		5	23543227	23543231	promoter-TSS (NM_020227)
176231	cg09166973	21794411	20658351	0.125527	42.1062	0.922539	9775.13	0	0.919311	0.924431	3	0.00280921	13.3333	14.3333	140.658	452.248	663.145	9111.99	1	0.797012	9332.24	0	0.754668	0.839623	3	0.0424779	9.66667	17.6667	301.397	606.904	1815.4	7516.84	0	5	PRDM9	NM_020227	23543330			TSS200			TRUE	5:23543127-23543515		5	23543331	23543335	promoter-TSS (NM_020227)
136965	cg07011961	36669334	70711391	0.135373	46.2164	0.91715	5706.78	0	0.880687	0.939646	3	0.0318651	11.3333	10.3333	115.042	299.13	381.067	5325.71	1	0.781777	5770.66	0	0.714077	0.851056	3	0.0685031	10	11.3333	157.95	363.947	1184.81	4585.85	0	5	PRDM9	NM_020227	23543351			TSS200			TRUE	5:23543127-23543515	rs1994929	5	23543352	23543356	promoter-TSS (NM_020227)
445777	cg25472530	32704361	12667391	0.177039	35.993	0.767383	8576.15	0	0.720673	0.795739	3	0.0407604	11.6667	13.6667	152.395	292.408	1910.78	6665.37	1	0.590344	10123.1	0	0.549675	0.660504	3	0.0610165	14	13	171.104	276.663	4106.71	6016.4	0	5	PRDM9	NM_020227	23543374			TSS200			TRUE	5:23543127-23543515	rs1994929	5	23543375	23543379	promoter-TSS (NM_020227)
34355	cg01667892	46724460	46724460	0.140049	23.8802	0.799349	10081	0	0.77468	0.825474	3	0.0254281	11	11	158.103	374.781	1936.19	8144.77	1	0.6593	11025.9	0	0.616021	0.708955	3	0.0467938	15.3333	15.3333	205.183	322.892	3704.01	7321.87	0	5	PRDM9	NM_020227	23543413			TSS200				5:23543127-23543515		5	23543414	23543418	promoter-TSS (NM_020227)
198132	cg10426076	28760373	28760373	-0.147279	-25.3161	0.638435	4594.87	0	0.493043	0.83349	3	0.175573	15	15	140.601	157.877	1612.74	2982.12	1	0.785714	4717.06	0	0.75223	0.81095	3	0.0302164	15.3333	15.3333	112.52	173.305	925.537	3791.52	0	11	PRG2	NM_002728	56914858			TSS200					rs519628	11	56914859	56914863	promoter-TSS (NM_002728)
321575	cg17593625	27785481	31650458	-0.142479	-14.5123	0.451316	6214.7	0	0.271214	0.705026	3	0.226079	14	16	283.322	241.763	3300.05	2914.65	1	0.593796	5579.86	0	0.561051	0.61429	3	0.0286555	14.3333	12.3333	190.608	167.835	2202.76	3377.1	0	7	PRKAR1B;PRKAR1B;PRKAR1B;PRKAR1B;PRKAR1B;PRKAR1B;PRKAR1B	NM_001164762;NM_001164760;NM_001164761;NM_002735;NM_001164761;NM_001164759;NM_001164758	719326		chr7:750788-751237	TSS1500;5'UTR;5'UTR;TSS1500;1stExon;5'UTR;5'UTR	S_Shore		TRUE			7	719327	719331	promoter-TSS (NM_001164761)
439956	cg25103043	41623399	41623399	-0.0758139	-19.2414	0.0158675	683.382	0	0	0.0281547	3	0.0144148	11.6667	11.6667	102.357	34.7667	671.58	11.8019	1	0.0916814	1008.57	0	0.0452634	0.126224	3	0.0417663	9.66667	9.66667	139.825	65.9097	914.168	94.3986	0	19	PRKCG	NM_002739	59077145		chr19:54385315-54385604	TSS200	Island	TRUE		19:59077145-59077416		19	59077146	59077150	promoter-TSS (NM_002739)
325494	cg17858192	53674330	53674330	-0.181792	-63.377	0.0722279	14702.6	0	0.0675311	0.0799074	3	0.0067056	10	10	488.311	121.387	13630.5	1072.13	1	0.25402	17655.1	0	0.188031	0.303968	3	0.0596102	16	16	371.519	198.827	13187.1	4467.96	0	4	PROM1;PROM1;PROM1;PROM1;PROM1;PROM1;PROM1	NM_001145850;NM_006017;NM_001145849;NM_001145848;NM_001145852;NM_001145851;NM_001145847	15686905			TSS200;TSS200;TSS200;5'UTR;TSS200;TSS200;5'UTR						4	15686906	15686910	promoter-TSS (NM_001145849)
464151	cg26601310	20662451	20662451	0.129961	15.5672	0.342697	4543.06	0	0.183581	0.45532	3	0.14171	12.3333	12.3333	161.459	117.072	2861.15	1681.91	1	0.212736	3834.22	0	0.200267	0.227017	3	0.0134669	20	20	182.108	82.4993	2998.62	835.602	0	11	PRR5L;PRR5L;PRR5L	NM_001160167;NM_001160168;NM_024841	36353699		chr11:36397926-36399398	5'UTR;TSS1500;TSS1500	N_Shore					11	36353700	36353704	promoter-TSS (NM_001160168)
106350	cg05348871	14603410	14603410	0.15347	26.991	0.331616	4501.4	0	0.185142	0.454515	3	0.136225	13.3333	13.3333	109.898	144.72	2914.98	1586.42	1	0.178147	4133.35	0	0.162562	0.19363	3	0.0155347	11.3333	11.3333	307.542	137.634	3380.74	752.609	0	11	PRR5L;PRR5L;PRR5L	NM_001160167;NM_001160168;NM_024841	36353703		chr11:36397926-36399398	5'UTR;TSS1500;TSS1500	N_Shore					11	36353704	36353708	promoter-TSS (NM_001160168)
437185	cg24926791	19781381	19781381	0.162347	26.1095	0.725897	18174.6	0	0.449929	0.871048	3	0.239102	11.3333	11.3333	592.743	647.176	5624.59	12550	1	0.56355	21240.8	0	0.503936	0.639775	3	0.0694266	15	15	189.375	537.537	9333.03	11907.7	0	6	PSORS1C1	NM_014068	31190166			TSS1500		TRUE	TRUE			6	31190167	31190171	promoter-TSS (NM_014068)
441917	cg25225693	51743350	51743350	0.153272	17.902	0.521574	11626.9	0	0.374994	0.642754	3	0.135675	13	13	248.768	236.851	5554.38	6072.51	1	0.368302	11321.9	0	0.360362	0.382954	3	0.0127038	13	13	316.625	286.244	7110.3	4211.55	0	7	GATS;GATS;PVRIG;GATS;PVRIG;GATS	NR_028040;NM_178831;NM_024070;NR_028038;NM_024070;NR_028039	99654924			Body;3'UTR;5'UTR;Body;1stExon;Body						7	99654925	99654929	5' UTR (NM_024070, exon 1 of 6)
409319	cg23221013	69716453	69716453	0.143412	20.4953	0.351837	10823.8	0	0.228269	0.454045	3	0.114394	10.6667	10.6667	263.524	206.749	6989.58	3834.18	1	0.208425	10720.9	0	0.199951	0.218247	3	0.00922249	17.6667	17.6667	282.007	104.676	8461.82	2259.11	0	7	GATS;GATS;PVRIG;GATS;GATS	NR_028040;NM_178831;NM_024070;NR_028038;NR_028039	99654963			Body;3'UTR;5'UTR;Body;Body						7	99654964	99654968	intron (NM_024070, intron 1 of 5)
325044	cg17833106	36723461	36723461	-0.156943	-27.5657	0.612277	10838.6	0	0.461131	0.769264	3	0.154149	15	15	261.541	207.877	4187.32	6651.3	1	0.76922	10635.9	0	0.74432	0.782665	3	0.0215872	16.3333	16.3333	168.983	251.237	2392.26	8243.68	0	1	PVRL4	NM_030916	159326624			TSS1500						1	159326625	159326629	promoter-TSS (NM_030916)
205342	cg10841756	38676408	42794504	-0.0771136	-16.753	0.850015	19760.9	0	0.787679	0.931581	3	0.0738532	17.6667	14.6667	158.721	547.847	2845.19	16915.7	1	0.927129	19676.7	0	0.900517	0.943916	3	0.0233078	15.6667	14.3333	152.599	569.431	1334.53	18342.1	0	1	PVRL4;PVRL4	NM_030916;NM_030916	159325891			5'UTR;1stExon						1	159325892	159325896	5' UTR (NM_030916, exon 1 of 9)
53864	cg02640604	66783348	66783348	-0.144891	-19.1995	0.573916	6371.54	0	0.49133	0.675962	3	0.0938419	9	9	213.576	235.218	2601.31	3770.23	1	0.718807	6848.77	0	0.707181	0.736574	3	0.0156292	8.66667	8.66667	214.508	182.69	1859.54	4989.23	0	16	QPRT	NM_014298	29597772			TSS200			TRUE			16	29597773	29597777	promoter-TSS (NM_014298)
78957	cg03924115	40736423	40736423	-0.132855	-17.8376	0.629579	15746.4	0	0.540677	0.72524	3	0.0924667	16	16	325.148	287.05	5788.43	9957.95	1	0.762435	15915.7	0	0.7462	0.778606	3	0.016203	16.6667	16.6667	175.805	356.537	3725.01	12190.7	0	9	QRFP	NM_198180	132758787			1stExon				9:132758513-132759121	rs75981952	9	132758788	132758792	exon (NM_198180, exon 1 of 1)
70194	cg03469804	14720413	14720413	-0.140334	-20.7536	0.625175	6846.56	0	0.489063	0.774272	3	0.143047	9.33333	9.33333	185.286	269.079	2503.76	4342.8	1	0.765509	7441.17	0	0.753595	0.773982	3	0.01062	9.66667	9.66667	188.661	258.651	1666.18	5774.99	0	17	RAB37;RAB37;RAB37;RAB37	NM_001163989;NM_001163990;NM_175738;NM_001006638	70244027		chr17:72732848-72733545	TSS1500;TSS1500;Body;TSS1500	N_Shore		TRUE			17	70244028	70244032	promoter-TSS (NM_001163990)
110309	cg05569131	33647429	33647429	-0.139879	-14.8827	0.514277	19110.4	0	0.414895	0.637976	3	0.113511	14.3333	14.3333	303.115	253.649	9244.69	9865.72	1	0.654156	18505.5	0	0.628653	0.679265	3	0.0253084	10	10	306.323	339.097	6368.89	12136.6	0	6			36773598								rs9394373	6	36773599	36773603	promoter-TSS (NM_001257357)
101112	cg05070250	46662308	46662308	0.165298	22.8174	0.629107	1431.2	0	0.508783	0.753269	3	0.122288	17	17	68.8829	91.8277	448.079	983.12	1	0.463809	1059.27	0	0.396581	0.498285	3	0.0582273	16.6667	16.6667	73.826	72.5208	530.025	529.249	0	11	C11orf74;RAG2	NM_138787;NM_000536	36576775			5'UTR;TSS1500						11	36576776	36576780	promoter-TSS (NM_001243785)
411133	cg23324787	51738428	51738428	0.125178	13.6202	0.735641	5419.57	0	0.647063	0.794968	3	0.0781711	12	12	150.311	195.301	1346.81	4072.76	1	0.610463	5342.03	0	0.601711	0.62331	3	0.011367	11.3333	11.3333	163.851	110.258	2021.27	3320.77	0	11	C11orf74;RAG2;RAG2	NM_138787;NM_000536;NM_000536	36576270			5'UTR;1stExon;5'UTR						11	36576271	36576275	5' UTR (NM_001243785, exon 1 of 3)
261155	cg14083146	47618331	47618331	-0.142407	-18.6122	0.581388	12339	0	0.480015	0.731091	3	0.132331	7.66667	7.66667	226.98	179.736	5165.69	7173.29	1	0.723795	11546.1	0	0.71168	0.729921	3	0.010492	14	14	183.523	288.746	3118.94	8427.21	0	20	RALGAPA2	NM_020343	20642136		chr20:20692747-20693786	TSS1500	S_Shore				rs58860120	20	20642137	20642141	promoter-TSS (NM_020343)
88315	cg04399899	25622361	25622361	-0.154427	-22.8968	0.569058	7957.2	0	0.47704	0.664307	3	0.0936754	9.66667	9.66667	182.545	210.77	3366.05	4591.15	1	0.723485	7900.89	0	0.694689	0.749199	3	0.0273852	14.3333	14.3333	151.422	279.067	2119.69	5781.19	0	4	RAPGEF2;RAPGEF2	NM_014247;NM_014247	160408704			1stExon;5'UTR		TRUE				4	160408705	160408709	5' UTR (NM_014247, exon 1 of 24)
422823	cg24049629	56701365	56701365	-0.200244	-36.6077	0.390891	3072.44	0	0.272369	0.500436	3	0.114298	10.3333	10.3333	224.242	135.429	1840.1	1232.34	1	0.591136	3424.38	0	0.572715	0.622486	3	0.0272889	12.3333	12.3333	148.203	187.47	1346.2	2078.18	0	3	RASSF1;RASSF1;RASSF1	NM_170712;NM_170714;NM_007182	50351479		chr3:50377803-50378540	TSS1500;Body;Body	N_Shore					3	50351480	50351484	promoter-TSS (NM_170712)
315512	cg17220933	31628424	34761452	0.154521	18.1785	0.547241	17661.8	0	0.40904	0.652806	3	0.125117	9.66667	13.3333	201.923	516.561	8016.29	9645.51	1	0.392721	19281.2	0	0.385792	0.396788	3	0.00603097	11.6667	14	556.77	256.688	11669.1	7612.07	0	1	RASSF5;RASSF5;RASSF5	NM_182663;NM_182665;NM_182664	204796236		chr1:206730397-206730908	Body;TSS1500;Body	N_Shore					1	204796237	204796241	promoter-TSS (NM_182665)
113645	cg05756492	57773494	57773494	0.202288	41.5327	0.4592	9244.02	0	0.293991	0.586758	3	0.149971	13.3333	13.3333	283.801	190.547	4973.47	4270.55	1	0.256912	9517.45	0	0.238413	0.27758	3	0.0196735	13.6667	13.6667	315.794	180.617	7051.4	2466.05	0	1	RASSF5;RASSF5;RASSF5	NM_182663;NM_182665;NM_182664	204796308		chr1:206730397-206730908	Body;TSS1500;Body	N_Shore					1	204796309	204796313	promoter-TSS (NM_182665)
338074	cg18613324	24784467	24784467	-0.100736	-14.1522	0.746124	2786.94	0	0.672403	0.845314	3	0.089225	20	20	88.4907	135.098	628.651	2158.29	1	0.84686	2755.67	0	0.828548	0.856955	3	0.0158865	13.6667	13.6667	97.6638	125.13	341.509	2414.16	0	22	RBM9;RBM9;RBM9;RBM9;RBM9;RBM9	NM_001082578;NM_001082579;NM_001082576;NM_001031695;NM_014309;NM_001082577	34566706			Body;Body;TSS200;TSS200;TSS200;TSS200			TRUE			22	34566707	34566711	promoter-TSS (NM_001082576)
284127	cg15352367	34606363	34606363	-0.142754	-16.0344	0.519453	4794.82	0	0.374302	0.665681	3	0.145692	15	15	166.042	135.05	2259.57	2535.25	1	0.662207	4738.57	0	0.643183	0.672899	3	0.0165174	17	17	143.335	179.322	1533.05	3205.52	0	22	RBM9;RBM9;RBM9;RBM9;RBM9;RBM9	NM_001082578;NM_001082579;NM_001082576;NM_001031695;NM_014309;NM_001082577	34566678			Body;Body;TSS200;TSS200;TSS200;TSS200			TRUE			22	34566679	34566683	promoter-TSS (NM_001082576)
190965	cg10019467	60705487	60705487	-0.156653	-27.8791	0.61694	6100.51	0	0.465582	0.80113	3	0.170166	13	13	200.779	193.517	2211.82	3888.69	1	0.773593	6377.46	0	0.749348	0.786906	3	0.0210303	12.3333	12.3333	131.595	234.981	1365.24	5012.22	0	4	RBM47	NM_001098634	40327545		chr4:40631740-40632587	TSS1500	S_Shore			4:40327446-40327618		4	40327546	40327550	promoter-TSS (NM_001098634)
286738	cg15519096	74741344	74741344	0.21618	49.9577	0.459463	5469.92	0	0.271503	0.611165	3	0.17271	11.3333	11.3333	158.011	206.916	2815.16	2654.76	1	0.243283	4800.02	0	0.237764	0.249289	3	0.00577796	11.6667	11.6667	190.988	109.242	3605.47	1194.55	0	1	RCAN3	NM_013441	24705898		chr1:24828865-24829878	5'UTR	S_Shelf				rs35747042	1	24705899	24705903	promoter-TSS (NM_001251978)
212217	cg11257888	64666378	64666378	0.161282	25.6906	0.391116	11249.5	0	0.249884	0.499901	3	0.128128	11	11	354.654	214.637	6853.35	4396.16	1	0.229834	11025.3	0	0.211341	0.241591	3	0.0162113	11.6667	11.6667	336.062	140.5	8465.97	2559.3	0	1	RCAN3	NM_013441	24700683		chr1:24828865-24829878	TSS1500	N_Shore					1	24700684	24700688	promoter-TSS (NM_001251984)
246714	cg13392078	53804338	56646465	-0.144674	-17.9847	0.552021	4423.55	0	0.427156	0.756194	3	0.17828	10.6667	10.6667	412.553	175.081	1796.89	2626.66	1	0.696694	4576.33	0	0.63085	0.787116	3	0.0809805	13.3333	8.66667	128.93	196.651	1328.13	3248.2	0	9	RECK	NM_021111	36026514		chr9:36036798-36037564	TSS1500	N_Shore			9:36026501-36026576		9	36026515	36026519	promoter-TSS (NM_021111)
472421	cg27073068	65667486	65667486	0.180988	29.2909	0.492494	4780.86	0	0.333113	0.611722	3	0.143579	15.6667	15.6667	151.582	140.832	2386.01	2394.84	1	0.311505	4447.39	0	0.290327	0.350995	3	0.0342292	17	17	168.922	117.01	3027.66	1419.73	0	4	REST	NM_005612	57467906		chr4:57773867-57775602	TSS1500	N_Shore					4	57467907	57467911	promoter-TSS (NM_005612)
102791	cg05163071	21624377	21624377	0.146872	15.647	0.559775	5695.27	0	0.418459	0.653081	3	0.124461	14.6667	14.6667	189.359	165.269	2455	3240.27	1	0.412903	5889.57	0	0.403514	0.426686	3	0.0121954	12.3333	12.3333	235.931	188.995	3413.51	2476.06	0	3	RETNLB	NM_032579	109959230			TSS1500						3	109959231	109959235	promoter-TSS (NM_032579)
244354	cg13253729	30807437	30807437	-0.102419	-14.0402	0.737785	17857	0	0.68338	0.834091	3	0.0836369	13.3333	13.3333	235.462	485.93	4610.56	13246.4	1	0.840204	16959.2	0	0.827118	0.847448	3	0.0113544	9.33333	9.33333	116.511	420.921	2626.87	14332.4	0	22	LOC91316;RGL4	NR_024448;NM_153615	22362426			Body;TSS1500						22	22362427	22362431	promoter-TSS (NM_153615)
52685	cg02586212	45765379	45765379	0.127106	14.9457	0.334596	3771.65	0	0.113428	0.496094	3	0.198189	17.3333	17.3333	182.176	125.391	2346.4	1425.24	1	0.20749	3595.95	0	0.196815	0.228276	3	0.0180032	13.6667	13.6667	159.65	69.653	2823.44	772.501	0	1	RGS1;RGS1	NM_002922;NM_002922	190811525			1stExon;5'UTR						1	190811526	190811530	promoter-TSS (NM_002922)
456552	cg26163153	32723462	32723462	0.141926	14.0865	0.541839	7620.56	0	0.432475	0.608516	3	0.0954688	9	9	179.989	158.564	3403.42	4217.14	1	0.399913	7092.77	0	0.379866	0.434227	3	0.0298564	15.3333	15.3333	195.287	165.028	4219.01	2873.75	0	4	RHOH	NM_004310	39874307			TSS1500						4	39874308	39874312	promoter-TSS (NM_004310)
362839	cg20171453	33760455	33760455	0.158686	19.6367	0.561137	7573.6	0	0.424538	0.657289	3	0.121533	8.66667	8.66667	178.973	285.43	3226.99	4346.61	1	0.40245	6438.35	0	0.391452	0.415145	3	0.0119368	8	8	376.252	118.778	3806.55	2631.8	0	4	RHOH	NM_004310	39874524			TSS1500						4	39874525	39874529	promoter-TSS (NM_004310)
243455	cg13199429	47746457	47746457	-0.195817	-46.5047	0.581064	1789.22	0	0.515039	0.619511	3	0.0574368	13	13	106.396	147.236	682.278	1106.94	1	0.77688	1793.43	0	0.756254	0.81715	3	0.0348781	11.6667	11.6667	68.0965	131.318	325.848	1467.58	0	14	RHOJ	NM_020663	62740464			TSS1500			TRUE			14	62740465	62740469	promoter-TSS (NM_020663)
139948	cg07157030	46625405	46625405	0.230339	60.2431	0.731254	9001.46	0	0.628419	0.8595	3	0.117618	17	17	192.762	241.574	2361.98	6639.48	1	0.500915	10043.8	0	0.458093	0.560684	3	0.0533538	13.6667	13.6667	243.424	243.206	4962.13	5081.69	0	14	RHOJ;RHOJ	NM_020663;NM_020663	62741109			5'UTR;1stExon		TRUE				14	62741110	62741114	5' UTR (NM_020663, exon 1 of 5)
373956	cg20918393	64696371	30809319	-0.0911242	-42.2555	0.880667	10720.3	0	0.839574	0.9588	3	0.0676956	15	16.3333	106.088	434.561	1186.8	9533.52	1	0.971792	11640	0	0.956104	0.990776	3	0.0175697	13.6667	12.6667	61.8221	410.907	214.992	11425	0	20			19815136									20	19815137	19815141	promoter-TSS (NM_001242581)
442828	cg25291653	50639493	50639493	-0.0881716	-16.4664	0.811269	12844.5	0	0.749387	0.891141	3	0.072569	13	13	172.263	311.421	2333.91	10510.6	1	0.89944	12202.5	0	0.891384	0.913589	3	0.0122924	10.3333	10.3333	138.731	666.116	1141.22	11061.3	0	20			19815145									20	19815146	19815150	promoter-TSS (NM_001242581)
198901	cg10471548	10718508	10718508	-0.163099	-31.5322	0.619285	5780.12	0	0.490657	0.778183	3	0.146133	13.6667	13.6667	201.701	170.458	2161.79	3618.33	1	0.782385	5962.59	0	0.775873	0.794607	3	0.0105924	11	11	112.52	358.938	1219.32	4743.27	0	6	RIOK1;RIOK1;RIOK1	NM_153005;NM_031480;NM_153005	7348053			5'UTR;Body;1stExon						6	7348054	7348058	exon (NM_031480, exon 8 of 17)
391798	cg22094071	64795408	64795408	-0.155461	-33.7023	0.668209	8311.18	0	0.537265	0.811775	3	0.13769	12.6667	12.6667	235.478	232.312	2700.52	5610.65	1	0.82367	8136.81	0	0.803346	0.840636	3	0.0188701	15	15	152.042	282.097	1353.09	6783.73	0	8	FAM82B	NM_016033	87590572		chr8:87520573-87521116	TSS1500	S_Shore				rs7465511	8	87590573	87590577	promoter-TSS (NM_016033)
142653	cg07300408	27655497	27655497	-0.145146	-19.0496	0.569374	4756.04	0	0.428496	0.75523	3	0.167947	11	11	135.843	138.157	1953.78	2802.26	1	0.71452	4696.62	0	0.669767	0.745673	3	0.0397385	15.6667	15.6667	177.176	169.672	1266.42	3430.19	0	14	RNASE12;RNASE11;RNASE12;RNASE11	NM_001024822;NM_145250;NM_001024822;NM_145250	20128200			1stExon;1stExon;3'UTR;5'UTR						14	20128201	20128205	promoter-TSS (NM_145250)
332845	cg18294707	15600318	15600318	-0.151098	-18.6215	0.50638	14207.8	0	0.401227	0.624135	3	0.111987	17	17	292.73	296.196	6933.43	7274.4	1	0.657479	14044	0	0.623681	0.675924	3	0.0293107	14.6667	14.6667	269.127	372.944	4760.53	9283.42	0	14	RNASE2	NM_002934	20492805			TSS1500						14	20492806	20492810	promoter-TSS (NM_002934)
10701	cg00502926	61620474	61620474	-0.193398	-41.3927	0.553057	7284.31	0	0.438501	0.70025	3	0.133892	13.6667	13.6667	281.872	265.318	3186.28	4098.03	1	0.746455	7021.34	0	0.719522	0.762351	3	0.0234506	13.6667	13.6667	183.809	324.279	1709.28	5312.06	0	14	RNASE7	NM_032572	20579896			TSS1500						14	20579897	20579901	promoter-TSS (NM_032572)
265152	cg14272075	11697342	11697342	-0.140297	-22.385	0.643875	7626.62	0	0.540979	0.750741	3	0.104937	14.6667	14.6667	196.178	306.19	2595.49	5031.12	1	0.784172	8245.03	0	0.772906	0.803635	3	0.0169256	13.3333	13.3333	155.353	272.694	1708.43	6536.6	0	17	RNF126P1	NR_002818	52477537		chr17:55122795-55124018	TSS1500	N_Shore					17	52477538	52477542	promoter-TSS (NR_002818)
242601	cg13146020	41634319	41634319	-0.0799566	-15.8074	0.836025	7326.29	0	0.720593	0.894129	3	0.0999678	12.6667	12.6667	134.03	288.284	1075.5	6250.79	1	0.915982	7364.12	0	0.894943	0.945989	3	0.0266782	12.3333	12.3333	74.8625	310.912	524.834	6839.28	0	7	CADPS2;CADPS2;CADPS2;RNF133	NM_001009571;NM_001167940;NM_017954;NM_139175	122127429			Body;Body;Body;TSS1500						7	122127430	122127434	promoter-TSS (NM_139175)
118829	cg06030535	24725426	24725426	-0.200011	-48.929	0.578111	6148.53	0	0.43958	0.778066	3	0.177406	13.3333	13.3333	162.989	207.35	2551.04	3597.49	1	0.778122	5961.52	0	0.760376	0.787783	3	0.0153888	13.6667	13.6667	122.307	225.566	1246.39	4715.13	0	5			158570262		chr5:158636218-158636949		S_Shore					5	158570263	158570267	promoter-TSS (NM_001199380)
76298	cg03776194	66716458	26726474	0.141605	20.6884	0.338548	13765.5	0	0.189906	0.486402	3	0.14825	13.6667	16.3333	325.9	286.233	9079.64	4685.91	1	0.196943	14615.7	0	0.181449	0.207396	3	0.0136889	14.3333	11	481.974	154.585	11723.1	2892.6	0	16	RNF166	NM_178841	87298467		chr16:88772237-88773195	Body	N_Shore					16	87298468	87298472	promoter-TSS (NM_001171816)
26260	cg01253545	50647436	50647436	-0.0605108	-14.9973	0	792.507	0	0	0	3	0	11	11	118.954	27.4363	792.507	0	1	0.0605108	819.571	0	0	0.110521	3	0.0560037	12	12	133.256	35.5177	755.513	64.058	0	22	RNF185;RNF185;RNF185;RNF185;RNF185;RNF185;RNF185	NM_001135824;NM_152267;NR_024211;NR_024209;NR_024212;NM_001135825;NR_024210	29886314		chr22:31556124-31556466	5'UTR;5'UTR;Body;Body;Body;5'UTR;Body	Island			22:29886050-29886713		22	29886315	29886319	promoter-TSS (NR_037496)
148141	cg07594831	18604310	20669336	-0.127831	-14.7886	0.61378	5756.03	0	0.514917	0.675884	3	0.0865502	14	11.3333	140.529	197.106	2142.07	3613.96	1	0.74161	5852.42	0	0.717569	0.765815	3	0.0241234	12.6667	12.3333	137.752	183.409	1436.01	4416.41	0	8	RNF19A;RNF19A	NM_183419;NM_015435	101384736			5'UTR;TSS200		TRUE				8	101384737	101384741	promoter-TSS (NM_015435)
131607	cg06751007	20676478	18649341	0.121471	15.6775	0.291626	12211.2	0	0.213456	0.351873	3	0.0709278	20.6667	13.6667	260.431	144.824	8615.07	3596.09	1	0.170155	11663.7	0	0.0932767	0.242035	3	0.0745049	11	13	397.988	202.449	9682.57	1981.11	0	17	RNF213;RNF213	NM_020954;NM_020914	75848532		chr17:78233888-78235283	TSS1500;TSS1500	Island			17:75848246-75849820		17	75848533	75848537	promoter-TSS (NM_001256071)
154117	cg07926092	17751317	17751317	-0.207737	-69.0678	0.107498	4363.67	0	0.0489895	0.217962	3	0.0957206	16	16	203.498	72.8963	3776.9	586.77	1	0.315236	4855.28	0	0.252605	0.440024	3	0.10807	14.3333	14.3333	192.256	115.028	3230.51	1624.77	0	13	RNF219	NM_024546	78131507		chr13:79232822-79233417	TSS200	S_Shore		TRUE		rs55662326	13	78131508	78131512	promoter-TSS (NM_024546)
384202	cg21578207	39647470	39647470	-0.159856	-20.1035	0.379372	3531.6	0	0.271769	0.493173	3	0.110832	17	17	125.865	96.7083	2147.36	1384.24	1	0.539228	3485.77	0	0.511953	0.576233	3	0.0332262	14	14	122.793	123.938	1556.15	1929.62	0	1	RNF220	NM_018150	44642675		chr1:44871109-44874047	TSS1500	N_Shore					1	44642676	44642680	promoter-TSS (NM_018150)
128171	cg06570818	37690488	37690488	0.0994195	23.4853	0.147331	13318.7	0	0.0439024	0.325369	3	0.154857	12.3333	12.3333	290.769	175.107	11056.6	2262.08	1	0.0479113	16168.7	0	0.0420447	0.0575941	3	0.008448	15	15	592.392	76.3996	15388.1	780.584	0	6	AGPAT1;RNF5;RNF5P1	NM_032741;NM_006913;NR_003129	32254444			TSS1500;Body;Body				6:32253351-32254508	rs3134945	6	32254445	32254449	promoter-TSS (NM_032741).3
145962	cg07482220	69650350	44794476	0.101969	29.7597	0.131225	27738.9	0	0.0311313	0.328303	3	0.170682	13.6667	11.3333	484.31	194.912	23636.8	4102.11	1	0.0292563	26863.8	0	0.0254123	0.0333774	3	0.00398981	14.3333	12.3333	392.537	129.224	26083.7	780.145	0	6	AGPAT1;RNF5;RNF5P1	NM_032741;NM_006913;NR_003129	32254498			TSS1500;Body;Body				6:32253351-32254508	rs57301060	6	32254499	32254503	promoter-TSS (NM_032741).3
92859	cg04642165	14725491	14725491	-0.147102	-17.5734	0.519175	3549.02	0	0.354697	0.681906	3	0.163611	14.3333	14.3333	138.964	145.859	1620.87	1928.15	1	0.666277	3638.38	0	0.617402	0.697722	3	0.0429027	11.6667	11.6667	123.028	152.562	1155.55	2482.83	0	7			149694364		chr7:150065169-150066351		N_Shore					7	149694365	149694369	promoter-TSS (NR_046492)
244555	cg13266327	52617316	52617316	-0.138146	-13.9016	0.319679	4114.2	0	0.231179	0.416961	3	0.093202	17	17	140.723	106.923	2741.02	1373.18	1	0.457824	4595.25	0	0.408542	0.527412	3	0.061982	17	17	139.389	116.957	2444.15	2151.11	0	2	ROCK2	NM_004850	11403012		chr2:11483959-11485553	TSS1500	S_Shore			2:11401158-11403020		2	11403013	11403017	promoter-TSS (NM_004850)
162126	cg08359464	15633336	15633336	-0.167217	-29.5029	0.577891	6232.88	0	0.438066	0.752818	3	0.160285	14.6667	14.6667	198.683	207.327	2513.99	3718.89	1	0.745108	6411.46	0	0.742126	0.747926	3	0.00290358	17.6667	17.6667	119.097	220.898	1560.07	4851.39	0	3	RPN1	NM_002950	129853051		chr3:128368929-128369805	TSS1500	S_Shore					3	129853052	129853056	promoter-TSS (NM_002950)
407954	cg23139584	12717483	12717483	-0.13603	-13.2635	0.319648	4192.83	0	0.203127	0.383033	3	0.10104	10.3333	10.3333	202.926	64.7773	2763.5	1429.33	1	0.455678	5290.14	0	0.415762	0.489027	3	0.0370715	10.3333	10.3333	298.936	173.491	2813.63	2476.51	0	8	RPS20;RPS20;SNORD54	NM_001146227;NM_001023;NR_002437	57150060		chr8:56986556-56987308	TSS1500;TSS1500;TSS1500	S_Shore					8	57150061	57150065	promoter-TSS (NM_001146227)
120256	cg06110802	15614305	15614305	0.174707	25.7426	0.539214	5659.46	0	0.364475	0.675126	3	0.158924	12	12	219.444	121.047	2555.37	3104.09	1	0.364508	4757.93	0	0.336355	0.395716	3	0.0297982	10.6667	10.6667	277.519	169.495	2985.29	1772.64	0	4	RPS3A	NM_001006	152239627		chr4:152020470-152021110	TSS1500	N_Shore					4	152239628	152239632	promoter-TSS (NM_001006)
32236	cg01558645	41769495	41769495	0.164648	21.7547	0.557915	13742.4	0	0.417985	0.668059	3	0.12767	11	11	371.798	294.596	6117.12	7625.26	1	0.393268	14366.4	0	0.377633	0.412016	3	0.0174015	15.3333	15.3333	287.782	216.661	8668.73	5697.64	0	4	RUFY3;RUFY3;RUFY3;RUFY3;RUFY3	NM_001037442;NM_001130709;NM_014961;NM_014961;NM_001037442	71806768			1stExon;Body;5'UTR;1stExon;5'UTR		TRUE			rs72861346	4	71806769	71806773	5' UTR (NM_014961, exon 1 of 13)
248208	cg13461622	20757378	20757378	0.141511	14.503	0.483077	6562.86	0	0.347463	0.617196	3	0.134872	10.6667	10.6667	317.574	261.433	3288.26	3274.61	1	0.341565	5961.84	0	0.327338	0.354593	3	0.0136668	14	14	221.042	94.5516	3890.55	2071.29	0	1	RUNX3;RUNX3	NM_001031680;NM_001031680	25163972			1stExon;5'UTR				1:25163972-25164333		1	25163973	25163977	5' UTR (NM_001031680, exon 1 of 6)
191806	cg10069121	21638332	21638332	-0.196001	-34.9158	0.417113	4013.17	0	0.29691	0.562693	3	0.134697	12.6667	12.6667	125.236	135.395	2281.75	1731.42	1	0.613113	4103.76	0	0.583124	0.635082	3	0.0268912	13	13	133.732	168.541	1519.8	2583.95	0	1	S100A11	NM_005620	150276335		chr1:152008838-152009112	TSS1500	S_Shore					1	150276336	150276340	promoter-TSS (NM_005620)
58992	cg02901136	29734485	29734485	-0.135465	-20.4156	0.646869	6545.81	0	0.511437	0.788342	3	0.138551	16.6667	16.6667	150.557	142.878	2229.06	4316.75	1	0.782334	7058.11	0	0.770603	0.791139	3	0.0105761	18.3333	18.3333	137.892	243.179	1455.78	5602.34	0	1	S100A12	NM_005621	151614929			TSS1500			TRUE		rs4323654	1	151614930	151614934	promoter-TSS (NM_005621)
436749	cg24898863	38808492	38808492	-0.14138	-14.4079	0.469923	15584.5	0	0.364425	0.590632	3	0.113868	14.3333	14.3333	327.478	284.447	8140.3	7444.18	1	0.611303	16458.4	0	0.583989	0.629933	3	0.0241716	13	13	352.423	416.102	6362.48	10095.9	0	1	S100A8	NM_002964	151630204			TSS200					rs76624034	1	151630205	151630209	promoter-TSS (NM_002964)
361287	cg20070090	35775367	35775367	-0.151702	-22.9748	0.587885	9696.11	0	0.480913	0.712751	3	0.11695	11.6667	11.6667	167.781	280.534	3917.12	5779	1	0.739587	9816.7	0	0.72584	0.747399	3	0.0119422	12.3333	12.3333	169.657	325.416	2488.33	7328.37	0	1	S100A8	NM_002964	151630113			5'UTR						1	151630114	151630118	intron (NM_002964, intron 1 of 2)
439678	cg25083732	24710305	24710305	-0.152808	-18.9826	0.497399	3070.85	0	0.386486	0.613421	3	0.113554	18	18	116.647	94.501	1458.05	1612.8	1	0.650207	3389.17	0	0.623743	0.690154	3	0.0351986	16	16	80.9136	103.038	1124.42	2264.75	0	4	S100P	NM_005980	6746365			TSS200					rs73089272	4	6746366	6746370	promoter-TSS (NM_005980)
141053	cg07210669	43768466	43768466	-0.151351	-17.2597	0.437328	3910.47	0	0.333697	0.542404	3	0.104361	16	16	134.827	111.609	2107.55	1802.92	1	0.588679	4711.78	0	0.545856	0.61565	3	0.0375	12.6667	12.6667	123.798	179.076	1903.38	2808.41	0	4	S100P	NM_005980	6746376			TSS200					rs73089272	4	6746377	6746381	promoter-TSS (NM_005980)
87103	cg04337937	71724321	71724321	-0.139441	-27.338	0.689005	2568.03	0	0.490777	0.842541	3	0.180091	16.3333	16.3333	129.188	97.0215	578.739	1989.29	1	0.828447	2940.95	0	0.786542	0.884512	3	0.0504971	13.3333	13.3333	98.6561	104.803	432.784	2508.16	0	13	SACS	NM_014363	22906382			TSS1500					rs56321504	13	22906383	22906387	promoter-TSS (NM_014363)
358041	cg19869443	46625457	46625457	-0.182077	-33.8687	0.538914	6583.68	0	0.387315	0.687848	3	0.150284	13.6667	13.6667	231.15	201.173	2934.45	3649.23	1	0.720992	6012.51	0	0.707406	0.737401	3	0.0151955	9.66667	9.66667	179.527	252.35	1602.64	4409.86	0	1	SAMD13;SAMD13	NM_001134663;NM_001010971	84539409		chr1:84764108-84764906	TSS1500;Body	S_Shore					1	84539410	84539414	promoter-TSS (NM_001134663)
303178	cg16493584	16669437	16669437	0.183944	29.3765	0.553767	3800.56	0	0.379224	0.712663	3	0.167269	12.6667	12.6667	147.589	130.328	1569.07	2231.49	1	0.369824	3201.03	0	0.361121	0.386703	3	0.0146201	16	16	176.574	79.4462	1978.05	1222.98	0	6	SAMD3	NM_001017373	130586525			TSS1500						6	130586526	130586530	promoter-TSS (NM_001017373)
466949	cg26768584	16692385	16692385	0.157168	19.9758	0.481939	9124.24	0	0.323715	0.616123	3	0.147679	16.3333	16.3333	245.252	157.818	4713.74	4410.51	1	0.324772	9186.27	0	0.293929	0.35956	3	0.0329927	18.6667	18.6667	246.558	164.578	6157.9	3028.38	0	3	SATB1;SATB1	NM_001131010;NM_001131010	18455246			5'UTR;1stExon						3	18455247	18455251	promoter-TSS (NM_001131010)
380633	cg21337881	61649406	61649406	-0.151126	-18.7722	0.510595	15443	0	0.389155	0.652436	3	0.132821	12.6667	12.6667	359.856	279.285	7506.01	7936.94	1	0.661721	15494.9	0	0.646601	0.686607	3	0.021717	10.3333	10.3333	307.836	393.532	5176.8	10318.1	0	17	C17orf87	NM_207103	5079369			TSS1500						17	5079370	5079374	promoter-TSS (NM_207103)
335285	cg18445108	66659314	66659314	-0.159555	-23.2227	0.53639	13658.1	0	0.403468	0.694936	3	0.147414	14	14	310.07	247.952	6217.06	7441.04	1	0.695945	14160.6	0	0.666014	0.725249	3	0.0296224	14	14	235.663	298.75	4272.59	9888.06	0	17	C17orf87	NM_207103	5078983			TSS200					rs75511804	17	5078984	5078988	promoter-TSS (NM_207103)
380439	cg21321372	51643473	51643473	-0.167882	-23.0602	0.417611	4336.03	0	0.360553	0.446899	3	0.0494194	9.66667	9.66667	241.164	132.156	2488.6	1847.43	1	0.585492	4999.61	0	0.55701	0.603189	3	0.024907	9.66667	9.66667	209.956	265.16	2022.8	2976.81	0	4	SCOC;SCOC;SCOC;SCOC;SCOC	NM_001153635;NM_032547;NM_001153690;NM_001153585;NM_001153446	141483906			TSS200;5'UTR;TSS200;TSS200;TSS200						4	141483907	141483911	promoter-TSS (NM_001153690)
399965	cg22660207	54719327	54719327	-0.130575	-19.1734	0.658001	5014.12	0	0.573432	0.755975	3	0.0920069	12.6667	12.6667	135.558	153.656	1655.19	3358.93	1	0.788576	5481.42	0	0.778066	0.797114	3	0.00967543	12.3333	12.3333	106.338	239.887	1078.56	4402.86	0	4	SCRG1	NM_007281	174557347			TSS200						4	174557348	174557352	promoter-TSS (NM_007281)
442191	cg25246894	12721379	12721379	-0.110338	-13.6136	0.696161	9936.12	0	0.584075	0.809284	3	0.112608	14	14	194.022	291.643	2983.25	6952.87	1	0.806499	9942.82	0	0.792387	0.82261	3	0.0152102	12.3333	12.3333	130.487	243.542	1831.75	8111.07	0	12	SDS	NM_006843	112326964			TSS1500		TRUE				12	112326965	112326969	promoter-TSS (NM_006843)
177156	cg09225287	14687355	44633463	-0.138068	-13.2534	0.354948	6670.77	0	0.286235	0.392706	3	0.0596044	14	15	191.37	204.579	4252.91	2417.86	1	0.493016	6891.14	0	0.46733	0.526638	3	0.0304396	19	15	211.948	187.662	3445.65	3445.49	0	7	SEMA3C	NM_006379	80387107		chr7:80548306-80548726	TSS1500	S_Shore					7	80387108	80387112	promoter-TSS (NM_006379)
2507	cg00107970	58690484	26792399	-0.169269	-28.8179	0.556782	16359.8	0	0.426656	0.668037	3	0.121792	10.3333	13.6667	382.195	383.76	7129.67	9230.16	1	0.726051	16482	0	0.712946	0.747428	3	0.0186695	13.3333	14.3333	189.35	333.87	4455.54	12026.5	0	1			154386081									1	154386082	154386086	promoter-TSS (NM_001193301)
452325	cg25913761	55701356	53681352	0.190672	32.2838	0.55456	7334.09	0	0.39598	0.682459	3	0.145683	12	8.33333	244.102	337.863	3229.93	4104.17	1	0.363888	7051.14	0	0.298683	0.421894	3	0.0619202	15	7.33333	274.512	135.33	4452.09	2599.05	0	15	SEMA4B	NM_020210	88528564		chr15:90727879-90728570	TSS1500	N_Shore	TRUE				15	88528565	88528569	promoter-TSS (NM_020210)
470407	cg26955540	50803471	50803471	0.143288	14.5552	0.567902	4680.86	0	0.428884	0.685853	3	0.129773	15	15	121.35	116.474	1965.4	2715.47	1	0.424614	4599.96	0	0.384484	0.451899	3	0.0354962	15.3333	15.3333	175.963	131.758	2601.09	1998.87	0	15	SEMA4B	NM_020210	88528574		chr15:90727879-90728570	TSS1500	N_Shore	TRUE				15	88528575	88528579	promoter-TSS (NM_020210)
244320	cg13251750	50639498	50639498	-0.144073	-14.7505	0.405218	15743	0	0.270921	0.555267	3	0.142826	11.6667	11.6667	345.761	234.463	9247.87	6495.08	1	0.549291	16871	0	0.520022	0.596939	3	0.0416224	15.6667	15.6667	302.782	294.001	7571.48	9299.5	0	14	SERPINA9;SERPINA9	NM_175739;NM_001042518	94012987			TSS1500;TSS1500						14	94012988	94012992	promoter-TSS (NM_175739)
449802	cg25734726	12687337	12687337	-0.165395	-35.043	0.636777	8037.41	0	0.509072	0.779207	3	0.135668	14.6667	14.6667	168.203	169.249	2856.97	5180.44	1	0.802171	7906.77	0	0.784197	0.814884	3	0.0160056	13	13	115.367	263.346	1486.21	6420.56	0	19	SERTAD3;SERTAD3;SERTAD3	NM_013368;NM_203344;NM_013368	45640136		chr19:40949148-40949548	1stExon;5'UTR;5'UTR	N_Shore					19	45640137	45640141	5' UTR (NM_013368, exon 1 of 2)
255838	cg13827677	64739395	64739395	0.164843	22.3361	0.505355	9051.68	0	0.377896	0.599956	3	0.114619	12.3333	12.3333	212.06	258.793	4346.26	4705.42	1	0.340512	7759.86	0	0.323256	0.361196	3	0.0192005	11.3333	11.3333	289.387	229.965	5079.97	2679.89	0	9	SET;SET	NM_003011;NM_001122821	130490568		chr9:131450972-131452682	TSS1500;Body	N_Shore			9:130490547-130490662		9	130490569	130490573	promoter-TSS (NM_003011)
230995	cg12402800	11665329	37665456	-0.0820086	-15.885	0.0443291	3502.61	0	0.0143802	0.0734518	3	0.0295445	12	11.3333	276.708	76.6622	3342.03	160.581	1	0.126338	3210.11	0	0.0868047	0.18519	3	0.0519597	15	16.3333	230.921	95.0439	2787.08	423.032	0	5	C5orf35	NM_153706	56240674		chr5:56204962-56206344	TSS200	N_Shore			5:56240674-56241773		5	56240675	56240679	promoter-TSS (NM_153706)
67629	cg03339817	40795449	35768463	-0.0750217	-28.889	0.893527	12275.9	0	0.84548	0.975735	3	0.0715324	12	13	160.477	437.347	1240.83	11035	1	0.968549	12598.3	0	0.960872	0.973019	3	0.00667774	12.6667	9.33333	92.112	479.241	299.259	12299	0	2	SFT2D3	NM_032740	128174751		chr2:128458844-128459937	TSS1500	N_Shore					2	128174752	128174756	promoter-TSS (NM_032740)
163773	cg08458487	69673382	69673382	-0.174614	-30.6217	0.545408	13857.8	0	0.420362	0.695215	3	0.139089	14	14	270.097	263.486	6195.04	7662.74	1	0.720023	13780.1	0	0.696306	0.740649	3	0.0223321	15	15	245.376	345.969	3796.22	9983.85	0	10	SFTPD	NM_003019	81699171			TSS1500						10	81699172	81699176	promoter-TSS (NM_003019)
465947	cg26701826	39768369	39768369	-0.130927	-13.4979	0.563593	13901.6	0	0.437967	0.702674	3	0.132865	14	14	235.654	235.99	6039.33	7862.23	1	0.69452	14048	0	0.67727	0.707106	3	0.015455	10.3333	10.3333	280.882	219.464	4228.4	9819.59	0	4	SGMS2;SGMS2;SGMS2;SGMS2	NM_001136258;NM_152621;NM_001136257;NM_152621	109034053			5'UTR;1stExon;5'UTR;5'UTR						4	109034054	109034058	5' UTR (NM_152621, exon 1 of 6)
251164	cg13599613	14605339	14605339	-0.172688	-45.7234	0.668621	5488.43	0	0.517213	0.859481	3	0.174511	11.6667	11.6667	184.84	215.348	1744.6	3743.83	1	0.841309	6140.91	0	0.830133	0.852614	3	0.011241	11.3333	11.3333	123.278	243.998	890.006	5250.9	0	9	SH2D3C;SH2D3C;SH2D3C;SH2D3C	NM_005489;NM_170600;NM_001142532;NM_001142531	129564723			Body;Body;TSS1500;TSS200		TRUE				9	129564724	129564728	promoter-TSS (NM_001142532)
349305	cg19356022	54777305	54777305	-0.163293	-31.037	0.613986	7032.14	0	0.482122	0.766252	3	0.14316	13.6667	13.6667	188.407	154.326	2629.53	4402.61	1	0.777279	7660.11	0	0.768773	0.790118	3	0.0113124	9.33333	9.33333	229.957	256.046	1631.64	6028.47	0	1	SHC1;SHC1;SHC1;SHC1	NM_003029;NM_001130041;NM_001130040;NM_183001	153210556		chr1:154946237-154946498	5'UTR;5'UTR;TSS1500;TSS1500	N_Shelf					1	153210557	153210561	promoter-TSS (NM_001130040)
404149	cg22911650	66801460	66801460	-0.145763	-26.0803	0.652471	12072.8	0	0.616845	0.717501	3	0.0564037	15.6667	15.6667	211.97	318.127	4124.09	7948.65	1	0.798234	11431.8	0	0.793932	0.801578	3	0.00391224	15.6667	15.6667	157.05	272.498	2226.03	9205.79	0	19	SIGLEC7;SIGLEC7	NM_016543;NM_014385	56337235			TSS200;TSS200						19	56337236	56337240	promoter-TSS (NM_001277201)
104562	cg05256304	10796316	10796316	-0.125218	-13.5348	0.608568	8815.59	0	0.511307	0.728388	3	0.110285	18.3333	18.3333	157.252	245.506	3378.44	5437.14	1	0.733786	9146.87	0	0.709211	0.763643	3	0.0275979	16	16	163.45	292.046	2365.71	6781.15	0	11	SIK3	NM_025164	116475080		chr11:116968849-116969512	TSS1500	S_Shore					11	116475081	116475085	promoter-TSS (NM_025164)
12161	cg00572387	48778392	48778392	-0.124458	-13.2899	0.609175	7352.97	0	0.504931	0.699175	3	0.0979024	12.6667	12.6667	236.029	195.822	2806.79	4546.18	1	0.733633	7785.15	0	0.730868	0.73703	3	0.00312906	13.3333	13.3333	167.537	363.791	1999.71	5785.44	0	20	SIRPB2;SIRPB2	NM_001122962;NM_001134836	1420914			TSS1500;TSS1500						20	1420915	1420919	promoter-TSS (NM_001122962)
118163	cg05992079	57644387	57644387	0.148032	19.0527	0.408933	13820.5	0	0.270891	0.523099	3	0.127788	14.6667	14.6667	358.531	262.14	8159.76	5660.79	1	0.260902	14231.5	0	0.255066	0.26504	3	0.00519896	15.3333	15.3333	334.55	183.288	10499.6	3731.93	0	9	SIT1	NM_014450	35640999		chr9:35646744-35647265	TSS200	S_Shelf	TRUE				9	35641000	35641004	promoter-TSS (NM_014450)
85280	cg04244970	68664328	68664328	-0.156902	-19.0587	0.419302	5505.03	0	0.28438	0.571195	3	0.144159	18	18	177.978	130.168	3142.51	2362.52	1	0.576204	6095.73	0	0.553165	0.610632	3	0.030379	14	14	206.537	177.198	2519.16	3576.57	0	1	SLAMF7	NM_021181	158975611			TSS200						1	158975612	158975616	promoter-TSS (NM_021181)
152526	cg07837085	53606432	53606432	-0.182624	-30.7703	0.481773	3378.31	0	0.37724	0.60548	3	0.115322	14.3333	14.3333	145.531	98.2855	1657.91	1720.39	1	0.664397	3933.35	0	0.610947	0.733534	3	0.062781	10.3333	10.3333	146.186	261.82	1274.34	2659.02	0	1	SLAMF7	NM_021181	158975614			TSS200						1	158975615	158975619	promoter-TSS (NM_021181)
30175	cg01448863	37729503	37729503	-0.175409	-34.1259	0.581543	6997.6	0	0.468246	0.715934	3	0.125184	14	14	153.892	193.062	2845.78	4151.82	1	0.756952	7796.31	0	0.726697	0.775734	3	0.0264552	10	10	124.134	334.831	1821.08	5975.24	0	14	SLC10A1	NM_003049	69333796			TSS200						14	69333797	69333801	promoter-TSS (NM_003049)
174836	cg09086087	13717443	13717443	-0.146626	-18.2669	0.541562	18862.3	0	0.437165	0.679752	3	0.124774	15	15	327.966	508.678	8655.17	10207.2	1	0.688188	18162.1	0	0.677025	0.696267	3	0.00998499	12.3333	12.3333	244.032	325.683	5592.45	12569.6	0	16	SLC12A4;SLC12A4;SLC12A4;SLC12A4;SLC12A4	NM_001145964;NM_001145961;NM_001145962;NM_005072;NM_001145964	66558264		chr16:68001916-68002462	1stExon;Body;Body;Body;5'UTR	N_Shore	TRUE				16	66558265	66558269	promoter-TSS (NM_001145964)
445384	cg25449207	48784434	48784434	0.0993853	15.5936	0.192163	6466.73	0	0.0853525	0.255349	3	0.0930163	11.3333	11.3333	249.703	149.667	5180.77	1285.96	1	0.0927779	7053.77	0	0.0849335	0.0975669	3	0.00684852	16.3333	16.3333	286.45	81.1764	6390.06	663.709	0	15	SLC12A6;SLC12A6;SLC12A6;SLC12A6;SLC12A6;SLC12A6	NM_001042497;NM_001042495;NM_005135;NM_001042494;NM_001042496;NM_133647	32398361			Body;Body;TSS200;Body;Body;Body						15	32398362	32398366	promoter-TSS (NM_005135)
287828	cg15586327	52717343	52717343	0.128635	38.8502	0.176818	6229.3	0	0.0552658	0.250903	3	0.106106	15.6667	15.6667	277.887	99.7981	5086.54	1142.76	1	0.048184	6618.05	0	0.0297492	0.066203	3	0.0182304	14.3333	14.3333	224.52	55.5205	6293.19	324.851	0	15	SLC12A6;SLC12A6;SLC12A6;SLC12A6;SLC12A6;SLC12A6	NM_001042497;NM_001042495;NM_005135;NM_001042494;NM_001042496;NM_133647	32398349			Body;Body;TSS200;Body;Body;Body						15	32398350	32398354	promoter-TSS (NM_005135)
232259	cg12476968	16661435	16661435	0.223664	79.5035	0.333832	4227.66	0	0.101378	0.470634	3	0.202359	16.6667	16.6667	167.675	83.5694	2715.18	1512.48	1	0.110168	3713.78	0	0.0909288	0.13245	3	0.0209272	13.3333	13.3333	203.658	79.9553	3294.33	419.45	0	15	SLC12A6;SLC12A6;SLC12A6;SLC12A6;SLC12A6;SLC12A6	NM_001042497;NM_001042495;NM_001042494;NM_005135;NM_001042496;NM_133647	32398121			Body;Body;Body;1stExon;Body;Body						15	32398122	32398126	exon (NM_005135, exon 1 of 25)
424831	cg24163360	15714325	15714325	-0.113165	-22.8947	0.759756	1046.81	0	0.642661	0.920242	3	0.143788	10.6667	10.6667	77.897	77.5437	162.409	884.403	1	0.872922	1140.73	0	0.809101	0.918764	3	0.0569993	9.33333	9.33333	113	115.22	66.8639	1073.86	0	6	SLC17A2	NM_005835	26039536			TSS1500						6	26039537	26039541	promoter-TSS (NM_005835)
445082	cg25427871	58729377	61607350	-0.180955	-35.5899	0.565727	8586.34	0	0.435581	0.725178	3	0.147006	11	12.6667	286.151	244.843	3677.35	4908.99	1	0.746682	8859.6	0	0.725994	0.767885	3	0.0209504	10.3333	14.6667	180.515	418.623	2189.38	6670.22	0	11	SLC22A18AS;SLC22A18	NM_007105;NM_183233	2877311		chr11:2923301-2923817	Body;TSS1500	N_Shelf				rs74840067	11	2877312	2877316	promoter-TSS (NM_183233)
300576	cg16346422	53632451	53632451	-0.162464	-26.7819	0.571956	5751.27	0	0.4258	0.727267	3	0.150942	10	10	271.434	208.705	2360.8	3390.47	1	0.734419	5667.16	0	0.72363	0.750403	3	0.0141219	9.66667	9.66667	136.457	281.537	1429.31	4237.84	0	11	SLC22A18;SLC22A18AS	NM_183233;NM_007105	2877395		chr11:2923301-2923817	TSS200;Body	N_Shelf					11	2877396	2877400	promoter-TSS (NM_183233)
47958	cg02347002	34617346	34617346	-0.134171	-13.5438	0.533472	8659.75	0	0.414701	0.661211	3	0.123499	13	13	223.597	289.542	3937.93	4721.82	1	0.667643	9107.71	0	0.660244	0.675712	3	0.00775542	17	17	164.519	230.947	2961.72	6146	0	5	SLC23A1;SLC23A1	NM_152685;NM_005847	138746989			TSS200;TSS200		TRUE				5	138746990	138746994	promoter-TSS (NM_005847)
187589	cg09824328	59755448	46638438	-0.155243	-39.32	0.101437	3983.41	0	0.0495987	0.132562	3	0.0451939	12	9.33333	179.371	103.465	3573.36	410.045	1	0.256679	2391.7	0	0.191158	0.335975	3	0.0733848	8.33333	14.3333	227.2	120.159	1758.67	633.023	0	1	SLC2A1	NM_006516	43197999		chr1:43423467-43424768	TSS1500	S_Shore					1	43198000	43198004	promoter-TSS (NM_006516)
440216	cg25117600	12729497	12729497	-0.13987	-13.6165	0.444499	5568.68	0	0.328539	0.589871	3	0.133126	16.3333	16.3333	173.562	160.2	3013.5	2555.18	1	0.584369	6086.89	0	0.560679	0.625267	3	0.0355673	16.6667	16.6667	177.552	160.182	2454.11	3632.78	0	4	SLC2A9;SLC2A9	NM_020041;NM_001001290	9632299		chr4:10020481-10021026	TSS200;Body	S_Shelf					4	9632300	9632304	promoter-TSS (NM_020041)
258349	cg13951069	51601431	35742384	-0.0937012	-14.1494	0.775219	17229.4	0	0.686185	0.895674	3	0.108221	15.6667	19	205.916	501.564	3782.64	13446.8	1	0.86892	17209.9	0	0.837466	0.902649	3	0.0326511	12.6667	12	172.837	442.252	2199.16	15010.7	0	21	SLC37A1;SLC37A1	NM_018964;NM_018964	42792870		chr21:43916278-43916900	1stExon;5'UTR	S_Shelf					21	42792871	42792875	promoter-TSS (NM_018964)
406136	cg23031196	60761365	60761365	0.146131	22.9748	0.33577	2883.54	0	0.168746	0.4906	3	0.161273	16.6667	16.6667	126.314	94.5057	1853.09	1030.45	1	0.189639	2892.65	0	0.176725	0.215196	3	0.0221332	13	13	200.734	87.0286	2327.69	564.96	0	12	SLC38A1;SLC38A1	NM_030674;NM_001077484	44950363		chr12:46661054-46663408	TSS1500;TSS1500	S_Shore					12	44950364	44950368	promoter-TSS (NM_001077484)
320143	cg17501823	62677346	36746382	0.132165	13.0448	0.416783	12632.3	0	0.255721	0.546674	3	0.14796	15.3333	13.6667	225.487	209.437	7260.65	5371.64	1	0.284618	12854.8	0	0.209803	0.387087	3	0.0918199	15	12.6667	282.144	199.641	9124.46	3730.34	0	12	SLC38A4;SLC38A4	NM_001143824;NM_018018	45506060			TSS200;TSS200				12:45505972-45506145	rs73104771	12	45506061	45506065	promoter-TSS (NM_018018)
170785	cg08853318	48712500	48712500	0.168629	24.629	0.475369	9571.52	0	0.356891	0.549095	3	0.103622	12	12	247.922	250.302	4967.22	4604.3	1	0.30674	9606.25	0	0.291058	0.330425	3	0.0208686	11	11	310.901	152.157	6621.28	2984.97	0	17	SLC39A11;SLC39A11	NM_139177;NM_001159770	68600781			TSS1500;TSS1500						17	68600782	68600786	promoter-TSS (NM_001159770)
245922	cg13348905	73610365	43649498	0.123111	14.8073	0.766338	7491.59	0	0.74619	0.80081	3	0.0299956	9	10.3333	153.811	259.126	1670.96	5820.63	1	0.643227	10080.1	0	0.40701	0.768731	3	0.204704	4	11.3333	3507.98	455.234	4056.28	6023.82	0	19	SLC44A2;SLC44A2	NM_020428;NM_001145056	10596578		chr19:10735999-10736396	TSS1500;Body	N_Shore	TRUE				19	10596579	10596583	promoter-TSS (NM_020428)
151243	cg07769015	67607478	67607478	-0.147701	-29.6702	0.672527	8909.55	0	0.535265	0.812325	3	0.138547	17.6667	17.6667	175.307	202.727	2875.92	6033.62	1	0.820228	9378.13	0	0.808468	0.831635	3	0.0115876	15	15	157.594	201.759	1604.63	7773.5	0	8	SLC45A4	NM_001080431	142307952		chr8:142237037-142237360	TSS200	S_Shore	TRUE				8	142307953	142307957	promoter-TSS (NM_001080431)
22830	cg01081737	21748333	21748333	-0.149192	-27.9521	0.652829	9709.29	0	0.522001	0.784918	3	0.131463	12.6667	12.6667	250.737	258.421	3302.1	6407.19	1	0.802021	10128.7	0	0.790991	0.810562	3	0.0100202	12	12	165.117	414.422	1925.61	8203.06	0	8	SLC45A4	NM_001080431	142307934		chr8:142237037-142237360	TSS200	S_Shore	TRUE				8	142307935	142307939	promoter-TSS (NM_001080431)
287830	cg15586392	24697459	24697459	-0.146002	-24.9612	0.641329	6506.09	0	0.511183	0.79076	3	0.140783	12.6667	12.6667	180.134	179.667	2246.77	4259.32	1	0.787331	6800.53	0	0.773677	0.79522	3	0.0118726	14.3333	14.3333	147.287	226.527	1371.87	5428.66	0	8	SLC45A4	NM_001080431	142307873		chr8:142237037-142237360	TSS200	S_Shore	TRUE				8	142307874	142307878	promoter-TSS (NM_001080431)
297374	cg16164276	45687475	27623308	0.0945595	16.0097	0.170537	1217.59	0	0.126417	0.216548	3	0.0450954	8.66667	14	195.702	85.8213	997.751	219.835	1	0.0759771	1183.64	0	0.0698193	0.087597	3	0.0100691	10	14	165.691	68.4095	1087.86	95.7816	0	3	SLC6A1	NM_003042	11009345		chr3:11034446-11035384	TSS200	N_Shore			3:11009162-11010384	rs36130997	3	11009346	11009350	promoter-TSS (NM_003042)
339358	cg18701685	54635352	65747348	0.127072	27.2933	0.220642	2366.32	0	0.17342	0.261086	3	0.0442241	11	17	171.026	117.666	1826.33	539.997	1	0.0935698	2604.18	0	0.0545767	0.124543	3	0.035666	10.3333	14.3333	176.987	100.912	2349.98	254.205	0	14	SLC7A8;SLC7A8	NM_012244;NM_182728	22694203			Body;TSS1500		TRUE	TRUE			14	22694204	22694208	promoter-TSS (NM_182728)
429507	cg24471210	26675310	26675310	-0.146426	-20.6938	0.221231	15478.1	0	0.198464	0.250069	3	0.0263326	12.6667	12.6667	348.655	166.767	12009.6	3468.52	1	0.367657	17352.3	0	0.349132	0.386547	3	0.0187102	15.6667	15.6667	422.426	283.489	10944	6408.28	0	12			97374822		chr12:98850690-98851002		Island			12:97374718-97375133		12	97374823	97374827	non-coding (NR_033801, exon 1 of 1)
305222	cg16597737	42806476	42806476	-0.107831	-16.6143	0.737365	4049.09	0	0.649461	0.818184	3	0.0845846	15	15	126.843	161.822	982.033	3067.05	1	0.845196	3889.9	0	0.828604	0.876754	3	0.0273417	14	14	90.9383	192.616	521.581	3368.32	0	1	SLC9A11	NM_178527	171838993			TSS200						1	171838994	171838998	promoter-TSS (NM_178527)
48625	cg02380585	69651303	69651303	-0.191558	-34.6101	0.474025	7644.73	0	0.317179	0.672859	3	0.181519	11.6667	11.6667	182.714	175.939	4059.49	3585.23	1	0.665583	7315.79	0	0.656446	0.674205	3	0.00889063	12	12	205.433	284.847	2377.56	4938.23	0	17	SLFN13	NM_144682	30800796		chr17:33776553-33776888	TSS1500	Island			17:30800458-30801001		17	30800797	30800801	promoter-TSS (NM_144682)
304500	cg16563370	70726315	70726315	-0.139781	-16.2594	0.554241	17713.9	0	0.442516	0.705925	3	0.136175	13	13	302.846	321.22	7844.65	9869.24	1	0.694022	18211.2	0	0.679438	0.706283	3	0.0135721	13	13	225.493	325.707	5513.98	12697.2	0	17	SLFN13	NM_144682	30800065		chr17:33776553-33776888	TSS200	N_Shore	TRUE	TRUE			17	30800066	30800070	promoter-TSS (NM_144682)
426804	cg24307368	18607470	18607470	0.141459	14.061	0.580137	7659.42	0	0.556578	0.610909	3	0.0278741	16.3333	16.3333	215.459	221.351	3143.4	4516.02	1	0.438678	8054.79	0	0.414314	0.475049	3	0.0320988	15.6667	15.6667	238.584	174.169	4479.38	3575.41	0	11	SLN	NM_003063	107088094			TSS200						11	107088095	107088099	promoter-TSS (NM_003063)
419934	cg23889010	58779486	58779486	-0.134016	-15.5257	0.584367	10441.8	0	0.494626	0.672138	3	0.088772	11.3333	11.3333	237.883	195.648	4240.49	6201.33	1	0.718383	10841.3	0	0.677462	0.745992	3	0.0361522	12.3333	12.3333	240.931	285.061	3009.89	7831.43	0	20	SLPI	NM_003064	43316404			Body						20	43316405	43316409	intron (NM_003064, intron 1 of 3)
153282	cg07882838	55609344	55609344	0.155471	24.0439	0.734461	15016.2	0	0.588858	0.89678	3	0.15464	15	15	188.961	473.965	4149.94	10866.2	1	0.57899	17169.2	0	0.37694	0.701079	3	0.176243	12.6667	12.6667	348.092	431.826	7491.29	9677.93	0	15	SMAD3;SMAD3	NM_005902;NM_001145102	65204661			Body;TSS1500			TRUE			15	65204662	65204666	promoter-TSS (NM_001145102)
204232	cg10780949	43792494	43792494	-0.155308	-20.1465	0.504046	8248.79	0	0.4114	0.596486	3	0.0925433	12	12	193.87	314.697	4013.11	4235.67	1	0.659354	7775.4	0	0.65033	0.66717	3	0.00848523	10.3333	10.3333	212.59	318.838	2583.8	5191.6	0	15	SMAD3;SMAD3;SMAD3	NM_005902;NM_001145102;NM_001145102	65205370			Body;1stExon;5'UTR		TRUE	TRUE			15	65205371	65205375	5' UTR (NM_001145102, exon 1 of 9)
26765	cg01281718	25658427	25658427	-0.111217	-24.1744	0.773348	9818.02	0	0.718842	0.859325	3	0.0753442	16.6667	16.6667	143.828	243.699	2142.23	7675.79	1	0.884565	9938.64	0	0.860195	0.903025	3	0.0220178	10.3333	10.3333	131.811	322.796	1051.72	8886.92	0	6	SMAP1;SMAP1	NM_001044305;NM_021940	71433355		chr6:71377385-71378178	TSS1500;TSS1500	N_Shore					6	71433356	71433360	promoter-TSS (NM_021940)
192837	cg10122452	44635312	55787501	0.169465	23.6512	0.582551	18261.1	0	0.475377	0.677721	3	0.101704	11	12.6667	298.774	427.628	7631.89	10629.2	1	0.413086	19594.1	0	0.402792	0.429132	3	0.0140809	13	13	380.351	336.952	11460.7	8133.35	0	22	SMARCB1;SMARCB1	NM_003073;NM_001007468	22458767		chr22:24129097-24129697	TSS1500;TSS1500	N_Shore					22	22458768	22458772	promoter-TSS (NM_003073)
280827	cg15125868	20682497	20682497	-0.147987	-19.8667	0.563148	11343.2	0	0.438772	0.711983	3	0.138238	11.3333	11.3333	208.586	265.666	4796.1	6547.12	1	0.711135	12061.7	0	0.687395	0.724309	3	0.0206007	10.3333	10.3333	318.63	329.625	3420.68	8641.01	0	21	FAM165B	NM_058182	34668668		chr21:35747326-35748122	TSS1500	N_Shore					21	34668669	34668673	promoter-TSS (NM_058182)
81378	cg04051335	73773369	73773369	-0.162237	-37.1578	0.662961	5552.72	0	0.534717	0.794539	3	0.129943	9	9	185.109	241.563	1747.46	3805.25	1	0.825198	5950.65	0	0.797427	0.855663	3	0.0292116	8	8	186.919	339.839	969.26	4981.39	0	5	C5orf62	NM_032947	150137635		chr5:150158223-150158654	TSS1500	N_Shore				rs9324655	5	150137636	150137640	promoter-TSS (NM_032947)
306055	cg16646054	74705341	74705341	-0.135205	-17.7694	0.614828	12589.4	0	0.491668	0.748118	3	0.128524	11.3333	11.3333	308.648	279.218	4813.15	7776.22	1	0.750033	11884.4	0	0.736585	0.765626	3	0.0146387	13	13	194.885	300.309	2892.46	8991.88	0	5	C5orf62	NM_032947	150137919		chr5:150158223-150158654	TSS200	N_Shore					5	150137920	150137924	5' UTR (NM_032947, exon 1 of 2)
273537	cg14691671	21796420	21796420	-0.136805	-14.87	0.546216	9189.64	0	0.412795	0.698808	3	0.143967	15	15	239.461	256.347	4056.25	5133.38	1	0.683021	9946.16	0	0.655227	0.716551	3	0.0310615	9.33333	9.33333	237.815	355.086	3098.72	6847.45	0	17	RECQL5;LOC100130933	NM_004259;NM_001162997	71154098			Body;TSS200			TRUE			17	71154099	71154103	promoter-TSS (NM_001162997)
216625	cg11539674	24742430	24742430	-0.162962	-29.3063	0.193432	4972.31	0	0.192679	0.194873	3	0.00124805	14.6667	14.6667	255.172	98.6746	3991.16	981.153	1	0.356394	5949.27	0	0.348714	0.365128	3	0.00825768	17	17	228.98	95.7882	3792.97	2156.3	0	7	SND1	NM_014390	127078680		chr7:127291647-127292551	TSS1500	N_Shore			7:127078611-127079983		7	127078681	127078685	promoter-TSS (NM_014390)
450461	cg25773585	57756385	57756385	-0.159866	-34.6667	0.657035	2713.74	0	0.527566	0.792624	3	0.132635	13	13	143.684	167.004	852.461	1861.28	1	0.816901	2879.36	0	0.814813	0.819711	3	0.00252734	17.6667	17.6667	83.724	179.074	445.474	2433.89	0	16	SNORA30;SRCAP	NR_002966;NM_006662	30629216			TSS200;Body						16	30629217	30629221	promoter-TSS (NR_002966)
211491	cg11218434	20788391	20788391	0.171678	24.4108	0.559673	9773.41	0	0.40649	0.67112	3	0.137163	14.6667	14.6667	233.009	198.919	4270.06	5503.35	1	0.387995	10136.4	0	0.374522	0.400041	3	0.0128192	16.6667	16.6667	307.385	175.174	6162.54	3973.88	0	13	SNORA31;TPT1	NR_002967;NM_003295	44809764		chr13:45914617-45915656	TSS200;Body	N_Shelf					13	44809765	44809769	promoter-TSS (NR_002967)
16355	cg00774102	72622408	72622408	-0.147472	-20.4055	0.576327	10587	0	0.443056	0.713576	3	0.135304	12	12	204.696	242.572	4386.59	6200.37	1	0.723799	10292.3	0	0.709456	0.737851	3	0.0141994	12	12	192.95	328.388	2775.82	7516.5	0	6	BAT2;SNORA38	NM_080686;NR_002971	31698849		chr6:31587779-31589024	Body;Body	S_Shore				rs2736172	6	31698850	31698854	promoter-TSS (NR_002971)
27629	cg01323993	47743448	47743448	0.13187	13.6706	0.691407	5133.98	0	0.594114	0.781652	3	0.0939675	13.6667	13.6667	143.264	224.03	1515.49	3618.49	1	0.559537	5469.79	0	0.551273	0.569697	3	0.00935717	12	12	194.514	220.656	2356.2	3113.59	0	19	SNORD105;PPAN-P2RY11;PPAN	NR_004381;NM_001040664;NM_020230	10079292		chr19:10216812-10217340	TSS200;Body;Body	S_Shore					19	10079293	10079297	promoter-TSS (NR_004381)
402860	cg22835630	30777385	30777385	0.10934	14.3391	0.81847	15171.6	0	0.813514	0.825529	3	0.00627754	13.6667	13.6667	284.43	326.748	2670.4	12501.2	1	0.70913	17492.5	0	0.576959	0.806019	3	0.118536	10.6667	10.6667	312.496	473.042	5073.27	12419.3	0	15	SNORD115-29;SNORD115-36;SNORD115-43;SNORD115-11	NR_003344;NR_003351;NR_003358;NR_003303	22985123			TSS1500;TSS1500;TSS1500;TSS1500						15	22985124	22985128	promoter-TSS (NR_003351)
43369	cg02112168	66661344	66661344	-0.129341	-17.8391	0.649076	4530.43	0	0.538631	0.757883	3	0.109635	15.3333	15.3333	145.169	187.716	1550.14	2980.3	1	0.778417	4528.62	0	0.759557	0.794533	3	0.0176487	11.6667	11.6667	129.875	167.366	929.714	3598.9	0	14	PRPF39;SNORD127	NM_017922;NR_003691	44649311			Body;TSS1500					rs79310139	14	44649312	44649316	promoter-TSS (NR_003691)
69360	cg03431111	66674447	66674447	0.169335	23.8258	0.522168	2430.63	0	0.383862	0.610507	3	0.121303	11.3333	11.3333	79.2569	157.083	1069.71	1360.92	1	0.352833	2311.33	0	0.334378	0.363255	3	0.0160274	11	11	157.861	98.7868	1462.39	848.939	0	11	SNORD30;SNORD22;SNORD29;SNORD31;SNHG1	NR_002561;NR_000008;NR_002559;NR_002560;NR_003098	62377982		chr11:62623359-62623877	TSS1500;TSS1500;Body;TSS1500;Body	N_Shore				rs78534113	11	62377983	62377987	promoter-TSS (NR_000008)
38158	cg01861509	68640359	68640359	0.146165	15.6082	0.58953	8196.59	0	0.408242	0.698266	3	0.158039	14.6667	14.6667	197.992	229.668	3253.99	4942.6	1	0.443366	8142.85	0	0.43438	0.45324	3	0.00946113	12.6667	12.6667	218.644	101.456	4491.4	3651.44	0	10	SPOCK2;SPOCK2	NM_014767;NM_001134434	73519632		chr10:73846806-73848233	TSS1500;TSS1500	S_Shore					10	73519633	73519637	promoter-TSS (NM_014767)
269274	cg14480116	11774510	11774510	-0.147727	-28.341	0.662443	4166.07	0	0.479247	0.818204	3	0.171136	11.6667	11.6667	142.534	134.118	1349.94	2816.13	1	0.810169	4350.01	0	0.79699	0.831746	3	0.0188383	14	14	104.961	234.533	745.026	3604.98	0	2	SPRED2;SPRED2	NM_001128210;NM_181784	65448394			TSS1500;Body						2	65448395	65448399	promoter-TSS (NM_001128210)
460318	cg26376241	23800495	23800495	-0.150888	-17.0904	0.435121	4329.56	0	0.379737	0.477379	3	0.0501272	11	11	176.038	159.181	2387.9	1941.66	1	0.586009	4474.85	0	0.565207	0.61075	3	0.0230257	15	15	154.418	163.979	1795.36	2679.49	0	2	SPRED2;SPRED2	NM_001128210;NM_181784	65447525			TSS200;Body		TRUE	TRUE			2	65447526	65447530	promoter-TSS (NM_001128210)
163972	cg08467103	50654465	50654465	-0.14824	-22.3868	0.601032	5593.56	0	0.548671	0.649005	3	0.0503106	18.6667	18.6667	163.846	201.115	2154.76	3438.8	1	0.749273	6364.83	0	0.741675	0.761679	3	0.0108345	16	16	134.52	195.425	1522.4	4842.43	0	2	SPRED2;SPRED2	NM_001128210;NM_181784	65447437			TSS200;Body		TRUE	TRUE			2	65447438	65447442	promoter-TSS (NM_001128210)
188704	cg09884146	36608399	36608399	-0.156159	-20.8295	0.514441	9747.23	0	0.443137	0.590907	3	0.07402	9.66667	9.66667	449.114	186.445	4662.02	5085.22	1	0.670601	9803.68	0	0.639325	0.701161	3	0.0309246	8.66667	8.66667	245.182	271.574	3166.02	6637.66	0	2	SPRED2;SPRED2;SPRED2	NM_001128210;NM_001128210;NM_181784	65447412			5'UTR;1stExon;Body		TRUE				2	65447413	65447417	promoter-TSS (NM_001128210)
279248	cg15033269	63740315	63740315	-0.138958	-20.2937	0.626818	9285.72	0	0.499554	0.777465	3	0.140423	12.3333	12.3333	284.38	261.382	3423.67	5862.05	1	0.765776	9239.15	0	0.744028	0.782313	3	0.0196674	13.6667	13.6667	187.661	270.876	2101.2	7137.95	0	3	SS18L2	NM_016305	42606493		chr3:42632164-42632667	TSS1500	N_Shore					3	42606494	42606498	promoter-TSS (NM_016305)
9295	cg00440980	29695349	29695349	0.16871	23.3171	0.57473	8607.91	0	0.414233	0.690905	3	0.143563	13.3333	13.3333	169.363	260.327	3562.3	5045.6	1	0.40602	8689.94	0	0.376373	0.448247	3	0.0375523	13	13	245.835	163.186	5117.09	3572.86	0	17	ST6GALNAC1	NM_018414	72151489			TSS200						17	72151490	72151494	promoter-TSS (NM_018414)
158257	cg08152839	16797471	16797471	-0.228791	-58.3238	0.233036	871.197	0	0.179483	0.288031	3	0.0542882	7.66667	7.66667	182.95	114.706	643.924	227.273	1	0.461827	759.328	0	0.40171	0.501573	3	0.0529565	12	12	87.7955	109.857	365.759	393.57	0	15	ST8SIA2	NM_006011	90737236		chr15:92936677-92938521	TSS1500	N_Shore					15	90737237	90737241	promoter-TSS (NM_006011)
102976	cg05171937	35667408	35667408	-0.141332	-28.2471	0.687988	8454.1	0	0.541027	0.808892	3	0.13582	11.3333	11.3333	204.409	226.278	2595.08	5859.02	1	0.829321	8593.32	0	0.810276	0.861446	3	0.0279807	10.3333	10.3333	162.72	347.442	1392.9	7200.42	0	12	STK38L	NM_015000	27288032		chr12:27396982-27397646	TSS1500	N_Shore					12	27288033	27288037	promoter-TSS (NM_015000)
209731	cg11115211	67703354	23748362	0.0792674	18.8396	0.10376	12352	0	0.00920825	0.151523	3	0.0818855	12.3333	17	420.603	140.934	11080.5	1271.53	1	0.0244924	12723.4	0	0.0180069	0.0280497	3	0.00562539	11.6667	6.66667	394.833	55.8157	12406.9	316.433	0	3	SUCLG2	NM_003848	67787580		chr3:67704628-67705051	Body	Island		TRUE	3:67787319-67788135		3	67787581	67787585	intron (NM_003848, intron 1 of 10)
115226	cg05845592	15645506	58733352	-0.101928	-30.66	0.0264626	11753.2	0	0.0176069	0.0394033	3	0.011458	16	14.3333	309.981	78.9911	11436.8	316.38	1	0.12839	14394.4	0	0.0289938	0.205274	3	0.0902707	19.3333	14.6667	314.208	175.126	12328.5	2065.91	0	16	SULT1A1;SULT1A1	NM_177536;NM_177536	28542267		chr16:28634440-28635031	5'UTR;1stExon	Island		TRUE	16:28541953-28542517		16	28542268	28542272	5' UTR (NM_177536, exon 1 of 6)
301836	cg16414852	57775427	57775427	0.134703	14.7272	0.394454	4067.05	0	0.311072	0.467947	3	0.0789034	14.6667	14.6667	174.255	124.322	2412.02	1655.03	1	0.259751	3987.88	0	0.233072	0.301449	3	0.0365794	13.6667	13.6667	220.19	102.875	2921.73	1066.15	0	4	SULT1B1	NM_014465	70660717			5'UTR						4	70660718	70660722	intron (NM_014465, intron 1 of 7)
434197	cg24746726	22687420	22687420	-0.133979	-21.9746	0.669959	3297.39	0	0.569928	0.820671	3	0.132832	13.3333	13.3333	120.226	149.029	1030.12	2267.27	1	0.803938	3352.91	0	0.782234	0.823008	3	0.0205144	17	17	76.3355	136.223	576.142	2776.77	0	4	SULT1E1	NM_005420	70760682			TSS1500						4	70760683	70760687	promoter-TSS (NM_005420)
195201	cg10248100	17799460	17799460	0.107365	13.1713	0.249905	18862.5	0	0.173081	0.29564	3	0.0669332	15	15	328.08	174.095	14116.4	4746.08	1	0.142541	19410.4	0	0.132905	0.155619	3	0.0117421	17.6667	17.6667	462.498	116.535	16617.8	2792.64	0	7	UNC84A;UNC84A	NM_001130965;NM_025154	838579			5'UTR;5'UTR		TRUE	TRUE	7:838579-838826	rs6952577	7	838580	838584	promoter-TSS (NM_001130965)
106522	cg05357209	49808467	49808467	0.203481	38.3561	0.55232	10439.5	0	0.353455	0.680912	3	0.174673	15.3333	15.3333	249.906	228.527	4636.24	5803.29	1	0.34884	10409.1	0	0.31243	0.411933	3	0.0548561	14.6667	14.6667	245.995	133.141	6701.24	3707.91	0	7	UNC84A;UNC84A	NM_025154;NM_001130965	838734			5'UTR;Body		TRUE	TRUE	7:838579-838826		7	838735	838739	promoter-TSS (NM_001130965)
281509	cg15167202	49719302	49719302	-0.138062	-20.6005	0.635606	7338.11	0	0.536477	0.748256	3	0.106535	9.33333	9.33333	140.718	337.454	2586.58	4751.53	1	0.773668	7491.81	0	0.766268	0.779024	3	0.00661905	13.6667	13.6667	160.049	312.094	1617.68	5874.12	0	5	SYNPO;SYNPO	NM_001166208;NM_001166209	149977346			5'UTR;TSS200		TRUE				5	149977347	149977351	promoter-TSS (NM_001166209)
373332	cg20870000	42610415	42712505	0.138388	13.9984	0.637255	7521.67	0	0.478139	0.762657	3	0.145224	14.3333	13.6667	152.262	250.467	2664.56	4857.11	1	0.498866	7242.97	0	0.480009	0.519914	3	0.0200424	11.6667	12.3333	261.827	232.338	3587.1	3655.87	0	8	TACC1	NM_001146216	38704053			TSS1500						8	38704054	38704058	promoter-TSS (NM_001146216)
192982	cg10130564	36642463	69690506	-0.104428	-22.8559	0.789414	15136.5	0	0.757837	0.814843	3	0.0289956	14	12.3333	152.557	471.933	3112.97	12023.5	1	0.893841	15696.2	0	0.866668	0.925988	3	0.0299714	12	15.6667	127.757	530.534	1595.47	14100.7	0	11	TAGLN;TAGLN	NM_003186;NM_001001522	116575059			TSS200;TSS200			TRUE		rs12288081	11	116575060	116575064	promoter-TSS (NM_003186)
149190	cg07654588	53797325	53797325	-0.100528	-16.2752	0.764161	8232.3	0	0.690685	0.830432	3	0.0701515	15	15	172.883	250.178	1902.55	6329.75	1	0.864689	8150.49	0	0.863172	0.866193	3	0.00151078	14.3333	14.3333	112.999	275.93	1016.4	7134.09	0	3	TBC1D5;TBC1D5;TBC1D5	NM_014744;NM_014744;NM_001134380	17757215		chr3:17783646-17784455	1stExon;5'UTR;5'UTR	N_Shore					3	17757216	17757220	5' UTR (NM_014744, exon 1 of 22)
169728	cg08796342	27782447	27782447	0.169252	28.1463	0.409119	12375.8	0	0.257399	0.539128	3	0.142114	15.3333	15.3333	340.125	197.974	7340.23	5035.51	1	0.239867	12632.3	0	0.204911	0.259943	3	0.030384	13.6667	13.6667	360.984	173.049	9586.67	3045.66	0	14	TC2N	NM_001128596	91403782			TSS200						14	91403783	91403787	promoter-TSS (NM_001128596)
452907	cg25947408	47705354	47705354	0.149198	21.2447	0.377142	14804.8	0	0.218758	0.484264	3	0.13998	14.6667	14.6667	306.629	235.578	9151.23	5653.56	1	0.227944	14661	0	0.212778	0.236153	3	0.0131487	12	12	499.171	194.698	11290.3	3370.74	0	5	TCF7;TCF7;TCF7;TCF7;TCF7;TCF7;TCF7	NM_201634;NM_001134852;NM_001134851;NM_003202;NM_213648;NM_201632;NM_201633	133479282		chr5:133449320-133451260	5'UTR;TSS1500;TSS1500;Body;TSS200;5'UTR;5'UTR	S_Shore					5	133479283	133479287	promoter-TSS (NM_001134851)
156501	cg08063911	66795413	66795413	0.129632	23.5256	0.254367	11820.8	0	0.115151	0.359303	3	0.125634	11	11	321.045	181.897	8841.41	2979.34	1	0.124735	11760	0	0.11217	0.134345	3	0.0113788	11	11	469.743	126.853	10282	1478.02	0	5	TCF7;TCF7;TCF7;TCF7;TCF7;TCF7;TCF7;TCF7	NM_213648;NM_001134851;NM_201632;NM_201633;NM_201634;NM_003202;NM_001134852;NM_213648	133479373		chr5:133449320-133451260	5'UTR;TSS200;5'UTR;5'UTR;5'UTR;Body;TSS200;1stExon	S_Shore				rs737114	5	133479374	133479378	non-coding (NR_033449, exon 1 of 8)
428421	cg24404329	72707377	72707377	0.123851	13.7314	0.74518	9824.42	0	0.714927	0.783876	3	0.0352411	16.6667	16.6667	126.168	217.627	2438.83	7385.59	1	0.62133	10829	0	0.590185	0.63862	3	0.0270267	12	12	262.276	241.733	4021.84	6807.18	0	7	TES	NM_015641	115637135		chr7:115850370-115851028	TSS1500	N_Shore					7	115637136	115637140	promoter-TSS (NM_015641)
124247	cg06352538	45797506	45797506	0.247567	74.9125	0.753108	13967.7	0	0.691612	0.873212	3	0.104023	16	16	212.319	401.73	3478.42	10489.3	1	0.50554	16054.2	0	0.433724	0.552572	3	0.0631818	13.6667	13.6667	271.377	235.464	7884.72	8169.49	0	12	KIAA0748;KIAA0748	NM_001098815;NM_001136030	53654511			Body;Body						12	53654512	53654516	promoter-TSS (NM_001261844)
153231	cg07880109	39624454	39624454	0.139557	17.3661	0.376331	10463.2	0	0.279848	0.462073	3	0.0915863	15	15	269.12	202.669	6500.23	3963	1	0.236774	9919.31	0	0.221213	0.254043	3	0.0164813	16	16	244.078	135.856	7548.8	2370.51	0	12	KIAA0748	NM_001136030	53665495			TSS1500						12	53665496	53665500	promoter-TSS (NM_001136030)
38409	cg01874152	15628489	15628489	0.199782	36.3674	0.567096	4011.6	0	0.371061	0.738513	3	0.184959	11	11	124.834	124.888	1632.13	2379.47	1	0.367314	3426.43	0	0.353091	0.377803	3	0.0127723	12.3333	12.3333	160.467	112.229	2129.89	1296.54	0	12	KIAA0748;KIAA0748	NM_001136030;NM_001098815	53662126			5'UTR;TSS1500						12	53662127	53662131	promoter-TSS (NM_001098815)
61477	cg03019000	55691502	55691502	0.140142	14.7246	0.644919	8422.44	0	0.523959	0.74129	3	0.110732	17	17	158.393	271.111	2953.33	5469.11	1	0.504777	8804.52	0	0.471639	0.528583	3	0.0295966	11.6667	11.6667	214.517	213.015	4299.76	4504.76	0	3	TEX264;TEX264;TEX264	NR_024012;NM_001129884;NM_015926	51679391		chr3:51705062-51706022	TSS1500;TSS1500;TSS1500	N_Shore					3	51679392	51679396	promoter-TSS (NM_001243725)
280707	cg15120341	39699354	12717430	0.0900243	20.907	0.128731	1224.63	0	0.0926052	0.180478	3	0.0459723	14.3333	10.3333	146.8	64.2352	1055.6	169.028	1	0.0387063	1171.89	0	0	0.111855	3	0.0633842	12.3333	17.3333	95.7158	72.9347	1109.91	61.972	0	13	TFDP1;TFDP1	NR_026580;NM_007111	113286566			TSS1500;TSS1500				13:113286100-113287960		13	113286567	113286571	promoter-TSS (NR_026580)
301873	cg16416987	23614456	23614456	-0.167321	-25.4918	0.515192	17242.6	0	0.391836	0.681015	3	0.149194	14	14	320.486	275.596	8449.49	8793.09	1	0.682512	15568.6	0	0.66192	0.697837	3	0.0185286	13.6667	13.6667	188.819	390.989	4872.33	10696.2	0	1	THBS3;MTX1;MTX1	NM_007112;NM_198883;NM_002455	153444185		chr1:155178547-155178980	Body;TSS1500;TSS1500	N_Shore	TRUE				1	153444186	153444190	promoter-TSS (NM_198883)
364174	cg20267828	24704473	24704473	0.231143	55.6617	0.511791	5455	0	0.292716	0.687074	3	0.200793	10	10	221.13	148.527	2597.34	2857.66	1	0.280647	5038.88	0	0.253578	0.318582	3	0.0338364	13	13	247.493	121.475	3594.16	1444.72	0	6	THEMIS;THEMIS;THEMIS	NM_001164687;NM_001010923;NM_001164685	128264083			5'UTR;TSS200;TSS200						6	128264084	128264088	promoter-TSS (NM_001164685)
43094	cg02098313	44717357	44717357	0.16338	27.338	0.382318	6202.71	0	0.223743	0.519474	3	0.149024	16	16	196.954	156.935	3791.02	2411.69	1	0.218938	6277.84	0	0.211959	0.224398	3	0.00635717	16	16	266.883	136.298	4883.26	1394.58	0	6	THEMIS;THEMIS;THEMIS	NM_001164687;NM_001010923;NM_001164685	128264071			5'UTR;TSS200;TSS200						6	128264072	128264076	promoter-TSS (NM_001164685)
313669	cg17113883	56650381	56650381	0.160525	20.9912	0.625314	2374.86	0	0.426238	0.788425	3	0.183753	13.3333	13.3333	135.876	118.875	785.78	1589.08	1	0.464789	2094.27	0	0.405755	0.521376	3	0.057849	10	10	184.648	141.015	1075.59	1018.68	0	6	THEMIS;THEMIS	NM_001164687;NM_001164687	128281304			5'UTR;1stExon						6	128281305	128281309	5' UTR (NM_001164687, exon 1 of 6)
217783	cg11610626	28800326	28800326	0.19825	44.415	0.403083	4787.71	0	0.221956	0.568867	3	0.173964	10	10	259.247	154.206	2810.15	1977.57	1	0.204833	5060.02	0	0.192675	0.227362	3	0.0195314	18	18	196.407	111.32	4001.47	1058.55	0	6	THEMIS;THEMIS;THEMIS	NM_001164687;NM_001010923;NM_001164685	128263746			5'UTR;1stExon;1stExon						6	128263747	128263751	exon (NM_001164685, exon 1 of 7)
284807	cg15395441	62771370	62771370	-0.133335	-20.4055	0.657421	2440.93	0	0.593051	0.742191	3	0.0766338	7.33333	7.33333	128.237	160.572	753.227	1687.7	1	0.790756	2481.83	0	0.737989	0.851841	3	0.0573797	11.6667	11.6667	111.074	151.202	448.819	2033.01	0	5	TMED7-TICAM2;TICAM2;TMED7-TICAM2	NM_001164468;NM_021649;NM_001164469	114966358		chr5:114937613-114938149	Body;TSS1500;Body	S_Shore		TRUE			5	114966359	114966363	promoter-TSS (NM_021649)
207281	cg10965178	15765394	28616443	-0.092002	-14.5117	0.784563	15753.2	0	0.705727	0.870868	3	0.0828233	15.6667	14.6667	222.751	388.85	3275.42	12477.8	1	0.876565	17826.4	0	0.876003	0.877261	3	0.000639944	14.3333	13	175.781	316.103	2112.28	15714.1	0	1	TIE1	NM_005424	43539339		chr1:43770522-43770880	1stExon	N_Shelf					1	43539340	43539344	exon (NM_005424, exon 1 of 23)
154669	cg07958192	15705360	15705360	-0.154432	-33.7551	0.672508	4103.63	0	0.570547	0.808824	3	0.122798	15	15	133.835	179.076	1270.65	2832.97	1	0.82694	4073.49	0	0.801087	0.853975	3	0.0264642	11.6667	11.6667	123.638	204.52	623.086	3450.4	0	4	TIGD2;TIGD2	NM_145715;NM_145715	90252997		chr4:90031904-90033005	1stExon;5'UTR	S_Shore					4	90252998	90253002	promoter-TSS (NM_145715)
151114	cg07759587	47614477	47614477	-0.0847814	-13.4779	0.805103	5431.44	0	0.764637	0.882817	3	0.067322	11.6667	11.6667	90.277	203.301	983.927	4447.51	1	0.889884	5206.46	0	0.874342	0.899001	3	0.0135269	12.3333	12.3333	94.8078	163.579	486.554	4719.9	0	X	TLR8;TLR8;LOC349408	NM_138636;NM_138636;NR_030727	12834704			5'UTR;1stExon;Body					rs3764880	X	12834705	12834709	promoter-TSS (NM_138636)
239964	cg12967864	32733494	32733494	-0.160711	-23.6025	0.534079	12484.8	0	0.337158	0.666623	3	0.173911	15.3333	15.3333	273.092	260.591	5868.46	6616.33	1	0.694789	12783.2	0	0.676378	0.705591	3	0.0160242	11.6667	11.6667	217.867	278.625	3824.35	8958.87	0	19	MBOAT7;MBOAT7;TMC4;MBOAT7;TMC4	NM_001146083;NM_001146056;NM_144686;NM_024298;NM_001145303	59368978			3'UTR;3'UTR;TSS1500;3'UTR;TSS1500		TRUE	TRUE			19	59368979	59368983	promoter-TSS (NM_001145303)
138301	cg07079231	24723336	24723336	-0.117421	-25.4725	0.75891	5744.73	0	0.672436	0.831934	3	0.080595	12.3333	12.3333	117.888	267.829	1305.71	4439.02	1	0.87633	5750.65	0	0.869054	0.883401	3	0.00717589	16.3333	16.3333	118.949	204.461	623.972	5126.68	0	16	DNAH3;TMEM159	NM_017539;NM_020422	21076832		chr16:21169810-21170278	Body;TSS1500	N_Shore					16	21076833	21076837	promoter-TSS (NM_020422)
249076	cg13500113	18757363	18757363	0.134253	13.5519	0.66712	6434.41	0	0.593005	0.722825	3	0.0668398	11.3333	11.3333	208.414	284.141	2048.52	4385.89	1	0.532867	6121.1	0	0.511469	0.566327	3	0.0293507	13.6667	13.6667	202.368	224.628	2806.98	3314.12	0	2	TMEM169;TMEM169;TMEM169;PECR;TMEM169	NM_001142311;NM_001142312;NM_138390;NM_018441;NM_001142310	216655394		chr2:216946324-216946734	5'UTR;5'UTR;5'UTR;TSS1500;5'UTR	S_Shore					2	216655395	216655399	promoter-TSS (NM_018441)
381425	cg21400549	50612449	50612449	-0.160124	-24.2571	0.550839	7704.58	0	0.416295	0.709977	3	0.148378	14	14	245.288	218.059	3372.96	4331.62	1	0.710963	8473.46	0	0.688633	0.726054	3	0.0197331	13	13	189.28	278.944	2374.83	6098.63	0	1	TMEM206	NM_018252	210655471		chr1:212587591-212588284	TSS1500	S_Shore				rs512458	1	210655472	210655476	promoter-TSS (NM_001198862)
277087	cg14906103	15618464	15618464	-0.109961	-17.2446	0.733728	9960.85	0	0.627009	0.858141	3	0.116577	16.3333	16.3333	192.826	301.688	2569.9	7390.96	1	0.843688	9621.37	0	0.837416	0.851161	3	0.00695032	12.6667	12.6667	167.767	316.305	1423.07	8198.3	0	4	TMEM33	NM_018126	41631609		chr4:41937098-41937624	TSS1500	N_Shore				rs79121617	4	41631610	41631614	promoter-TSS (NM_018126)
410958	cg23313885	68796415	51639501	0.116552	15.481	0.268853	3549.26	0	0.171903	0.381313	3	0.105563	15.3333	12	172.156	131.312	2570	979.259	1	0.152302	3828.03	0	0.131663	0.166665	3	0.0183253	16.3333	15	209.147	103.519	3226.83	601.203	0	8	TMEM71;TMEM71	NM_001145153;NM_144649	133842297			TSS1500;TSS1500			TRUE			8	133842298	133842302	promoter-TSS (NM_001145153)
194770	cg10223982	31664434	31664434	0.17543	27.9092	0.465523	5405.48	0	0.287241	0.599954	3	0.160902	8.66667	8.66667	199.791	218.142	2837.85	2567.63	1	0.290093	5562.6	0	0.283685	0.301891	3	0.0102295	13.6667	13.6667	167.85	137.128	3921.6	1641	0	19	TMIGD2;TMIGD2	NM_144615;NM_001169126	4253995		chr19:4304542-4305122	TSS1500;TSS1500	N_Shore					19	4253996	4254000	promoter-TSS (NM_001169126)
185940	cg09727050	10670361	10670361	-0.176574	-41.0881	0.630081	4709.65	0	0.492265	0.771924	3	0.139873	10.3333	10.3333	239.068	147.498	1705.25	3004.4	1	0.806656	4340.8	0	0.775992	0.834179	3	0.0292207	12	12	136.338	213.256	766.789	3574.01	0	2	TNFAIP6;TNFAIP6	NM_007115;NM_007115	151922423			5'UTR;1stExon		TRUE	TRUE			2	151922424	151922428	promoter-TSS (NM_007115)
138429	cg07086380	59712405	59712405	0.181079	29.0911	0.500202	7273.45	0	0.304256	0.635715	3	0.173797	14.3333	14.3333	178.07	241.838	3525.84	3747.61	1	0.319124	6914.11	0	0.282347	0.348615	3	0.0337294	16.3333	16.3333	186.532	111.399	4675.34	2238.78	0	5	TNFAIP8;TNFAIP8	NM_001077654;NM_014350	118718932		chr5:118691401-118691759	Body;TSS1500	N_Shore			5:118718932-118719026		5	118718933	118718937	promoter-TSS (NM_014350)
46587	cg02283238	29623417	29623417	0.141102	14.047	0.506423	9702.65	0	0.339215	0.614951	3	0.146936	14	14	223.66	215.142	4809.64	4893.02	1	0.365321	10304.2	0	0.332181	0.398772	3	0.0332966	10.3333	10.3333	349.505	137.82	6482.82	3821.35	0	5	TNFAIP8;TNFAIP8	NM_001077654;NM_014350	118719025		chr5:118691401-118691759	Body;TSS1500	N_Shore			5:118718932-118719026		5	118719026	118719030	promoter-TSS (NM_014350)
90206	cg04500986	53709362	53709362	0.140471	14.0788	0.488179	20005	0	0.353649	0.588455	3	0.121093	14	14	296.606	372.097	10220.2	9784.8	1	0.347709	20360.4	0	0.332713	0.357936	3	0.0132706	13	13	306.05	247.586	13247.8	7112.59	0	1	TNFRSF25;PLEKHG5;TNFRSF25;PLEKHG5;PLEKHG5;TNFRSF25;PLEKHG5;TNFRSF25;TNFRSF25;PLEKHG5;TNFRSF25	NM_148966;NM_001042663;NM_148965;NM_001042665;NM_001042664;NM_003790;NM_198681;NM_148970;NM_001039664;NM_020631;NM_148967	6449118		chr1:6525996-6526228	TSS1500;3'UTR;TSS1500;3'UTR;3'UTR;TSS1500;3'UTR;TSS1500;TSS1500;3'UTR;TSS1500	S_Shore		TRUE			1	6449119	6449123	promoter-TSS (NM_148970)
306746	cg16681526	26645456	26645456	0.150136	24.1805	0.343601	17580.6	0	0.222684	0.432178	3	0.108427	14.3333	14.3333	344.537	210.827	11560.4	6020.15	1	0.193465	18855.5	0	0.1837	0.199714	3	0.00856615	12	12	748.202	239.723	15204	3651.44	0	1	TNFRSF25;PLEKHG5;TNFRSF25;PLEKHG5;PLEKHG5;TNFRSF25;PLEKHG5;TNFRSF25;TNFRSF25;PLEKHG5;TNFRSF25	NM_148966;NM_001042663;NM_148965;NM_001042665;NM_001042664;NM_003790;NM_198681;NM_148970;NM_001039664;NM_020631;NM_148967	6449056		chr1:6525996-6526228	TSS1500;3'UTR;TSS1500;3'UTR;3'UTR;TSS1500;3'UTR;TSS1500;TSS1500;3'UTR;TSS1500	S_Shore		TRUE	1:6448638-6449057		1	6449057	6449061	promoter-TSS (NM_148970)
184627	cg09646392	55683504	55683504	-0.170649	-32.6725	0.592784	5692.71	0	0.463029	0.75839	3	0.150909	10	10	228.933	219.645	2256.16	3436.55	1	0.763433	5797.13	0	0.75699	0.77144	3	0.00735074	11.3333	11.3333	122.297	258.157	1295.99	4501.15	0	13	TNFSF13B;TNFSF13B	NM_006573;NM_001145645	107719053			TSS1500;TSS1500						13	107719054	107719058	promoter-TSS (NM_006573)
28712	cg01381829	15732482	15732482	0.190522	32.2052	0.554852	4469.66	0	0.341528	0.706749	3	0.190202	14	14	130.373	130.726	1872.65	2597	1	0.36433	4070.05	0	0.354583	0.376095	3	0.010897	16.6667	16.6667	191.107	104.443	2552.28	1517.77	0	22	TNRC6B;TNRC6B;TNRC6B	NM_001024843;NM_001162501;NM_015088	38903000			Body;TSS1500;TSS1500						22	38903001	38903005	promoter-TSS (NM_015088)
442600	cg25276892	46793372	56626489	0.187304	35.3812	0.432409	3505.14	0	0.191574	0.624113	3	0.220415	11.3333	13	205.507	164.352	1919.37	1585.77	1	0.245105	3586.42	0	0.219477	0.257953	3	0.0221947	11	10.3333	180.827	140.689	2681.65	904.773	0	22	TNRC6B;TNRC6B;TNRC6B	NM_001024843;NM_001162501;NM_015088	38903022			Body;TSS1500;TSS1500						22	38903023	38903027	promoter-TSS (NM_015088)
213565	cg11341144	22709302	22709302	-0.169818	-51.486	0.70063	3383.72	0	0.530983	0.833286	3	0.154509	11.3333	11.3333	131.73	169.402	916.855	2466.87	1	0.870448	3510.62	0	0.851164	0.882925	3	0.0169398	10.6667	10.6667	110.891	258.632	371.635	3138.99	0	3	TRA2B	NM_004593	187138983		chr3:185655056-185656029	TSS1500	S_Shore					3	187138984	187138988	promoter-TSS (NM_004593)
336360	cg18505453	65624467	65624467	-0.137217	-30.0895	0.714956	3486.29	0	0.678487	0.752173	3	0.0368489	11	11	127.128	146.897	923.5	2562.79	1	0.852174	3734.73	0	0.819518	0.883327	3	0.0319313	8	8	72.3669	234.989	462.453	3272.28	0	6	TREM1	NM_018643	41362975			TSS1500						6	41362976	41362980	promoter-TSS (NM_018643)
178763	cg09310966	21619418	21619418	-0.139826	-26.1644	0.679037	8275.28	0	0.595297	0.773324	3	0.0894807	10.6667	10.6667	238.765	214.043	2571.09	5704.19	1	0.818864	8381.06	0	0.801657	0.83283	3	0.015837	14	14	85.5601	272.288	1434.96	6946.1	0	6	TREM1	NM_018643	41362803			TSS1500						6	41362804	41362808	promoter-TSS (NM_018643)
380508	cg21328082	42741481	42741481	-0.182944	-36.3645	0.562481	9985.11	0	0.431571	0.73846	3	0.15833	12.6667	12.6667	213.674	266.878	4351.64	5633.48	1	0.745425	10119	0	0.720617	0.766356	3	0.0231144	13	13	180.253	331.403	2502.72	7616.27	0	6	TREM1	NM_018643	41362449			TSS200						6	41362450	41362454	promoter-TSS (NM_018643)
207547	cg10981439	23808352	23808352	-0.153708	-24.1744	0.591656	9189.19	0	0.46527	0.741116	3	0.139363	11.6667	11.6667	299.464	357.419	3685.28	5503.91	1	0.745364	9685.94	0	0.738738	0.749767	3	0.00584111	14.3333	14.3333	146.766	286.868	2391.93	7294.01	0	6	TREM1;TREM1	NM_018643;NM_018643	41362411			5'UTR;1stExon						6	41362412	41362416	promoter-TSS (NM_018643)
203373	cg10725937	42723505	42723505	-0.168554	-32.4288	0.600947	9110.23	0	0.482105	0.746689	3	0.134328	12.6667	12.6667	198.036	315.488	3551.09	5559.13	1	0.769501	9580.15	0	0.758386	0.776723	3	0.00976881	17.6667	17.6667	136.314	236.681	2135.89	7444.26	0	6	TREM2	NM_018965	41238956			TSS200						6	41238957	41238961	promoter-TSS (NM_018965)
40637	cg01980222	55743484	55743484	-0.143052	-16.0395	0.516285	12234.5	0	0.408743	0.650489	3	0.123059	8.66667	8.66667	443.163	216.443	5824.4	6410.15	1	0.659338	12922.1	0	0.605391	0.697838	3	0.0481198	7.33333	7.33333	245.381	485.258	4369.32	8552.83	0	6	TREM2;TREM2	NM_018965;NM_018965	41238895			1stExon;5'UTR						6	41238896	41238900	promoter-TSS (NM_018965)
38345	cg01870865	43630336	43630336	-0.168828	-26.1573	0.515241	13778.6	0	0.385455	0.683263	3	0.152541	13.3333	13.3333	298.954	226.092	6661.81	7116.78	1	0.684069	13146.7	0	0.674439	0.693811	3	0.00968624	14	14	225.296	337.812	4086.01	9060.66	0	3	TREX1;TREX1	NM_016381;NM_033629	48482091			TSS200;TSS200						3	48482092	48482096	TTS (NM_001271023)
56487	cg02772121	51792322	56715494	0.201938	39.3474	0.494211	6577	0	0.290699	0.686826	3	0.198288	14.3333	18.6667	198.238	240.144	3371	3206	1	0.292273	6650.81	0	0.281859	0.298882	3	0.00912707	13	15.3333	309.725	180.137	4678.41	1972.4	0	6	TRIM15	NM_033229	30238860			TSS200		TRUE			rs2517625	6	30238861	30238865	promoter-TSS (NM_033229)
241662	cg13079571	58719323	58719323	-0.127441	-19.8471	0.679878	11337.4	0	0.545188	0.804944	3	0.130145	8.33333	8.33333	218.87	310.235	3618.09	7719.31	1	0.807319	11326	0	0.777199	0.823817	3	0.0261243	10.6667	10.6667	182.412	338.69	2112.4	9213.58	0	6	TRIM39;TRIM39	NM_172016;NM_021253	30405236		chr6:30294169-30295071	Body;Body	S_Shelf					6	30405237	30405241	exon (NM_021253, exon 3 of 9)
213339	cg11327408	49677374	49677374	-0.143733	-21.0724	0.610089	13270.5	0	0.505608	0.716675	3	0.105549	11.3333	11.3333	317.488	315.707	5148.83	8121.65	1	0.753822	13677.5	0	0.734604	0.771463	3	0.0184802	12	12	255.089	427.492	3299.89	10377.5	0	6	TRIM39;TRIM39	NM_172016;NM_021253	30405308		chr6:30294169-30295071	Body;Body	S_Shelf					6	30405309	30405313	exon (NM_021253, exon 3 of 9)
230627	cg12379720	42799369	42799369	0.110406	15.8251	0.236597	10427.8	0	0.14609	0.287054	3	0.0785539	10.6667	10.6667	437.132	203.736	7859.39	2568.39	1	0.126192	10596.8	0	0.105704	0.140637	3	0.0182335	10.6667	10.6667	378.009	110.789	9240.24	1356.53	0	22	TRIOBP	NM_001039141	36422935			TSS200		TRUE		22:36422776-36422960		22	36422936	36422940	promoter-TSS (NM_001039141)
130968	cg06717841	29705397	29705397	0.112112	18.0473	0.224568	14457.7	0	0.0909094	0.428679	3	0.179568	15.6667	15.6667	1288.43	287.102	11802.6	2655.1	1	0.112456	20927.6	0	0.071967	0.178	3	0.0572853	19	19	1077.1	190.657	18760.5	2167.11	0	1	TRIT1	NM_017646	40121916		chr1:40348941-40349288	TSS200	S_Shore					1	40121917	40121921	promoter-TSS (NM_017646)
315237	cg17206393	38710462	38710462	-0.146584	-19.3451	0.564178	7129.5	0	0.448528	0.699276	3	0.1265	14	14	191.844	191.707	2989.47	4140.02	1	0.710762	7802.3	0	0.700796	0.71922	3	0.00930449	12	12	188.602	285.158	2180.86	5621.45	0	20	TRPC4AP;TRPC4AP	NM_199368;NM_015638	33144884		chr20:33680055-33680334	TSS1500;TSS1500	S_Shore				rs1885115	20	33144885	33144889	promoter-TSS (NM_015638)
208813	cg11058932	36603499	36603499	-0.103527	-13.1474	0.723955	5900.4	0	0.626009	0.861457	3	0.122606	13	13	210.447	273.981	1540.66	4359.74	1	0.827483	5987.64	0	0.790441	0.858117	3	0.0342899	14	14	140.984	191.245	963.525	5024.12	0	7	TSGA13	NM_052933	130022707			TSS1500						7	130022708	130022712	promoter-TSS (NM_052933)
320051	cg17496921	39629421	39629421	-0.175747	-31.871	0.554629	15708.8	0	0.403336	0.730356	3	0.164874	12	12	479.965	449.898	6932.29	8776.48	1	0.730376	15773	0	0.716008	0.738911	3	0.0125167	12.3333	12.3333	302.312	459.499	4172.33	11600.7	0	19	TSPAN16	NM_012466	11267993		chr19:11404512-11404776	1stExon	S_Shelf					19	11267994	11267998	exon (NM_012466, exon 1 of 7)
182161	cg09503853	20631452	20631452	0.142006	15.885	0.664846	8436.89	0	0.623599	0.71363	3	0.0454862	14.3333	14.3333	209.575	227.13	2783.16	5653.74	1	0.52284	8754.14	0	0.480941	0.548677	3	0.0366131	11	11	210.801	190.19	4099.71	4654.43	0	8	TSPYL5	NM_033512	98359750		chr8:98289604-98290404	TSS1500	S_Shore		TRUE			8	98359751	98359755	promoter-TSS (NM_033512)
107484	cg05401069	69655467	69655467	0.147368	16.5209	0.624388	7405.8	0	0.490509	0.732293	3	0.122966	11.3333	11.3333	144.873	272.391	2675.42	4730.38	1	0.477019	7619.68	0	0.451444	0.507415	3	0.0282952	16	16	239.33	163.897	3928.92	3690.76	0	18	TTC39C	NM_153211	19826632			TSS200		TRUE				18	19826633	19826637	promoter-TSS (NM_153211)
339666	cg18719665	35613508	35613508	0.162631	21.2268	0.523111	9372.58	0	0.345461	0.663532	3	0.162271	13.3333	13.3333	287.079	248.118	4357.32	5015.26	1	0.360479	9111.06	0	0.333503	0.381002	3	0.0243983	13	13	285.916	126.429	5793.49	3317.57	0	18	TTC39C	NM_153211	19826654			TSS200		TRUE				18	19826655	19826659	promoter-TSS (NM_153211)
315221	cg17205313	72687488	72687488	0.189719	35.2582	0.452538	6674.58	0	0.259599	0.599196	3	0.174464	13.6667	13.6667	161.036	159.787	3524.8	3149.78	1	0.262819	5992.13	0	0.244703	0.296273	3	0.0290051	13	13	266.8	126.346	4392.88	1599.25	0	18	TTC39C;TTC39C	NM_153211;NM_153211	19826746			5'UTR;1stExon		TRUE				18	19826747	19826751	promoter-TSS (NM_153211)
392509	cg22141780	60756442	13645317	-0.053935	-15.7473	0.917399	16633.8	0	0.81544	0.970671	3	0.0883286	15	15	124.298	612.385	1332.8	15301	1	0.971334	17771.4	0	0.968614	0.976398	3	0.00438906	16.3333	12.6667	83.9544	705.786	405.308	17366	0	2	TUBA3D;TUBA3D	NM_080386;NM_080386	131950196		chr2:132233606-132234085	1stExon;5'UTR	Island			2:131949994-131950570		2	131950197	131950201	5' UTR (NM_080386, exon 1 of 5)
327503	cg17984638	42650463	42650463	0.188187	32.6031	0.490905	10608.4	0	0.314081	0.634196	3	0.162671	14	14	217.551	163.757	5352.5	5255.89	1	0.302718	10240.6	0	0.292602	0.316893	3	0.012644	15.6667	15.6667	287.889	151.338	7107.57	3133.07	0	4	TXK	NM_003328	47831209			TSS200						4	47831210	47831214	promoter-TSS (NM_003328)
375007	cg20981615	54736344	54736344	0.164312	23.5152	0.457162	12465.6	0	0.307847	0.558522	3	0.132039	12.3333	12.3333	342.331	307.738	6703.35	5762.25	1	0.29285	12821.7	0	0.288408	0.295579	3	0.00387988	14.6667	14.6667	294.367	197.906	9037.82	3783.91	0	4	TXK	NM_003328	47831037			TSS200						4	47831038	47831042	promoter-TSS (NM_003328)
52949	cg02600394	47686402	47686402	0.13476	13.3868	0.434105	19332	0	0.321998	0.525485	3	0.103315	12.3333	12.3333	397.406	208.855	10938.8	8393.19	1	0.299345	20165.3	0	0.289475	0.306776	3	0.00890459	11.6667	11.6667	445.508	280.67	14099.6	6065.76	0	4	TXK;TXK	NM_003328;NM_003328	47830991			5'UTR;1stExon						4	47830992	47830996	promoter-TSS (NM_003328)
101022	cg05064937	50703303	50703303	0.0934581	16.1382	0.165566	9982.46	0	0.0656271	0.230429	3	0.0878215	12	12	280.981	120.894	8232.54	1749.92	1	0.0721076	10391.7	0	0.0634703	0.0768701	3	0.00749326	14.3333	14.3333	460.172	105.458	9635.99	755.681	0	10	TYSND1;TYSND1	NM_173555;NM_001040273	71576767		chr10:71905215-71906675	TSS1500;TSS1500	S_Shore					10	71576768	71576772	promoter-TSS (NM_001040273)
341711	cg18840567	24707400	24707400	0.120122	20.1731	0.240962	8454.51	0	0.108907	0.310729	3	0.114424	14	14	294.344	157.428	6349.04	2105.48	1	0.12084	8719.94	0	0.111022	0.126425	3	0.00852938	15.6667	15.6667	273.612	70.4788	7655.39	1064.55	0	10	TYSND1;TYSND1	NM_173555;NM_001040273	71576761		chr10:71905215-71906675	TSS1500;TSS1500	S_Shore					10	71576762	71576766	promoter-TSS (NM_001040273)
473083	cg27111890	45607312	45607312	0.171606	25.6382	0.483013	4767.77	0	0.280968	0.649546	3	0.186838	13.3333	13.3333	206.59	147.641	2458.63	2309.14	1	0.311407	4365.86	0	0.293957	0.33576	3	0.0217398	12.3333	12.3333	136.227	86.3554	2972.45	1393.41	0	21	UBASH3A;UBASH3A	NM_001001895;NM_018961	42696818			TSS1500;TSS1500					rs12626348	21	42696819	42696823	promoter-TSS (NM_001243467)
475826	cg27280688	48759499	48759499	0.214113	48.4887	0.460519	6371.96	0	0.25368	0.626367	3	0.189695	10.3333	10.3333	210.695	204.871	3385.32	2986.65	1	0.246407	5838.31	0	0.227153	0.282139	3	0.0309759	16.3333	16.3333	151.06	120.107	4380.29	1458.02	0	21	UBASH3A;UBASH3A	NM_001001895;NM_018961	42696878			TSS1500;TSS1500						21	42696879	42696883	promoter-TSS (NM_001243467)
202782	cg10690747	21658443	21658443	0.140146	17.8338	0.372297	19970.1	0	0.272395	0.446162	3	0.0897615	17.3333	17.3333	358.275	242.816	12540.1	7429.97	1	0.232151	20649.5	0	0.213898	0.247165	3	0.0168681	13	13	720.624	305.046	15828.8	4820.69	0	21	UBASH3A;UBASH3A	NM_001001895;NM_018961	42696904			TSS200;TSS200						21	42696905	42696909	promoter-TSS (NM_001243467)
250733	cg13578652	44692306	44692306	0.183196	33.4998	0.429449	10380.4	0	0.27409	0.57426	3	0.150363	11.3333	11.3333	281.316	232.176	5873.42	4506.99	1	0.246253	10119	0	0.23261	0.271028	3	0.0214923	22	22	332.206	108.725	7604.87	2514.18	0	21	UBASH3A;UBASH3A	NM_001001895;NM_018961	42696932			TSS200;TSS200						21	42696933	42696937	promoter-TSS (NM_001243467)
3054	cg00134539	18809359	18809359	0.233686	57.6315	0.508034	8339.35	0	0.412003	0.598509	3	0.0933775	15	15	150.661	189.321	3976.85	4362.5	1	0.274348	8424.13	0	0.251296	0.300324	3	0.0246443	23.3333	23.3333	253.644	140.851	6083.08	2341.05	0	21	UBASH3A;UBASH3A	NM_001001895;NM_018961	42697140			1stExon;1stExon					rs2277798	21	42697141	42697145	exon (NM_001243467, exon 1 of 12)
406336	cg23042151	68647437	17634353	0.212749	47.7644	0.459408	11696.5	0	0.342044	0.57789	3	0.117927	20.6667	14	254.065	234.324	6269.33	5427.17	1	0.24666	12530.4	0	0.236039	0.256539	3	0.01027	15	12	326.297	191.571	9419.77	3110.65	0	21	UBASH3A;UBASH3A	NM_001001895;NM_018961	42697178			1stExon;1stExon					rs2277799	21	42697179	42697183	exon (NM_001243467, exon 1 of 12)
179519	cg09354050	64726463	64726463	0.197707	39.6925	0.450535	12226.5	0	0.284874	0.598838	3	0.1577	19.3333	19.3333	318.499	188.982	6659.4	5567.1	1	0.252829	13055.7	0	0.245475	0.263944	3	0.00979194	12.6667	12.6667	495.509	206.267	9733.86	3321.87	0	21	UBASH3A;UBASH3A	NM_018961;NM_001001895	42697331			Body;Body						21	42697332	42697336	intron (NM_001001895, intron 1 of 13)
463992	cg26588061	16715498	16715498	-0.136085	-15.8836	0.57587	8122.34	0	0.462332	0.688453	3	0.113064	13.3333	13.3333	222.651	152.642	3307.84	4814.49	1	0.711956	8862.92	0	0.694288	0.734667	3	0.0206565	13.3333	13.3333	193.92	257.777	2487.89	6375.03	0	10	UPF2;UPF2	NM_015542;NM_080599	12126042		chr10:12084236-12085431	TSS1500;TSS1500	S_Shore					10	12126043	12126047	promoter-TSS (NM_080599)
437783	cg24964103	29767438	29767438	-0.148362	-19.9554	0.561903	8800	0	0.494114	0.640644	3	0.073876	11.3333	11.3333	167.852	155.178	3754.89	5045.11	1	0.710265	9216.84	0	0.67226	0.748657	3	0.0381999	14	14	163.602	223.578	2619.18	6597.66	0	6	VNN1	NM_004666	133077072			TSS200						6	133077073	133077077	promoter-TSS (NM_004666)
448652	cg25654653	53755444	53755444	-0.14583	-15.5693	0.449542	1330.28	0	0.318958	0.600397	3	0.141811	13.6667	13.6667	88.7026	107.279	676.888	653.39	1	0.595371	1384.01	0	0.568999	0.613649	3	0.0233994	11	11	139.313	113.38	496.901	887.112	0	6	VNN1	NM_004666	133076959			TSS200					rs45511294	6	133076960	133076964	promoter-TSS (NM_004666)
17966	cg00852964	34658352	34658352	-0.135803	-13.5683	0.304337	7645.82	0	0.206976	0.418934	3	0.107025	10	10	348.191	138.013	5281.16	2364.67	1	0.44014	7994.28	0	0.426288	0.449383	3	0.0122177	8.66667	8.66667	279.439	272.02	4433.43	3560.85	0	6	VNN1	NM_004666	133076843			1stExon						6	133076844	133076848	promoter-TSS (NM_004666)
238800	cg12890750	49745331	28793481	-0.138394	-14.1329	0.504361	4085.87	0	0.388584	0.617942	3	0.114695	13	12.6667	161.137	175.591	1903.74	2182.13	1	0.642755	5432.91	0	0.593633	0.712638	3	0.0621596	11	14.3333	142.068	264.407	1865.41	3567.51	0	5	VTRNA1-2	NR_026704	140078134			TSS1500						5	140078135	140078139	promoter-TSS (NR_026704)
221215	cg11807153	64719320	64719320	-0.124324	-16.4357	0.658518	3616.69	0	0.572969	0.76133	3	0.0953596	14.6667	14.6667	96.3793	170.066	1126.34	2490.35	1	0.782842	4448.48	0	0.749692	0.845736	3	0.0544941	10	10	169.523	213.033	894.442	3554.03	0	5	VTRNA1-2	NR_026704	140078680			TSS200			TRUE			5	140078681	140078685	promoter-TSS (NR_026704)
217352	cg11585022	68619457	68619457	-0.201253	-39.0153	0.462439	11704.4	0	0.363428	0.625333	3	0.14216	13.6667	13.6667	355.336	191.735	6144.1	5560.33	1	0.663692	13222.9	0	0.474376	0.844846	3	0.18537	13.3333	13.3333	253.558	245.964	4354.26	8868.63	0	5	WDR36	NM_139281	110455245		chr5:110427777-110428270	TSS1500	N_Shore					5	110455246	110455250	promoter-TSS (NM_139281)
161768	cg08338281	16763356	62656379	0.246635	75.6113	0.440917	3762.62	0	0.161058	0.67135	3	0.258712	11.3333	15	171.331	166.072	2052.64	1709.98	1	0.194282	4009.3	0	0.166312	0.229188	3	0.0320068	13.3333	14	248.074	82.3578	3209.36	799.938	0	12	WIBG	NM_032345	54608934		chr12:56320739-56321628	TSS1500	S_Shore					12	54608935	54608939	promoter-TSS (NM_032345)
473213	cg27119318	47786401	49631300	0.118931	13.263	0.311325	12420.7	0	0.170192	0.393742	3	0.122798	12.3333	13.3333	343.709	251.569	8370.62	4050.12	1	0.192394	11445.8	0	0.101793	0.246958	3	0.079008	12.6667	13.6667	264.053	139.761	9151.43	2294.32	0	21	WRB;WRB	NM_004627;NM_001146218	39681444		chr21:40760626-40760829	Body;TSS200	N_Shore					21	39681445	39681449	promoter-TSS (NM_001146218)
354679	cg19684207	11790385	55683378	0.104591	13.5601	0.2325	13722.3	0	0.110768	0.30355	3	0.105914	13	16.6667	292.246	216.974	10422.2	3300.04	1	0.127909	12706.6	0	0.0639351	0.176228	3	0.0577603	18	15	327.804	87.516	11040.8	1665.81	0	21	WRB;WRB	NM_004627;NM_001146218	39681556		chr21:40760626-40760829	Body;TSS200	N_Shore			21:39681542-39681641		21	39681557	39681561	promoter-TSS (NM_001146218)
204037	cg10771931	33670416	33670416	0.136592	55.0141	0.935429	8982.21	0	0.928454	0.944852	3	0.00846861	13.6667	13.6667	99.5749	273.218	484.516	8497.69	1	0.798837	10871.4	0	0.701166	0.925812	3	0.115154	13.3333	13.3333	168.807	224.632	2177.87	8693.54	0	19	WTIP	NM_001080436	39663985		chr19:34972054-34973645	TSS1500	Island			19:39663412-39665575		19	39663986	39663990	promoter-TSS (NM_001080436)
170935	cg08859278	10802366	10802366	0.152995	19.1734	0.454523	13878	0	0.299449	0.591212	3	0.146748	7.66667	7.66667	322.61	380.979	7613.86	6264.19	1	0.301528	15071.5	0	0.291852	0.319847	3	0.0158726	13.3333	13.3333	317.16	200.422	10498.6	4572.86	0	2	ZAP70	NM_001079	97696123			TSS1500						2	97696124	97696128	promoter-TSS (NM_001079)
173517	cg09006159	52694461	52694461	0.107457	13.7762	0.243767	10645	0	0.153064	0.309456	3	0.0811408	15.3333	15.3333	332.802	167.274	8022.75	2622.27	1	0.13631	10596.3	0	0.128824	0.151192	3	0.0128883	12.6667	12.6667	395.974	117.38	9145.54	1450.73	0	2	ZAP70	NM_001079	97696243			TSS1500						2	97696244	97696248	promoter-TSS (NM_001079)
76357	cg03779374	52803345	52803345	-0.113288	-13.518	0.679882	8179.22	0	0.635771	0.718874	3	0.041787	17	17	191.078	226.104	2546.39	5632.82	1	0.793169	8183.94	0	0.789989	0.79607	3	0.00304998	14.6667	14.6667	116.694	237.745	1613.55	6570.4	0	3	ZBTB20;ZBTB20;ZBTB20;ZBTB20;ZBTB20;ZBTB20	NM_001164345;NM_001164347;NM_001164344;NM_001164346;NM_015642;NM_001164343	115826515			5'UTR;TSS1500;5'UTR;TSS200;5'UTR;5'UTR			TRUE		rs7636898	3	115826516	115826520	promoter-TSS (NM_001164347)
320030	cg17495555	29642406	29642406	-0.141975	-14.683	0.474613	5158.19	0	0.371516	0.601423	3	0.116773	13.3333	13.3333	181.421	183.86	2641.49	2516.7	1	0.616588	5256.18	0	0.59477	0.627774	3	0.0188971	11.6667	11.6667	213.006	217.996	1957.87	3298.31	0	3	ZBTB38	NM_001080412	142525678			TSS200						3	142525679	142525683	promoter-TSS (NM_001080412)
235824	cg12690119	55751324	55751324	-0.137275	-16.0462	0.570157	6866.7	0	0.450753	0.713266	3	0.132852	17	17	147.057	196.684	2866.85	3999.85	1	0.707433	7217.62	0	0.688945	0.731139	3	0.0215757	15.6667	15.6667	136.181	245.73	2047.39	5170.23	0	3	ZBTB38;ZBTB38	NM_001080412;NM_001080412	142525770			1stExon;5'UTR					rs79981694	3	142525771	142525775	promoter-TSS (NM_001080412)
12881	cg00602811	12693319	12693319	-0.155328	-24.481	0.585921	6586.82	0	0.467259	0.73763	3	0.138181	17	17	205.06	200.067	2762.21	3824.6	1	0.74125	6173.82	0	0.726397	0.761786	3	0.0183661	12.6667	12.6667	178.807	234.661	1521.69	4652.13	0	2	ZEB2;ZEB2;ZEB2	NR_033258;NM_014795;NM_001171653	144995034		chr2:145281736-145282269	TSS1500;TSS1500;TSS1500	N_Shelf					2	144995035	144995039	promoter-TSS (NM_001171653)
12193	cg00573770	58600399	27809382	-0.146524	-18.1723	0.540257	2005.86	0	0.48579	0.638189	3	0.0849898	13.6667	13	134.321	121.009	878.216	1127.65	1	0.68678	2004.91	0	0.580209	0.746319	3	0.0925047	9.66667	13.6667	112.536	157.276	546.406	1458.51	0	2	ZEB2;ZEB2;ZEB2	NR_033258;NM_014795;NM_001171653	144994955		chr2:145281736-145282269	TSS1500;TSS1500;TSS1500	N_Shelf					2	144994956	144994960	promoter-TSS (NM_001171653)
401527	cg22755785	56710423	15646510	-0.0695724	-19.1742	0.00380728	2193.59	0	0	0.0114219	3	0.00659441	12.3333	15.3333	202.281	51.342	2184.99	8.60425	1	0.0733797	2101.69	0	0.0542091	0.0832713	3	0.016605	15	13.3333	182.428	59.4855	1939.73	161.961	0	19	ZNF227	NM_182490	49408302		chr19:44716461-44716908	TSS1500	Island					19	49408303	49408307	promoter-TSS (NM_182490)
360057	cg19990402	57705433	57705433	0.200052	78.915	0.265856	6865.63	0	0.0490327	0.693015	3	0.369944	12	12	397.269	1195.1	4173.66	2691.97	1	0.0658046	5503.5	0	0.0531422	0.0779643	3	0.0124187	14	14	301.195	80.1384	5138.77	364.729	0	19	ZNF260;ZNF260;ZNF260;ZNF260	NM_001166036;NM_001012756;NM_001166037;NM_001166038	41711212		chr19:37018919-37019811	TSS200;TSS200;TSS200;TSS200	Island			19:41710760-41711651		19	41711213	41711217	promoter-TSS (NM_001012756)
472739	cg27092191	41703353	72647432	-0.0738581	-13.3344	0.843989	2730.39	0	0.803742	0.876792	3	0.0370896	10.3333	14	131.31	209.977	352.208	2378.18	1	0.917847	2738.83	0	0.909018	0.932943	3	0.0131361	11.3333	19	52.3328	188.245	134.18	2604.66	0	16	ZNF267	NM_003414	31792200		chr16:31885042-31885600	TSS1500	N_Shore			16:31792085-31792263		16	31792201	31792205	promoter-TSS (NM_001265588)
386990	cg21770462	52772317	51764402	-0.163438	-21.4942	0.36289	2711.54	0	0.287298	0.440128	3	0.0764287	14	10.6667	155.341	112.36	1690.28	1021.26	1	0.526328	2723.14	0	0.486542	0.595542	3	0.0601642	14	11	158.196	117.324	1229.47	1493.67	0	5	ZNF366;ZNF366	NM_152625;NM_152625	71838975			1stExon;5'UTR						5	71838976	71838980	promoter-TSS (NM_152625)
181374	cg09457245	74646432	74646432	-0.128221	-20.8581	0.685989	2998.44	0	0.579591	0.814943	3	0.119286	13.3333	13.3333	104.745	146.497	838.252	2160.19	1	0.814209	3298.67	0	0.782237	0.847396	3	0.0325966	10.6667	10.6667	115.328	155.708	532.218	2766.45	0	12	ZNF385A;ZNF385A;ZNF385A	NM_001130968;NM_001130967;NM_015481	53065017			Body;Body;TSS1500		TRUE				12	53065018	53065022	promoter-TSS (NM_015481)
239886	cg12962778	36633320	36633320	-0.112148	-17.2268	0.724347	9891.33	0	0.623776	0.855839	3	0.119082	14.6667	14.6667	174.007	224.136	2605.53	7285.8	1	0.836495	10107.3	0	0.825619	0.854666	3	0.0158374	12.3333	12.3333	185.512	275.039	1558.19	8549.1	0	12	ZNF385A;ZNF385A;ZNF385A;ZNF385A	NM_001130968;NM_001130967;NM_015481;NM_015481	53064579			Body;Body;1stExon;5'UTR		TRUE				12	53064580	53064584	exon (NM_001130968, exon 2 of 7)
200790	cg10575075	39676467	39676467	-0.108468	-19.6164	0.756719	2465.53	0	0.610201	0.886373	3	0.138856	13.6667	13.6667	96.2907	166.494	508.011	1957.52	1	0.865187	2571.63	0	0.842575	0.893462	3	0.0259123	9.33333	9.33333	69.3691	320.561	263.951	2307.68	0	10	ZNF438;ZNF438;ZNF438;ZNF438;ZNF438;ZNF438;ZNF438;ZNF438	NM_001143768;NM_182755;NM_001143767;NM_001143770;NM_001143766;NM_001143771;NM_001143769;NR_026560	31328640			5'UTR;5'UTR;5'UTR;5'UTR;5'UTR;5'UTR;TSS200;Body		TRUE				10	31328641	31328645	promoter-TSS (NM_001143769)
452032	cg25888881	60678458	60678458	-0.141304	-17.188	0.562566	13775.8	0	0.438796	0.696627	3	0.129223	17.6667	17.6667	238.112	255.413	6086.93	7688.85	1	0.703871	12608	0	0.688821	0.717075	3	0.0142172	6.33333	6.33333	154.332	244.954	3664.94	8943.04	0	10	ZNF438;ZNF438;ZNF438;ZNF438;ZNF438;ZNF438;ZNF438;ZNF438;ZNF438	NM_001143769;NM_001143768;NM_182755;NM_001143769;NM_001143767;NM_001143770;NM_001143766;NM_001143771;NR_026560	31328293			5'UTR;5'UTR;5'UTR;1stExon;5'UTR;5'UTR;5'UTR;5'UTR;Body						10	31328294	31328298	5' UTR (NM_001143769, exon 1 of 8)
65997	cg03255868	58741437	20766353	0.103359	19.2647	0.182333	10282.9	0	0.0771346	0.380968	3	0.172124	16.6667	13.6667	274.832	171.559	8180.86	2102	1	0.0789741	9758.47	0	0.0651095	0.08901	3	0.0124017	18.6667	20.3333	308.546	92.7215	8983.51	774.957	0	19	ZNF561	NM_152289	9592921		chr19:9731734-9731994	TSS200	Island		TRUE	19:9592703-9593218		19	9592922	9592926	promoter-TSS (NM_001242812)
347461	cg19235955	65641302	48693347	0.141272	66.6553	0.147131	24360.3	0	0.00670485	0.42443	3	0.240155	16.3333	17.6667	640.96	217.251	19604.5	4755.81	1	0.00585907	20912.1	0	0.00222266	0.0107155	3	0.00437587	19	16	786.196	58.4229	20792.6	119.491	0	19	ZNF561;ZNF561	NM_152289;NM_152289	9592901		chr19:9731734-9731994	5'UTR;1stExon	Island		TRUE	19:9592703-9593218	rs78802596	19	9592902	9592906	promoter-TSS (NM_001242812)
460942	cg26413942	28668441	28668441	-0.13479	-14.2417	0.547997	5041.41	0	0.441465	0.658517	3	0.108581	15.3333	15.3333	164.597	145.677	2207.62	2833.8	1	0.682787	5451.56	0	0.66548	0.709814	3	0.0237112	16.3333	16.3333	117.693	162.084	1661.26	3790.3	0	5	ZNF608	NM_020747	124109650			TSS1500						5	124109651	124109655	promoter-TSS (NM_020747)
453100	cg25958450	40638501	40638501	-0.188617	-75.722	0.0542089	6121.54	0	0.0393675	0.0625175	3	0.0128837	13.3333	13.3333	237.178	88.9234	5779.28	342.262	1	0.242826	6975.02	0	0.219836	0.288375	3	0.0394475	8	8	560.675	121.698	5244.5	1730.53	0	19	ZNF681	NM_138286	23733699		chr19:23941240-23941538	TSS200	S_Shore		TRUE			19	23733700	23733704	promoter-TSS (NM_138286)
258305	cg13948710	33758459	33758459	0.126534	31.9101	0.196104	4760.36	0	0.0583951	0.463467	3	0.231577	12.6667	12.6667	288.525	70.0706	4417.42	342.94	1	0.0695704	6172.15	0	0.0631672	0.075185	3	0.0060476	19	19	819.66	68.1774	5735.54	436.607	0	19	ZNF813	NM_001004301	58662566		chr19:53970802-53971473	TSS1500	N_Shore			19:58662500-58663285		19	58662567	58662571	promoter-TSS (NM_001004301)
288726	cg15636887	42601320	42601320	0.144336	16.7419	0.668663	7185.94	0	0.518469	0.765426	3	0.131864	13.6667	13.6667	160.951	250.383	2306.48	4879.47	1	0.524327	7209.56	0	0.498705	0.538324	3	0.022221	11.6667	11.6667	265.724	194.349	3372.8	3836.76	0	17	ZPBP2;ZPBP2	NM_199321;NM_198844	35277006		chr17:38024145-38024637	TSS1500;TSS1500	N_Shore					17	35277007	35277011	promoter-TSS (NM_198844)
47986	cg02348449	49668314	49668314	-0.161185	-25.1355	0.55708	17185.7	0	0.429133	0.693579	3	0.132431	13	13	230.27	452.323	7673.75	9511.96	1	0.718265	15251.7	0	0.701645	0.738404	3	0.0186303	13.6667	13.6667	254.341	432.641	4226.94	11024.8	0	19	ZSCAN18;ZSCAN18	NR_027135;NM_001145542	63322241		chr19:58629309-58630241	TSS1500;TSS1500	S_Shore					19	63322242	63322246	promoter-TSS (NR_027135)
310288	cg16898124	63771465	39791445	-0.0983359	-21.0232	0.0567491	8596.19	0	0.037246	0.0788512	3	0.020924	13.6667	11.6667	389.042	123.761	8109.48	486.712	1	0.155085	9363.04	0	0.105935	0.201288	3	0.0477449	9	13	412.745	201.32	7910.31	1452.73	0	3	ZXDC;ZXDC	NM_025112;NM_001040653	127678073		chr3:126193683-126195495	TSS1500;TSS1500	Island			3:127676080-127678448		3	127678074	127678078	promoter-TSS (NM_001040653)
[truncated: 11 more columns]

## Sheet: Column Headers
Column Name	Description
Index	Probe Index, unique identifier for each sample
TargetID	Identifies the probe name. Also used as a key column for data import. Probes are named as follows: •cg#represents CpG loci •ch#represents non-CpG loci •rs#represents SNP assays*(not affected by DNA methylation)
ProbeID_A	Illumina identifier for probe sequence A
ProbeID_B	Illumina identifier for probe sequence B
Delta_Beta	average Beta CPA- average Beta NPA
DiffScore	transformation of the p-value that provides directionality to the p-value based on the difference between the average signal in the reference group vs. the comparison group. For a p-value of 0.05, DiffScore = ± 13; For a p-value of 0.01, DiffScore = ± 22; For a p-value of 0.001, DiffScore = ± 33
AVG_Beta	Methylation level (beta) of the CpG locus in the group of samples
Intensity	Signal intensity of the locus, calculated as Signal A + Signal B
Detection Pval	1-p-value computed from the background model characterizing the chance that the target sequence signal was distinguishable from the negative controls.
MIN_Beta	Minimum methylation level (beta) of the CpG locus in the group of samples
MAX_Beta	Maximum methylation level (beta) of the CpG locus in the group of samples
NARRAYS	Number of samples in the group.
ARRAY_STDEV	Standard deviation associated with sample-to sample variability within the group.
Avg_NBEADS_A	Average number of beads per bead type representing probes for the gene
Avg_NBEADS_B	Average number of beads per bead type representing probes for the gene
BEAD_STDERR_A	Standard error associated with beadto-bead variability for the target.
BEAD_STDERR_B	Standard error associated with beadto-bead variability for the target.
Signal_A	Signal intensity of the unmethylated (A) probe
Signal_B	Signal intensity of the methylated (B) probe
Chromosome_36	Chromosome on which the target locus is located, Genome build 36
Coordinate_36	Genomic position of C in CG dinucleotide, Genome build 36
Probe_SNPs	Assays with SNPs present within probe >10bp from query site
Probe_SNPs_10	Assays with SNPs present within probe ≤10bp from query site (HM27 carryover or recently discovered)
UCSC_RefGene_Name	Gene name (UCSC)
UCSC_RefGene_Accession	Accession number (UCSC)
UCSC_RefGene_Group	Gene region feature category (UCSC)
UCSC_CpG_Islands_Name	CpG island name (UCSC)
Relation_to_UCSC_CpG_Island	Relationship to Canonical CpG Island: Shores - 0-2 kb from CpG island; Shelves - 2-4 kb from CpG island.
Enhancer	Enhancer element (informatically-determined)
HMM_Island	Hidden Markov Model Island
DHS	DNAse hypersensitive site (experimentally determined)
PROBE_SNPS_10	Assays with SNPs present within probe ≤10bp from query site (HM27 carryover or recently discovered)
PROBE_SNPS	Assays with SNPs present within probe >10bp from query site
