# Supplementary material for: DNA Methylation Signature of Childhood Chronic Physical Aggression in T Cells of Both Men and Women
Source: PLoS One. 2014 Jan 24;9(1):e86822. doi: 10.1371/journal.pone.0086822 (PMC3901708; doi:10.1371/journal.pone.0086822)
Supplement: Spreadsheet S3 — Full table of all the CG sites differentially methylated between CPA and NPA for each sex by Illumina 450K (CPA-NPA). Sheet 1 corresponds to women CPA-NPA results. Sheet 2 is men CPA-NPA results. (XLSX) [file pone.0086822.s014.xlsx]

## Sheet: women
Women illumina CPA-NPA all CpG site
Index	TargetID	ProbeID_A	ProbeID_B	women CPA.Delta Beta	women CPA.DiffScore	women CPA.AVG_Beta	women CPA.Intensity	women CPA.Detection Pval	women CPA.MIN_Beta	women CPA.MAX_Beta	women CPA.NARRAYS	women CPA.ARRAY_STDEV	women CPA.Avg_NBEADS_A	women CPA.Avg_NBEADS_B	women CPA.BEAD_STDERR_A	women CPA.BEAD_STDERR_B	women CPA.Signal_A	women CPA.Signal_B	women CPA.Concordance	women NPA.AVG_Beta	women NPA.Intensity	women NPA.Detection Pval	women NPA.MIN_Beta	women NPA.MAX_Beta	women NPA.NARRAYS	women NPA.ARRAY_STDEV	women NPA.Avg_NBEADS_A	women NPA.Avg_NBEADS_B	women NPA.BEAD_STDERR_A	women NPA.BEAD_STDERR_B	women NPA.Signal_A	women NPA.Signal_B	women NPA.Concordance	CHROMOSOME_36	UCSC_REFGENE_NAME	UCSC_REFGENE_ACCESSION	COORDINATE_36	PROBE_SNPS_10	UCSC_CPG_ISLANDS_NAME	UCSC_REFGENE_GROUP	RELATION_TO_UCSC_CPG_ISLAND	ENHANCER	DHS	HMM_ISLAND	PROBE_SNPS	Chr_number	Start	End	Annotation
17995	cg00854392	22769378	22769378	0.165659	24.6146	0.443886	15138.1	0	0.299741	0.555465	3	0.130936	13.6667	13.6667	314.71	153.893	8407.25	6730.85	1	0.278227	17231.5	0	0.26924	0.28337	3	0.00781054	12.6667	12.6667	550.234	262.381	12415.7	4815.75	0	16	2013-09-01	NM_052838	30302033		chr16:30389035-30390631	TSS1500	S_Shelf					16	30302034	30302038	promoter-TSS (NM_052838)
127847	cg06551697	63676498	63676498	-0.142469	-17.6064	0.561916	15719.8	0	0.444651	0.697995	3	0.127716	11.3333	11.3333	202.042	330.278	6777.22	8942.61	1	0.704385	15829.2	0	0.687997	0.722865	3	0.0175276	13.6667	13.6667	211.025	250.05	4624.8	11204.4	0	17			53967361		chr17:56609025-56609583		S_Shelf	TRUE	TRUE			17	53967362	53967366	intron (NM_001198713, intron 1 of 11)
311325	cg16967668	14661479	14661479	0.138777	17.4987	0.368474	6477.46	0	0.29562	0.444314	3	0.0743921	12.3333	12.3333	278.949	176.487	4030.95	2446.51	1	0.229697	5831.91	0	0.210729	0.255444	3	0.0231156	11	11	248.777	133.841	4465.06	1366.85	0	X	SEPT6;SEPT6;SEPT6;SEPT6	NM_015129;NM_145802;NM_145800;NM_145799	118708997		chrX:118826452-118827731	Body;Body;Body;Body	N_Shore					X	118708998	118709002	intron (NM_015129, intron 1 of 9)
157573	cg08119631	67710340	67710340	0.253463	76.0841	0.476028	3120.54	0	0.292079	0.631439	3	0.17147	12.3333	12.3333	199.783	129.537	1539.78	1580.77	1	0.222565	3154.2	0	0.212931	0.239161	3	0.0144349	13.3333	13.3333	169.588	102.167	2429.48	724.723	0	X	SEPT6;SEPT6;SEPT6;SEPT6	NM_015129;NM_145802;NM_145800;NM_145799	118706843		chrX:118826452-118827731	Body;Body;Body;Body	N_Shelf				rs1556617	X	118706844	118706848	intron (NM_015129, intron 1 of 9)
469829	cg26924392	32728453	24697438	-0.0576181	-15.3743	0.905335	5400.13	0	0.853349	0.963118	3	0.0551134	13.3333	12	88.0856	261.478	397.063	5003.07	1	0.962953	6090.04	0	0.935329	0.977795	3	0.0239453	12.3333	14	64.2844	335.508	122.915	5967.12	0	17			72750344							17:72750242-72750345		17	72750345	72750349	Intergenic
152940	cg07863022	57771331	68707371	-0.151547	-22.7673	0.585839	11094	0	0.450468	0.74458	3	0.148442	14.6667	13	179.085	249.353	4502.8	6591.19	1	0.737386	11553.8	0	0.73055	0.745688	3	0.00767455	9.66667	17	210.96	412.613	2962.89	8590.87	0	17	SEPT9;SEPT9;SEPT9	NM_001113492;NM_001113491;NM_006640	72826703			5'UTR;Body;TSS1500			TRUE			17	72826704	72826708	promoter-TSS (NM_006640)
92995	cg04650676	19801302	12656422	-0.092814	-19.2132	0.0529999	9523.53	0	0.0353298	0.0655626	3	0.0157502	7.66667	11	353.827	114.871	9020.41	503.122	1	0.145814	11891.6	0	0.0501178	0.315432	3	0.147297	9.33333	15	351.238	182.407	10124.7	1766.84	0	17	SEPT9;SEPT9;SEPT9	NM_001113492;NM_006640;NM_001113491	72827081			5'UTR;TSS200;Body		TRUE	TRUE			17	72827082	72827086	promoter-TSS (NM_006640)
6825	cg00324097	59623454	59623454	0.126899	13.9478	0.35106	16699.4	0	0.258965	0.426057	3	0.0848478	12.3333	12.3333	353.595	310.357	10830.5	5868.91	1	0.22416	17803	0	0.211781	0.241108	3	0.0151879	16	16	462.618	187.646	13760	4043.03	0	17	SEPT9;SEPT9;SEPT9;SEPT9;SEPT9;SEPT9	NM_001113496;NM_001113492;NM_001113493;NM_001113491;NM_006640;NM_001113494	72958144		chr17:75447477-75447821	TSS200;Body;Body;Body;Body;Body	N_Shore					17	72958145	72958149	promoter-TSS (NM_001113496)
378639	cg21204860	47682369	47682369	0.134177	14.7332	0.389787	15297.7	0	0.289423	0.470821	3	0.0922309	9	9	484.594	328.218	9353.01	5944.67	1	0.25561	16613.2	0	0.246349	0.264107	3	0.0089036	12.3333	12.3333	278.665	238.282	12354.7	4258.51	0	17	SEPT9;SEPT9;SEPT9;SEPT9;SEPT9;SEPT9	NM_001113496;NM_001113492;NM_001113493;NM_001113491;NM_006640;NM_001113494	72958160		chr17:75447477-75447821	TSS200;Body;Body;Body;Body;Body	N_Shore					17	72958161	72958165	promoter-TSS (NM_001113496)
354243	cg19654743	58800313	58800313	0.140932	14.3232	0.482479	17513	0	0.367516	0.591974	3	0.112329	13.6667	13.6667	413.611	320.866	9121.08	8391.9	1	0.341547	18865.7	0	0.334409	0.346493	3	0.00633331	12.3333	12.3333	366.455	251.874	12379.8	6485.89	0	17	SEPT9;SEPT9;SEPT9;SEPT9;SEPT9;SEPT9	NM_001113496;NM_001113492;NM_001113493;NM_001113491;NM_006640;NM_001113494	72958187		chr17:75447477-75447821	TSS200;Body;Body;Body;Body;Body	N_Shore					17	72958188	72958192	promoter-TSS (NM_001113496)
67451	cg03330678	20709439	20709439	-0.163064	-23.2137	0.504149	14116.1	0	0.395344	0.647272	3	0.129422	12.3333	12.3333	365.329	260.374	6977.4	7138.7	1	0.667214	14823.2	0	0.641941	0.685102	3	0.0225077	11.6667	11.6667	255.94	414.21	4891.6	9931.62	0	17	SEPT9;SEPT9;SEPT9;SEPT9	NM_006640;NM_001113492;NM_001113491;NM_006640	72827828			5'UTR;5'UTR;Body;1stExon		TRUE				17	72827829	72827833	5' UTR (NM_006640, exon 1 of 11)
169366	cg08772789	60767359	60767359	-0.149868	-20.81	0.566759	15806.4	0	0.445742	0.706223	3	0.131217	16	16	337.169	272.058	6758.48	9047.94	1	0.716627	15522.1	0	0.708627	0.72313	3	0.00736612	16.6667	16.6667	249.399	388.541	4334.67	11187.5	0	17	SEPT9;SEPT9;SEPT9	NM_001113492;NM_001113491;NM_006640	72830250			5'UTR;Body;Body		TRUE		17:72830176-72830483		17	72830251	72830255	intron (NM_006640, intron 1 of 10)
49741	cg02442640	65705423	65705423	0.15721	20.6019	0.459458	19051.9	0	0.342193	0.554728	3	0.107961	16.3333	16.3333	312.107	308.713	10319.8	8732.15	1	0.302248	19671.8	0	0.296633	0.309908	3	0.00686977	19	19	328.904	202.298	13703.2	5968.56	0	17	SEPT9;SEPT9;SEPT9;SEPT9;SEPT9;SEPT9	NM_001113492;NM_001113496;NM_001113493;NM_001113491;NM_006640;NM_001113494	72963374		chr17:75447477-75447821	Body;5'UTR;Body;Body;Body;Body	S_Shelf			17:72963332-72963442		17	72963375	72963379	intron (NM_001113496, intron 1 of 9)
326496	cg17922695	31744356	31744356	0.175169	29.443	0.431716	14170.2	0	0.298445	0.546593	3	0.125092	17.3333	17.3333	266.11	252.037	8045.69	6124.56	1	0.256547	14139.3	0	0.246371	0.262209	3	0.00883121	11	11	450.862	223.278	10494.2	3645.06	0	17	SEPT9;SEPT9;SEPT9;SEPT9;SEPT9;SEPT9	NM_001113492;NM_001113496;NM_001113493;NM_001113491;NM_006640;NM_001113494	72963404		chr17:75447477-75447821	Body;5'UTR;Body;Body;Body;Body	S_Shelf			17:72963332-72963442		17	72963405	72963409	intron (NM_001113496, intron 1 of 9)
433260	cg24694833	20694418	20694418	0.174973	33.2311	0.749776	12724.6	0	0.587249	0.835438	3	0.14082	11.3333	11.3333	247.728	237.589	3211.14	9513.5	1	0.574803	14595.4	0	0.48089	0.719607	3	0.127236	12.3333	12.3333	349.418	313.225	6248.95	8346.39	0	22			41498795		chr22:43165947-43166287		S_Shelf					22	41498796	41498800	Intergenic
412860	cg23432430	71623467	71623467	0.248943	334.724	0.941089	8435.28	0	0.937586	0.943127	3	0.00304718	11.3333	11.3333	78.7127	252.894	402.352	8032.93	1	0.692146	9765.06	0	0.58373	0.825308	3	0.122675	11.3333	11.3333	166.279	441.123	2969.1	6795.95	0	12			124104330		chr12:125534060-125534527		S_Shelf					12	124104331	124104335	Intergenic
220773	cg11786587	20739373	20739373	0.214985	68.4962	0.829198	11819.5	0	0.752387	0.924155	3	0.0873095	10.6667	10.6667	169.006	252.052	1937.34	9882.15	1	0.614213	11757.2	0	0.561071	0.683871	3	0.0630443	12	12	272.932	301.584	4472.18	7285.01	0	5			178141216							5:178141136-178141217		5	178141217	178141221	Intergenic
353666	cg19620994	19728451	19728451	-0.128801	-15.25	0.615399	10136.5	0	0.492565	0.745215	3	0.12647	18.3333	18.3333	154.936	138.62	3821.97	6314.49	1	0.7442	10510.3	0	0.722017	0.757023	3	0.0192895	9	9	182.258	313.193	2616.71	7893.6	0	1	AADACL3;AADACL3	NM_001103170;NM_001103169	12697491			TSS1500;TSS1500						1	12697492	12697496	Intergenic
452579	cg25929198	17801459	17801459	0.165889	22.3052	0.536739	12114.3	0	0.395403	0.663354	3	0.134581	16	16	190.067	258.482	5662.95	6451.32	1	0.370849	13307.8	0	0.369477	0.373385	3	0.00219805	12.3333	12.3333	282.56	168.091	8336.66	4971.1	0	2	AAK1	NM_014911	69721338		chr2:69869986-69871716	Body	N_Shelf					2	69721339	69721343	intron (NM_014911, intron 2 of 21)
396214	cg22396850	14631417	14631417	-0.149905	-17.9275	0.498024	17690.2	0	0.364391	0.645027	3	0.140795	11	11	522.211	403.87	8856.29	8833.89	1	0.647928	17650.6	0	0.630875	0.669528	3	0.0197235	12.3333	12.3333	255.198	549.572	6168.68	11482	0	17	AARSD1;AARSD1;AARSD1;AARSD1	NM_001142653;NM_025267;NM_001142654;NM_001136042	38374679			3'UTR;Body;3'UTR;Body		TRUE				17	38374680	38374684	3' UTR (NM_001142654, exon 6 of 6)
149378	cg07665217	51685464	51685464	-0.216496	-48.4485	0.475901	5691.36	0	0.328334	0.626875	3	0.1493	11.6667	11.6667	231.152	144.769	2952.91	2738.45	1	0.692397	5856.48	0	0.613756	0.776654	3	0.0815941	14.6667	14.6667	133.129	153.89	1716.59	4139.9	0	7			121627967					TRUE				7	121627968	121627972	Intergenic
372626	cg20814202	26768412	26768412	-0.163044	-27.4299	0.576579	14235.7	0	0.491054	0.739944	3	0.14153	13.3333	13.3333	239.224	207.399	5962.48	8273.19	1	0.739624	14238.3	0	0.697359	0.768309	3	0.0373732	13.6667	13.6667	203.693	419.782	3669.75	10568.6	0	17	AATK	NM_001080395	76743480		chr17:79131879-79132084	Body	N_Shelf			17:76743480-76743514		17	76743481	76743485	intron (NM_001080395, intron 1 of 13)
467165	cg26783127	65702301	65702301	-0.174486	-37.7226	0.616074	6857.42	0	0.473581	0.770567	3	0.148856	12.6667	12.6667	152.98	216.453	2570.58	4286.84	1	0.79056	7183.13	0	0.77491	0.810087	3	0.0179057	14	14	128.29	269.481	1423.16	5759.97	0	17	AATK	NM_001080395	76743513		chr17:79131879-79132084	Body	N_Shelf			17:76743480-76743514		17	76743514	76743518	intron (NM_001080395, intron 1 of 13)
307741	cg16732654	24699450	24699450	-0.156805	-24.4093	0.575758	10689.1	0	0.455715	0.715868	3	0.131232	8	8	326.118	235.551	4469.36	6219.8	1	0.732563	11208.2	0	0.701192	0.750119	3	0.0272322	13	13	144.23	307.879	2955.85	8252.35	0	17	AATK	NM_001080395	76743617		chr17:79131879-79132084	Body	N_Shelf			17:76743609-76743695		17	76743618	76743622	intron (NM_001080395, intron 1 of 13)
411302	cg23334433	11623472	11623472	-0.160917	-32.0549	0.633991	4569.88	0	0.474982	0.814048	3	0.17051	14.3333	14.3333	185.271	178.426	1600.74	2969.14	1	0.794908	4951.83	0	0.777786	0.808574	3	0.0156819	16.6667	16.6667	115.919	246.415	938.445	4013.39	0	17	AATK	NM_001080395	76743646		chr17:79131879-79132084	Body	N_Shelf			17:76743609-76743695		17	76743647	76743651	intron (NM_001080395, intron 1 of 13)
251573	cg13618516	44663413	44663413	-0.132776	-19.4245	0.649618	10047.6	0	0.521097	0.770052	3	0.124674	11.3333	11.3333	176.321	210.65	3467.82	6579.75	1	0.782394	10097	0	0.747469	0.803082	3	0.0304181	14.6667	14.6667	229.858	341.134	2124.69	7972.31	0	17	AATK	NM_001080395	76743673		chr17:79131879-79132084	Body	N_Shelf			17:76743609-76743695		17	76743674	76743678	intron (NM_001080395, intron 1 of 13)
50901	cg02497785	46753464	22800309	0.114646	30.7887	0.906006	7047.08	0	0.868618	0.94255	3	0.0369735	11	10.6667	141.353	165.462	574.667	6472.41	1	0.79136	7713.49	0	0.761411	0.824233	3	0.0315127	11.6667	15.3333	230.818	286.771	1531.5	6181.99	0	7	ABCA13	NM_152701	48465154		chr7:48494361-48494753	Body	Island			7:48464569-48465408		7	48465155	48465159	intron (NM_152701, intron 40 of 59)
220066	cg11742688	23638411	23638411	-0.11533	-19.5313	0.729448	8253.9	0	0.655744	0.797608	3	0.071094	9.33333	9.33333	237.978	311.965	2177.09	6076.81	1	0.844778	7798.06	0	0.834725	0.863263	3	0.0160284	10	10	136.466	325.61	1124.61	6673.45	0	1	ABCB10	NM_012089	227740864			Body						1	227740865	227740869	intron (NM_012089, intron 6 of 12)
81481	cg04057219	37693400	37693400	0.163978	27.6595	0.381771	1168.26	0	0.223706	0.524105	3	0.150816	12.3333	12.3333	94.1774	77.5078	676.913	491.346	1	0.217793	1102.3	0	0.215764	0.221242	3	0.0030027	11	11	94.7008	78.2599	840.296	262.008	0	16	ABCC1;ABCC1;ABCC1;ABCC1;ABCC1	NM_019862;NM_019898;NM_019899;NM_004996;NM_019900	15962633			Body;Body;Body;Body;Body		TRUE				16	15962634	15962638	intron (NM_004996, intron 1 of 30)
307141	cg16702014	20648446	20648446	-0.14611	-15.3929	0.405282	1968.32	0	0.308228	0.561234	3	0.1364	13.6667	13.6667	108.68	85.744	1093.41	874.919	1	0.551391	2386.2	0	0.517137	0.602269	3	0.0449345	15	15	118.962	112.639	1023.03	1363.16	0	16	ABCC1;ABCC1;ABCC1;ABCC1;ABCC1	NM_019862;NM_019898;NM_019899;NM_004996;NM_019900	16075900			Body;Body;Body;Body;Body		TRUE	TRUE			16	16075901	16075905	intron (NM_004996, intron 14 of 30)
162182	cg08363067	67651380	67651380	-0.134855	-13.6451	0.529336	20905.7	0	0.402689	0.688587	3	0.145711	19.3333	19.3333	246.44	224.68	9849.91	11055.8	1	0.664192	20357.5	0	0.640083	0.695667	3	0.0285152	15	15	310.039	400.365	6793.28	13564.2	0	16	ABCC1;ABCC1;ABCC1;ABCC1;ABCC1	NM_019862;NM_019898;NM_019899;NM_004996;NM_019900	16077586			Body;Body;Body;Body;Body				16:16077538-16077740	rs78623559	16	16077587	16077591	intron (NM_004996, intron 14 of 30)
107655	cg05412028	40689360	50772465	-0.142005	-19.2078	0.220043	3334.74	0	0.115373	0.340836	3	0.113593	15.3333	19.3333	166.474	99.3853	2582.11	752.631	1	0.362047	3491.14	0	0.329579	0.386772	3	0.0293725	14.3333	16.6667	152.708	155.868	2187.23	1303.91	0	13	ABCC4;ABCC4	NM_001105515;NM_005845	94750938		chr13:95953337-95954211	Body;Body	N_Shore			13:94750898-94750939		13	94750939	94750943	intron (NM_005845, intron 1 of 30)
28969	cg01394781	47697406	47697406	-0.123603	-13.3393	0.615976	15502.6	0	0.515963	0.7424	3	0.115506	12.6667	12.6667	370.419	395.836	5856.73	9645.9	1	0.739579	14768.2	0	0.725549	0.766719	3	0.0235086	14	14	186.47	375.43	3785.45	10982.8	0	16	ABCC1;ABCC1;ABCC1;ABCC1;ABCC1	NM_019862;NM_019898;NM_019899;NM_004996;NM_019900	16121714			Body;Body;Body;Body;Body		TRUE			rs2238475	16	16121715	16121719	intron (NM_004996, intron 23 of 30)
27776	cg01332683	44660389	44660389	-0.182837	-36.0367	0.55968	13624.2	0	0.440041	0.699158	3	0.130693	14.6667	14.6667	269.383	314.089	5932.04	7692.18	1	0.742517	13030	0	0.716802	0.77418	3	0.0291479	10	10	188.867	335.408	3284.02	9746.03	0	16	ABCC1;ABCC1;ABCC1;ABCC1;ABCC1	NM_019862;NM_019898;NM_019899;NM_004996;NM_019900	16097894			Body;Body;Body;Body;Body		TRUE				16	16097895	16097899	intron (NM_004996, intron 19 of 30)
317571	cg17345276	13755484	13755484	-0.122793	-24.2388	0.732932	5726.02	0	0.653023	0.872208	3	0.121053	10	10	204.954	323.082	1506.7	4219.32	1	0.855725	5457.39	0	0.827741	0.902038	3	0.0403973	14.6667	14.6667	106.383	267.05	699.543	4757.85	0	2	ABHD1	NM_032604	27202724		chr2:27346380-27346766	Body	S_Shelf					2	27202725	27202729	intron (NM_032604, intron 1 of 8)
353132	cg19590421	17667427	17667427	0.156169	26.3751	0.352097	2815.83	0	0.237197	0.416467	3	0.0997461	12	12	126.926	130.585	1762.47	1053.35	1	0.195928	2382.57	0	0.184253	0.207722	3	0.0117351	17	17	125.814	66.7212	1897.63	484.939	0	14			50397354					TRUE	TRUE			14	50397355	50397359	Intergenic
75566	cg03739177	65794408	21685346	-0.146074	-28.5213	0.670833	21212.3	0	0.57073	0.786635	3	0.108805	13.6667	11.3333	386.148	305.913	6765.87	14446.5	1	0.816908	21866.3	0	0.799611	0.836156	3	0.0183507	13.6667	13.3333	126.317	779.007	3954.61	17911.7	0	17	ABHD15	NM_198147	24913952		chr17:27893086-27896078	Body	N_Shelf			17:24913925-24914095		17	24913953	24913957	exon (NM_198147, exon 2 of 2)
237434	cg12800734	69784350	69784350	-0.180608	-28.0287	0.372439	2983.76	0	0.258701	0.49872	3	0.1205	17.3333	17.3333	166.464	100.402	1821.84	1161.92	1	0.553047	3188.9	0	0.508367	0.608483	3	0.0509174	16.3333	16.3333	146.101	160.132	1374.25	1814.65	0	17	ABHD15	NM_198147	24913261		chr17:27893086-27896078	3'UTR	N_Shelf				rs11867220	17	24913262	24913266	3' UTR (NM_198147, exon 2 of 2)
182808	cg09540612	60626508	10676359	-0.147562	-21.8609	0.59786	18221.6	0	0.491719	0.733222	3	0.123375	20.3333	16.3333	261.652	345.793	7265.77	10955.8	1	0.745421	19079.8	0	0.722872	0.76965	3	0.0234342	12.3333	18.3333	292.397	562.383	4806.26	14273.5	0	20	C20orf135	NM_080622	61962677		chr20:62492849-62494249	TSS1500	N_Shore				rs76471770	20	61962678	61962682	promoter-TSS (NM_080622)
431550	cg24595152	65702435	65702435	-0.143731	-17.0629	0.538697	16768.6	0	0.424225	0.674485	3	0.126485	13	13	330.064	419.877	7740.59	9027.98	1	0.682429	16240.6	0	0.661726	0.709693	3	0.0246475	14	14	234.633	299.955	5111.8	11128.8	0	3	ABHD5	NM_016006	43708835		chr3:43731998-43733108	Body	S_Shore					3	43708836	43708840	intron (NM_016006, intron 1 of 6)
70223	cg03471346	31738472	31738472	0.144049	14.9448	0.509815	7883.68	0	0.399363	0.610656	3	0.105974	9.33333	9.33333	172.938	255.262	3775.09	4108.59	1	0.365766	7657.29	0	0.338005	0.399099	3	0.0309257	14.6667	14.6667	332.394	151.23	4823.85	2833.44	0	1	ABL2;ABL2;ABL2;ABL2;ABL2;ABL2;ABL2;ABL2;ABL2	NM_001168238;NM_005158;NM_001136001;NM_001136000;NM_001168237;NM_001168239;NM_001100108;NM_001168236;NM_007314	177378700			Body;1stExon;Body;1stExon;Body;1stExon;1stExon;Body;Body			TRUE			1	177378701	177378705	exon (NM_005158, exon 1 of 12)
312758	cg17056676	10689344	10689344	0.133513	13.8544	0.406593	20886.6	0	0.304405	0.492442	3	0.095077	13	13	456.69	338.5	12413.8	8472.81	1	0.27308	21571.8	0	0.255	0.300609	3	0.0242288	12.6667	12.6667	363.226	266.867	15666.7	5905.16	0	10	ABLIM1;ABLIM1;ABLIM1	NM_001003408;NM_001003407;NM_002313	116291344			Body;Body;Body		TRUE	TRUE			10	116291345	116291349	intron (NM_001003408, intron 6 of 22)
235186	cg12649038	73686315	73686315	0.138314	13.5348	0.614753	8640.94	0	0.55685	0.677287	3	0.0603518	11.3333	11.3333	232.506	275.694	3258.4	5382.54	1	0.476438	8888.34	0	0.463129	0.496136	3	0.017406	14	14	262.376	168.204	4607.84	4280.5	0	10	ABLIM1;ABLIM1;ABLIM1;ABLIM1	NM_001003408;NM_001003407;NM_006720;NM_002313	116272524			Body;Body;5'UTR;Body		TRUE				10	116272525	116272529	intron (NM_001003408, intron 6 of 22)
77605	cg03850986	61708372	61708372	-0.131577	-18.8152	0.648958	5251.57	0	0.556978	0.772899	3	0.111452	13.6667	13.6667	170.443	225.553	1801.8	3449.77	1	0.780535	5799.31	0	0.771831	0.793863	3	0.0117211	12	12	108.735	233.368	1193.41	4605.9	0	10	ABLIM1;ABLIM1;ABLIM1	NM_001003408;NM_001003407;NM_002313	116398372			Body;Body;Body		TRUE	TRUE		rs4751625	10	116398373	116398377	intron (NM_001003408, intron 1 of 22)
412468	cg23407655	41619428	41619428	-0.131157	-14.0214	0.5743	3548.15	0	0.439902	0.725407	3	0.143484	13	13	130.891	109.917	1490.48	2057.67	1	0.705457	4020.65	0	0.688612	0.725684	3	0.018766	9.66667	9.66667	123.997	167.945	1110.6	2910.05	0	17	ABR;ABR;ABR	NM_021962;NM_001092;NM_001159746	948362			Body;Body;Body		TRUE				17	948363	948367	intron (NM_021962, intron 3 of 22)
367669	cg20497635	53636498	53636498	-0.142933	-19.4006	0.590717	12653.4	0	0.473857	0.751531	3	0.143961	11.6667	11.6667	276.769	306.727	5047.32	7606.11	1	0.73365	12642.8	0	0.707315	0.753727	3	0.0238307	12.6667	12.6667	261.738	422.821	3317.45	9325.37	0	17	ABR;ABR;ABR	NM_021962;NM_001092;NM_001159746	945254			Body;Body;Body				17:945090-945547		17	945255	945259	intron (NM_021962, intron 3 of 22)
21772	cg01033205	49800468	49800468	-0.228501	-101.743	0.663111	3403.55	0	0.33462	0.94407	3	0.307493	8.33333	8.33333	130.054	193.051	986.099	2417.46	1	0.891612	3471.94	0	0.870073	0.904868	3	0.0188186	10	10	84.3796	168.458	287.437	3184.51	0	8			107945802									8	107945803	107945807	Intergenic
144013	cg07375836	21788357	21788357	-0.222692	-54.4091	0.497395	4879.74	0	0.334515	0.682998	3	0.175349	14.3333	14.3333	208.498	178.391	2454.16	2425.58	1	0.720087	4552.28	0	0.701701	0.736248	3	0.0173809	17.6667	17.6667	120.034	195.941	1195.05	3357.23	0	17	ACACA;ACACA	NM_198839;NM_198834	32791926		chr17:35715796-35716627	5'UTR;Body	S_Shore					17	32791927	32791931	intron (NM_198839, intron 4 of 59)
344708	cg19037107	48749302	48749302	-0.104404	-15.9704	0.746119	6553.12	0	0.638891	0.832753	3	0.0985583	13	13	154.836	177.891	1565.5	4987.62	1	0.850523	6989.15	0	0.837131	0.865092	3	0.0140173	14	14	105.957	246.824	961.535	6027.62	0	11	ACAD8	NM_014384	133631533		chr11:134122762-134122981	Body	S_Shelf					11	133631534	133631538	intron (NM_014384, intron 1 of 10)
34749	cg01692842	18662427	18662427	-0.110394	-15.1285	0.712549	5375.63	0	0.599951	0.781601	3	0.0983432	12	12	173.832	147.665	1463.54	3912.09	1	0.822944	5551.29	0	0.803825	0.840857	3	0.0185453	13.3333	13.3333	93.3696	183.043	903.023	4648.26	0	11	ACAD8	NM_014384	133631574		chr11:134122762-134122981	Body	S_Shelf					11	133631575	133631579	intron (NM_014384, intron 1 of 10)
273883	cg14711243	18781419	18781419	0.141102	27.879	0.269548	14706	0	0.0439754	0.387858	3	0.19543	13.6667	13.6667	314.676	183.659	10643.5	4062.47	1	0.128446	15639.1	0	0.0463266	0.287461	3	0.137736	17	17	336.949	139.266	13566.9	2072.16	0	3	ACAD9	NM_014049	130080391		chr3:128598176-128598703	TSS1500	N_Shore			3:130080290-130080486		3	130080392	130080396	promoter-TSS (NR_033426)
61152	cg03001234	27777356	27777356	0.159392	38.6211	0.84071	11202.2	0	0.830183	0.856372	3	0.0138293	14.6667	14.6667	134.273	260.292	1696.21	9506.03	1	0.681318	12936.2	0	0.517919	0.863125	3	0.173338	14.3333	14.3333	250.611	273.101	4105.45	8830.72	0	1	ACAP3	NM_030649	1220863		chr1:1228780-1230163	Body	S_Shore			1:1220736-1221090		1	1220864	1220868	intron (NM_030649, intron 18 of 23)
264497	cg14240646	43635498	43635498	0.144029	14.7592	0.564158	10358.1	0	0.544698	0.591835	3	0.0246194	12.3333	12.3333	281.311	300.573	4458.98	5899.12	1	0.42013	9561.1	0	0.399001	0.450685	3	0.0271008	10.6667	10.6667	251.265	186.984	5494.11	4066.99	0	10	ACBD5;ACBD5	NR_024150;NM_001042473	27572251		chr10:27530938-27531363	TSS1500;TSS1500	S_Shore					10	27572252	27572256	Intergenic
92210	cg04605287	73749457	21730508	-0.127632	-18.8319	0.669036	16642.4	0	0.563607	0.80944	3	0.126594	5	12	343.705	654.691	5370.34	11272	1	0.796668	18427	0	0.782294	0.819007	3	0.0196099	7	15.3333	201.293	656.513	3637.09	14789.9	0	1			54726074		chr1:54953893-54955287		N_Shore			1:54725887-54726325	rs4927133	1	54726075	54726079	Intergenic
203098	cg10710218	44747395	44747395	-0.14341	-17.0708	0.541841	10455.8	0	0.404878	0.70238	3	0.150145	13.6667	13.6667	258.446	238.764	4660.18	5795.56	1	0.685251	10813.5	0	0.674006	0.697485	3	0.0117705	11.3333	11.3333	222.858	336.173	3341.31	7472.23	0	1	ACOT11;ACOT11	NM_147161;NM_015547	54785577			TSS1500;TSS1500			TRUE			1	54785578	54785582	promoter-TSS (NM_147161)
330392	cg18148314	26789495	26789495	0.181969	33.7881	0.417117	7913.11	0	0.231497	0.580894	3	0.17572	9.33333	9.33333	245.997	189.103	4592.31	3320.81	1	0.235147	8029.27	0	0.226343	0.240293	3	0.00766067	12.3333	12.3333	246.048	108.054	6115.25	1914.02	0	1	ACOT7;ACOT7	NM_181864;NM_007274	6347906			Body;Body					rs75126985	1	6347907	6347911	intron (NM_007274, intron 1 of 8)
293994	cg15958424	61809477	61809477	-0.147769	-20.2237	0.571092	13853.2	0	0.435509	0.702245	3	0.133423	15.6667	15.6667	359.969	267.51	5858.36	7994.86	1	0.718862	13479.1	0	0.691121	0.733732	3	0.0240446	14.6667	14.6667	228.424	354.048	3728.4	9750.72	0	3	ACPP;ACPP	NM_001099;NM_001134194	133518757			TSS200;TSS200						3	133518758	133518762	promoter-TSS (NM_001134194)
128511	cg06590444	15633499	15633499	0.148022	49.3608	0.904651	9816.01	0	0.882939	0.925918	3	0.0214926	13.6667	13.6667	118.322	409.739	846.526	8969.49	1	0.756629	10949	0	0.74785	0.76316	3	0.00789859	14.6667	14.6667	191.418	374.391	2587.2	8361.81	0	19	ACPT	NM_033068	55984866		chr19:51294876-51295098	TSS1500	N_Shore					19	55984867	55984871	promoter-TSS (NM_033068)
328406	cg18038894	66782307	66782307	-0.122859	-16.1615	0.662819	12815.2	0	0.545838	0.766783	3	0.111047	8.66667	8.66667	330.738	647.369	4329.84	8485.33	1	0.785678	13693.5	0	0.773629	0.793639	3	0.010613	14.6667	14.6667	197.113	514.822	2862.75	10830.7	0	17	ACSF2	NM_025149	45861384		chr17:48503056-48503887	Body	S_Shelf					17	45861385	45861389	intron (NM_025149, intron 1 of 15)
23699	cg01123946	52788507	52788507	0.1439	15.0772	0.604491	11919.3	0	0.481746	0.749286	3	0.135126	16.3333	16.3333	227.746	263.425	4878.36	7040.98	1	0.460591	13352	0	0.435139	0.474685	3	0.0220845	15.6667	15.6667	306.091	258.402	7155.35	6196.67	0	16	ACSF3;ACSF3;ACSF3	NR_023316;NM_001127214;NM_174917	87690844		chr16:89167116-89167482	Body;5'UTR;5'UTR	N_Shelf	TRUE		16:87690584-87691566		16	87690845	87690849	intron (NM_001127214, intron 1 of 9)
22870	cg01083549	21601338	39772448	0.12817	15.1262	0.745562	15672.3	0	0.745482	0.745667	3	9.51216e-05	14	13.6667	170.911	373.207	3913.01	11759.3	1	0.617392	17500.6	0	0.614868	0.620238	3	0.00269956	16.3333	14	269.263	314.618	6632.95	10867.6	0	16	ACSF3;ACSF3;ACSF3	NM_174917;NR_023316;NM_001127214	87695872		chr16:89167116-89167482	Body;Body;Body	S_Shore			16:87695791-87696252		16	87695873	87695877	intron (NR_045666, intron 3 of 10)
208083	cg11010552	54742302	54742302	-0.122417	-13.382	0.62466	12508.5	0	0.520452	0.73989	3	0.110133	9.66667	9.66667	360.968	409.246	4643.15	7865.33	1	0.747077	12641.5	0	0.740234	0.759286	3	0.0105992	15.6667	15.6667	193.247	216.887	3126.9	9514.63	0	5	ACSL6;ACSL6	NM_001009185;NM_015256	131366377			Body;Body		TRUE				5	131366378	131366382	intron (NM_001205250, intron 1 of 20)
276031	cg14841483	72708340	72708340	0.17467	25.741	0.538145	13164.1	0	0.3864	0.654499	3	0.137509	15.6667	15.6667	217.919	181.592	5992.34	7171.77	1	0.363475	11999.2	0	0.348477	0.372302	3	0.0130565	17.6667	17.6667	303.378	133.563	7597.01	4402.17	0	5	ACSL6;ACSL6	NM_001009185;NM_015256	131338570			Body;Body		TRUE				5	131338571	131338575	intron (NM_001205250, intron 10 of 20)
174008	cg09035699	71698341	71698341	0.155742	19.3245	0.624428	14825.3	0	0.515112	0.703132	3	0.0976765	12.3333	12.3333	281.081	474.773	5545.65	9279.65	1	0.468687	15648.9	0	0.454644	0.489865	3	0.0186632	14.6667	14.6667	325.584	305.761	8273.37	7375.49	0	5	ACSL6;ACSL6	NM_001009185;NM_015256	131338360			Body;Body		TRUE				5	131338361	131338365	exon (NM_015256, exon 11 of 21)
304618	cg16569937	24666337	24666337	0.176521	26.7993	0.614395	7200.83	0	0.448762	0.732057	3	0.147614	15.3333	15.3333	157.276	183.279	2647.94	4552.89	1	0.437874	6960.25	0	0.384895	0.46453	3	0.0458816	18	18	228.858	165.001	3845.15	3115.09	0	5			57210134					TRUE				5	57210135	57210139	Intergenic
353330	cg19599611	54778348	54778348	-0.105717	-13.9635	0.722164	3469.89	0	0.641761	0.82674	3	0.0948289	12.3333	12.3333	106.567	171.761	867.19	2602.7	1	0.827881	3706.2	0	0.820891	0.834287	3	0.00671716	14	14	109.778	126.518	554.672	3151.53	0	15	AQR	NM_014691	32935929			3'UTR						15	32935930	32935934	TTS (NM_014691)
15635	cg00739471	67795328	67795328	0.148	16.9979	0.636482	8446.15	0	0.509982	0.704284	3	0.109646	8.33333	8.33333	212.531	324.857	3044.43	5401.71	1	0.488482	8209.37	0	0.462323	0.51259	3	0.0251964	9	9	244.509	266.617	4151.34	4058.03	0	14	ACTN1;ACTN1;ACTN1	NM_001130004;NM_001102;NM_001130005	68485341			Body;Body;Body						14	68485342	68485346	intron (NM_001130004, intron 1 of 21)
409930	cg23251057	36735424	36735424	-0.140257	-13.8933	0.458666	12771.9	0	0.368489	0.570461	3	0.102707	12.3333	12.3333	399.707	226.481	6800.4	5971.48	1	0.598923	13466.9	0	0.587135	0.61842	3	0.0170073	12.3333	12.3333	236.951	368.786	5354.71	8112.22	0	14			68550455					TRUE				14	68550456	68550460	Intergenic
468138	cg26831416	20708449	20708449	-0.16221	-25.7004	0.558556	15012	0	0.444028	0.71519	3	0.140399	14.3333	14.3333	315.076	349.115	6590.93	8421.11	1	0.720765	14266.5	0	0.689221	0.743203	3	0.0281199	14.6667	14.6667	184.468	392.338	3930.08	10336.4	0	19	ACTN4	NM_004924	43833851		chr19:39138062-39138570	Body	S_Shelf		TRUE			19	43833852	43833856	intron (NM_004924, intron 1 of 20)
282271	cg15219811	15770507	15770507	-0.129376	-23.9403	0.705526	3345.81	0	0.562687	0.862076	3	0.150165	15	15	124.319	164.63	934.315	2411.5	1	0.834902	3517.26	0	0.809322	0.851283	3	0.0224422	13	13	104.71	215.143	499.451	3017.81	0	10	ACTR1A	NM_005736	104249318		chr10:104262224-104262524	Body	N_Shelf					10	104249319	104249323	intron (NM_005736, intron 1 of 10)
15258	cg00720159	27692503	27692503	-0.142802	-28.4216	0.683448	2026.8	0	0.557727	0.830262	3	0.137487	12.6667	12.6667	120.08	106.301	575.202	1451.6	1	0.82625	2231.66	0	0.807472	0.836176	3	0.0162716	16.3333	16.3333	66.7715	106.141	304.958	1926.7	0	2			65285368									2	65285369	65285373	Intergenic
193025	cg10132704	25784337	25784337	-0.131212	-14.0007	0.573386	2423.29	0	0.457465	0.676752	3	0.110181	9	9	175.814	139.375	920.773	1502.52	1	0.704598	4127.47	0	0.668862	0.762427	3	0.0505435	11	11	112.048	231.643	1135.86	2991.6	0	7			152380256									7	152380257	152380261	Intergenic
374063	cg20927119	38760371	38760371	-0.148078	-20.1618	0.567876	5741.32	0	0.44699	0.715941	3	0.136519	21	21	155.465	168.739	2452.19	3289.13	1	0.715954	5784.37	0	0.682455	0.742483	3	0.030615	17.3333	17.3333	125.405	192.743	1573.91	4210.46	0	7	ACTR3C;ACTR3C;ACTR3C	NM_001164458;NM_001164459;NM_001164459	149630894			5'UTR;5'UTR;1stExon						7	149630895	149630899	5' UTR (NM_001164459, exon 1 of 8)
357285	cg19825898	53751399	56659491	0.132173	14.1434	0.700899	14661.9	0	0.606288	0.786903	3	0.090615	10.6667	18.6667	357.054	377.93	4315.6	10346.3	1	0.568726	16031.3	0	0.539855	0.58778	3	0.0254259	14.6667	11.3333	264.964	417.528	6872.25	9159.06	0	1			2939511							1:2939473-2939545		1	2939512	2939516	Intergenic
424586	cg24150662	11606334	62613395	0.139355	14.5464	0.647232	21079.3	0	0.521007	0.762036	3	0.12092	17.6667	15	289.279	491.225	7432.96	13646.4	1	0.507876	22049.6	0	0.452502	0.536971	3	0.0479759	14	9.33333	429.737	304.803	10823.8	11225.8	0	1			2939533							1:2939473-2939545		1	2939534	2939538	Intergenic
231887	cg12453623	64643493	64643493	-0.122108	-18.639	0.693133	8689.68	0	0.583164	0.813798	3	0.115689	10	10	213.768	241.428	2576.72	6112.96	1	0.815241	8822.14	0	0.7935	0.838206	3	0.0223781	11.3333	11.3333	149.419	204.065	1552.56	7269.58	0	2			148110651					TRUE				2	148110652	148110656	Intergenic
347412	cg19232929	29779317	50757427	-0.0560345	-14.8685	0.908433	8488.25	0	0.871662	0.942568	3	0.0355263	8.33333	10.6667	162.681	498.168	667.767	7820.48	1	0.964467	9919.5	0	0.961497	0.966613	3	0.0026557	8.66667	15.6667	110.727	574.316	255.94	9663.56	0	12			50585791		chr12:52300801-52301583		N_Shore	TRUE			rs73111518	12	50585792	50585796	Intergenic
138669	cg07097722	50603319	34600482	0.173591	29.4197	0.420197	3248.75	0	0.254685	0.5464	3	0.149777	14.3333	17.6667	179.341	133.856	1844.26	1404.49	1	0.246607	3950.35	0	0.227925	0.258457	3	0.0163725	15.3333	19.3333	181.724	173.419	2951.63	998.719	0	20	PKIG;PKIG;PKIG	NM_181804;NM_007066;NM_181805	42680739			3'UTR;3'UTR;3'UTR						20	42680740	42680744	TTS (NM_000022)
4850	cg00225858	24710479	24710479	-0.181816	-39.6271	0.596551	13864.1	0	0.472742	0.764135	3	0.150548	13	13	275.812	297.593	5505.56	8358.54	1	0.778367	13426.3	0	0.758218	0.804725	3	0.0238668	17	17	181.029	285.807	2909	10517.3	0	16	ADAD2;ADAD2	NM_139174;NM_001145400	82781342		chr16:84224731-84225085	TSS1500;TSS1500	N_Shore					16	82781343	82781347	promoter-TSS (NM_139174)
87766	cg04371413	69749385	69749385	0.236666	61.5576	0.486267	5831.28	0	0.310872	0.605219	3	0.155079	12	12	182.102	183.955	2971.28	2859.99	1	0.249601	5395.51	0	0.234085	0.277013	3	0.0238085	16	16	229.394	118.309	4015.28	1380.23	0	2	ADAM23	NM_003812	207104091			Body		TRUE			rs17211709	2	207104092	207104096	intron (NM_003812, intron 4 of 25)
218934	cg11678206	29774394	26657342	0.0804328	14.6385	0.908553	1092.47	0	0.87314	0.931651	3	0.0311391	13.6667	17.3333	46.2426	143.266	2.63686	1089.84	1	0.82812	1089.08	0	0.714093	0.902789	3	0.100317	9.66667	14	65.9035	143.174	108.376	980.707	0	10	TUBGCP2	NM_006659	134949955		chr10:135101665-135101984	Body	N_Shore			10:134949955-134950111	rs3008338	10	134949956	134949960	intron (NR_046330, intron 11 of 17)
363022	cg20187011	50676364	50676364	-0.129337	-29.0314	0.736982	2914.16	0	0.642953	0.842173	3	0.100078	12.6667	12.6667	97.3195	153.49	701.511	2212.65	1	0.866319	2699.44	0	0.855423	0.878268	3	0.0114589	13.3333	13.3333	67.5667	212.073	274.18	2425.26	0	21	ADAMTS1	NM_006988	27136799		chr21:28216558-28218117	Body	N_Shore					21	27136800	27136804	exon (NM_006988, exon 2 of 9)
114492	cg05801038	55613332	55613332	0.129056	19.5511	0.798477	17853.2	0	0.782883	0.818435	3	0.018173	11.3333	11.3333	240.223	272.741	3527.72	14325.5	1	0.669421	20476.3	0	0.572732	0.720156	3	0.0837691	16	16	226.682	367.473	6707.42	13768.9	0	15	ADAMTS17	NM_139057	98696227		chr15:100880957-100882438	Body	N_Shelf					15	98696228	98696232	intron (NM_139057, intron 2 of 21)
301482	cg16398051	67633365	34624302	0.306816	334.724	0.927866	17191.2	0	0.843626	0.975707	3	0.0731777	13.6667	13.3333	106.331	483.811	1181.57	16009.6	1	0.62105	14606.8	0	0.527321	0.680346	3	0.0821184	9.33333	15.3333	325.135	500.603	5262.98	9343.79	0	15	ADAMTS17	NM_139057	98638989			Body				15:98638989-98639117		15	98638990	98638994	exon (NM_139057, exon 4 of 22)
400028	cg22664298	29680347	29680347	-0.111723	-17.0836	0.119211	19458.7	0	0.103374	0.13174	3	0.0144692	13.3333	13.3333	527.074	156.326	17114.5	2344.24	1	0.230934	22320.5	0	0.142669	0.34001	3	0.100303	15.3333	15.3333	385.359	188.353	17223.1	5097.42	0	5	ADAMTS19	NM_133638	128823726		chr5:128795503-128797417	TSS1500	Island		TRUE	5:128823240-128824166		5	128823727	128823731	promoter-TSS (NM_133638)
179692	cg09363068	48646400	48646400	-0.149733	-39.8555	0.719483	5284.02	0	0.655958	0.799814	3	0.0733855	13.3333	13.3333	132.932	147.655	1392.62	3891.4	1	0.869217	5276.45	0	0.844008	0.892506	3	0.0243059	15	15	94.2503	221.591	602.273	4674.17	0	7	COX19	NM_001031617	971274		chr7:1007159-1007558	3'UTR	N_Shelf		TRUE	7:971207-971275		7	971275	971279	3' UTR (NM_001031617, exon 3 of 3)
233841	cg12575883	16801491	60658343	-0.146582	-17.2908	0.292479	16811.9	0	0.223395	0.376389	3	0.0775669	10	15	657.473	319.316	11807.3	5004.55	1	0.439061	20659.2	0	0.429382	0.458303	3	0.0166643	10.6667	13.3333	357.993	285.699	11543	9116.19	0	7			970236		chr7:1007159-1007558		N_Shelf		TRUE	7:970146-970303	rs28494179	7	970237	970241	TTS (NM_001031617)
42802	cg02084118	65617358	29714462	-0.134256	-25.6633	0.698142	19016	0	0.614088	0.80453	3	0.0971653	13.3333	13.6667	263.741	429.553	5707.66	13308.4	1	0.832398	18920.2	0	0.809682	0.859902	3	0.0254501	15.3333	12.3333	242.245	305.342	3114.81	15805.4	0	7	ADAP1	NM_006869	937553		chr7:973189-973888	Body	N_Shelf			7:937524-937755		7	937554	937558	intron (NM_006869, intron 2 of 10)
18978	cg00904258	37682404	37682404	-0.123581	-14.3515	0.633356	6932.6	0	0.51289	0.760734	3	0.124067	14.6667	14.6667	183.911	241.701	2462.91	4469.69	1	0.756937	7516.03	0	0.738053	0.779107	3	0.020723	14	14	129.49	261.553	1753.1	5762.93	0	7	ADAP1	NM_006869	934720		chr7:965987-966266	Body	S_Shore		TRUE			7	934721	934725	intron (NM_006869, intron 2 of 10)
480825	cg27572072	73763463	73763463	-0.147002	-22.0868	0.604255	11245.3	0	0.473242	0.725476	3	0.126402	14.3333	14.3333	246.611	141.87	4361.22	6884.12	1	0.751258	11431.4	0	0.746518	0.75804	3	0.00602676	12.3333	12.3333	244.95	343.512	2770.33	8661.06	0	7	ADAP1	NM_006869	924770		chr7:959724-959959	Body	N_Shore				rs1534410	7	924771	924775	intron (NM_006869, intron 4 of 10)
1173	cg00048381	66612453	66612453	0.129004	15.7985	0.751843	7374.49	0	0.68423	0.83043	3	0.0737154	13.3333	13.3333	156.749	307.47	1756.45	5618.04	1	0.622839	7525.25	0	0.616775	0.631414	3	0.00763615	9	9	273.989	205.28	2776.31	4748.94	0	1	ADAR	NM_001025107	152854131			5'UTR		TRUE			rs4845383	1	152854132	152854136	intron (NM_001025107, intron 1 of 14)
389228	cg21913632	35627369	35627369	0.140774	14.7528	0.458059	13600.1	0	0.35622	0.534522	3	0.0918195	11	11	376.202	261.577	7318.16	6281.99	1	0.317285	13807.2	0	0.306817	0.338188	3	0.0181029	10	10	386.974	251.775	9386.17	4420.98	0	21	ADARB1;ADARB1;ADARB1;ADARB1;ADARB1;ADARB1;ADARB1	NM_015833;NM_001160230;NM_001112;NR_027674;NR_027672;NM_015834;NR_027673	45329558			5'UTR;5'UTR;5'UTR;Body;Body;5'UTR;Body						21	45329559	45329563	intron (NR_027672, intron 1 of 10)
279166	cg15029183	32758348	32758348	0.300565	334.724	0.832348	5820.31	0	0.704005	0.900743	3	0.111228	9.33333	9.33333	91.9092	221.884	922.96	4897.35	1	0.531783	5995.12	0	0.475116	0.576709	3	0.0518043	9.66667	9.66667	219.068	197.468	2738.63	3256.49	0	6	AIG1	NM_016108	143627699			Body		TRUE				6	143627700	143627704	intron (NM_016108, intron 3 of 5)
123408	cg06298740	12613389	12613389	-0.201468	-48.5762	0.569055	10940.3	0	0.418268	0.728848	3	0.155486	9	9	206.01	203.563	4730.28	6209.99	1	0.770523	10601	0	0.762031	0.77984	3	0.00893353	11.6667	11.6667	215.615	501.721	2356.24	8244.77	0	1			225192449		chr1:227127069-227128430		N_Shore					1	225192450	225192454	Intergenic
295656	cg16051954	30764392	30764392	-0.123523	-15.2329	0.647041	8488.9	0	0.521678	0.758921	3	0.119195	15.6667	15.6667	184.212	328.532	2973.62	5515.27	1	0.770564	8070.61	0	0.760672	0.783795	3	0.0119176	12.3333	12.3333	172.01	302.618	1775.4	6295.21	0	1	CABC1	NM_020247	225206475			5'UTR		TRUE				1	225206476	225206480	intron (NM_020247, intron 1 of 14)
87279	cg04346459	48807305	61793456	0.0986919	16.5216	0.871775	16192.2	0	0.67623	0.98516	3	0.170064	10	14.6667	222.443	581.623	2457.82	13734.3	1	0.773083	18694.7	0	0.654953	0.975949	3	0.176479	9.33333	15	293.539	699.227	4611.08	14083.6	0	6	NFYA;NFYA;LOC221442	NM_021705;NM_002505;NR_026938	41176644		chr6:41068475-41069343	3'UTR;3'UTR;TSS200	Island	TRUE		6:41176454-41177174		6	41176645	41176649	promoter-TSS (NR_026938)
310145	cg16888658	74671431	74671431	0.116325	18.5694	0.237935	6089.51	0	0.11636	0.322316	3	0.107899	12	12	205.189	113.927	4622.25	1467.26	1	0.12161	5503.04	0	0.116378	0.126392	3	0.00502207	12.6667	12.6667	259.287	88.0636	4823.02	680.011	0	2	ADCY3	NM_004036	24995621		chr2:25142472-25143689	TSS200	N_Shore					2	24995622	24995626	promoter-TSS (NM_004036)
466739	cg26752663	69678449	69678449	0.168916	24.6675	0.477653	13681.6	0	0.308003	0.599489	3	0.151512	10.3333	10.3333	470.305	411.463	7048.94	6632.64	1	0.308738	14948.6	0	0.284733	0.335506	3	0.0254989	9.66667	9.66667	246.695	308.678	10307	4641.61	0	2	ADCY3;ADCY3	NM_004036;NM_004036	24995520		chr2:25142472-25143689	5'UTR;1stExon	N_Shore					2	24995521	24995525	promoter-TSS (NM_004036)
19998	cg00951869	45642354	45642354	-0.154798	-18.7548	0.457581	19994.6	0	0.350833	0.586532	3	0.119408	12	12	412.071	312.058	10785	9209.59	1	0.612378	19557.7	0	0.601291	0.631603	3	0.0167144	14	14	254.526	372.376	7528.35	12029.3	0	14	ADCY4;RIPK3	NM_139247;NM_006871	23875189		chr14:24803678-24804353	TSS1500;3'UTR	S_Shore					14	23875190	23875194	3' UTR (NM_006871, exon 10 of 10)
13916	cg00657780	56695462	56695462	-0.127471	-21.4953	0.694702	11818.4	0	0.613574	0.815585	3	0.106712	12.6667	12.6667	235.821	344.992	3559.13	8259.29	1	0.822174	11732.2	0	0.785893	0.846461	3	0.0320156	11.3333	11.3333	167.654	340.903	2006.12	9726.06	0	16			48842755					TRUE	TRUE			16	48842756	48842760	Intergenic
476961	cg27340723	15765399	38654380	-0.117268	-30.0467	0.780663	10785.8	0	0.70612	0.875622	3	0.0865756	15	7.33333	178.95	200.419	2284.21	8501.58	1	0.897931	12152	0	0.888464	0.908743	3	0.0102064	18.3333	11.3333	83.9765	295.901	1151.98	11000	0	16	ADCY9	NM_001116	4001609			Body		TRUE				16	4001610	4001614	intron (NM_001116, intron 2 of 10)
224736	cg12011299	60644457	60644457	-0.195024	-42.647	0.555136	9729.75	0	0.432307	0.683299	3	0.125581	13.6667	13.6667	205.341	270.016	4280.07	5449.68	1	0.75016	9116.54	0	0.715143	0.796517	3	0.0418555	13.6667	13.6667	127.775	342.072	2221.81	6894.73	0	4	ADH4	NM_000670	100284569			TSS200						4	100284570	100284574	promoter-TSS (NM_000670)
372326	cg20794855	56643466	56643466	-0.133999	-18.0899	0.626505	11026.9	0	0.507242	0.766491	3	0.130861	13.3333	13.3333	216.71	271.011	4089.58	6937.28	1	0.760504	10692.5	0	0.7528	0.772358	3	0.0104186	13.6667	13.6667	214.788	282.026	2485.69	8206.8	0	8	ADHFE1	NM_144650	67527894			Body		TRUE				8	67527895	67527899	intron (NM_144650, intron 9 of 13)
39417	cg01924292	60771454	60771454	-0.150603	-36.3674	0.701039	4490.91	0	0.548485	0.829039	3	0.14188	15.6667	15.6667	154.981	187.213	1299.24	3191.67	1	0.851643	4856.96	0	0.819358	0.871094	3	0.0281548	12.6667	12.6667	101.721	234.509	635.764	4221.19	0	12	ADIPOR2	NM_024551	1685595			5'UTR		TRUE			rs75517142	12	1685596	1685600	intron (NM_024551, intron 1 of 7)
178550	cg09299075	47603459	47603459	-0.120855	-26.6949	0.753496	5891.62	0	0.680726	0.847903	3	0.0856629	11.6667	11.6667	130.08	190.842	1411.49	4480.13	1	0.87435	5908.29	0	0.843503	0.921368	3	0.0413747	11	11	144.792	245.083	665.874	5242.42	0	10	ADK;ADK	NM_001123;NM_006721	75824021			Body;Body		TRUE				10	75824022	75824026	exon (NM_001202449, exon 4 of 10)
417961	cg23744638	35611335	14763344	-0.100514	-19.8822	0.787102	10458.4	0	0.72547	0.85712	3	0.0662245	20	14.6667	180.414	314.984	2194.93	8263.46	1	0.887616	10134.1	0	0.873752	0.900145	3	0.0132466	13	19.3333	144.719	277.23	1054.88	9079.19	0	11			10280478		chr11:10324353-10324828		N_Shore					11	10280479	10280483	Intergenic
267822	cg14408831	71685333	71685333	-0.177919	-40.5751	0.620972	11457.6	0	0.550381	0.679011	3	0.0652271	9	9	444.456	640.459	4284.59	7172.99	1	0.798891	11694.1	0	0.695939	0.890771	3	0.0978867	12.3333	12.3333	194.885	338.416	2296.2	9397.94	0	18			75937343		chr18:77835862-77836102		S_Shore					18	75937344	75937348	Intergenic
149592	cg07677850	61639421	61639421	-0.103096	-20.3041	0.780412	4268.69	0	0.718777	0.862727	3	0.0741697	8.33333	8.33333	116.217	199.454	845.388	3423.3	1	0.883509	4599.32	0	0.874616	0.901023	3	0.0151683	11.3333	11.3333	127.967	144.249	446.546	4152.77	0	17	ADORA2B	NM_000676	15788137		chr17:15847757-15849513	TSS1500	N_Shore					17	15788138	15788142	promoter-TSS (NM_000676)
197368	cg10376161	49686305	49686305	-0.175017	-33.3835	0.576143	12125.9	0	0.440074	0.725176	3	0.142992	9.33333	9.33333	273.441	342.868	5072.64	7053.27	1	0.75116	12668.8	0	0.740538	0.762272	3	0.0108753	14.6667	14.6667	212.415	293.715	3077.67	9591.15	0	1	ADORA3	NM_001081976	111859402		chr1:112058184-112058590	Body	N_Shore					1	111859403	111859407	intron (NM_001081976, intron 1 of 5)
271779	cg14597545	31742501	31742501	-0.126187	-23.8326	0.717281	6221.8	0	0.589894	0.832958	3	0.121954	11.3333	11.3333	176.457	301.332	1670.73	4551.08	1	0.843469	6369.61	0	0.835724	0.854729	3	0.00997859	12	12	116.39	307.353	913.437	5456.18	0	15	ADPGK;ADPGK;ADPGK	NR_023319;NR_023318;NM_031284	70861263		chr15:73075586-73076663	Body;Body;Body	N_Shore					15	70861264	70861268	promoter-TSS (NR_040107)
69597	cg03441853	16689376	16689376	0.153184	25.2122	0.348732	10334	0	0.224518	0.444568	3	0.112737	16	16	207.321	176.701	6715.81	3618.23	1	0.195548	10533.8	0	0.193202	0.197875	3	0.00233658	13.6667	13.6667	429.113	123.913	8453.57	2080.21	0	15	ADPGK;ADPGK;ADPGK	NR_023319;NR_023318;NM_031284	70862056		chr15:73075586-73076663	Body;Body;Body	N_Shore					15	70862057	70862061	promoter-TSS (NR_040107)
475872	cg27284833	40737402	40737402	0.0560825	14.6126	0.963497	6450.91	0	0.952569	0.981742	3	0.0159035	11.6667	11.6667	58.5795	293.364	144.622	6306.28	1	0.907414	6213.08	0	0.820524	0.951168	3	0.0752496	14	14	137.727	248.388	487.827	5725.25	0	13	DCUN1D2	NM_001014283	113160019			3'UTR				13:113159920-113160049	rs75173233	13	113160020	113160024	3' UTR (NM_001014283, exon 7 of 7)
367599	cg20494196	71792395	71792395	-0.13838	-14.6956	0.524868	18012.4	0	0.516588	0.537007	3	0.0107424	11.3333	11.3333	395.058	279.82	8502.7	9509.69	1	0.663248	17700	0	0.644809	0.673087	3	0.0159807	19	19	219.792	286.78	5908.1	11791.9	0	4			3866578							4:3866463-3866715		4	3866579	3866583	Intergenic
197964	cg10415685	14789437	14789437	0.160195	25.1762	0.391401	1712.37	0	0.339202	0.450786	3	0.0561381	12	12	138.081	106.486	994.731	717.64	1	0.231207	1462.6	0	0.185962	0.295874	3	0.0574727	12	12	141.957	91.1412	1093.06	369.531	0	10	ADRB1;ADRB1	NM_000684;NM_000684	115795666		chr10:115803358-115805468	3'UTR;1stExon	S_Shore					10	115795667	115795671	3' UTR (NM_000684, exon 1 of 1)
162312	cg08370787	44783416	44783416	-0.144967	-33.8851	0.708014	2066.07	0	0.63987	0.751566	3	0.0597715	12.3333	12.3333	82.5996	135.124	533.481	1532.59	1	0.852982	1996.04	0	0.771116	0.916271	3	0.0743392	11	11	69.7843	152.271	213.12	1782.92	0	5	ADRB2;ADRB2	NM_000024;NM_000024	148188234		chr5:148206075-148206482	1stExon;3'UTR	S_Shore					5	148188235	148188239	3' UTR (NM_000024, exon 1 of 1)
262463	cg14150023	58635350	58635350	0.202899	38.443	0.625083	3411.76	0	0.431326	0.766709	3	0.173662	18.6667	18.6667	114.284	184.718	1108.42	2303.33	1	0.422183	2777.7	0	0.398494	0.44535	3	0.0234327	12.6667	12.6667	140.579	111.709	1563.34	1214.36	0	22	TNRC6B;TNRC6B;TNRC6B	NM_001162501;NM_001024843;NM_015088	39050577			3'UTR;3'UTR;3'UTR		TRUE				22	39050578	39050582	3' UTR (NM_015088, exon 21 of 21)
296250	cg16093065	38794318	38794318	0.167812	24.9933	0.667365	2761.22	0	0.479482	0.814168	3	0.171083	17.3333	17.3333	110.382	158.042	777.651	1983.56	1	0.499553	1964.03	0	0.486761	0.512341	3	0.0127899	12	12	95.6876	116.316	933.202	1030.83	0	22	TNRC6B;TNRC6B;TNRC6B	NM_001162501;NM_001024843;NM_015088	39050579			3'UTR;3'UTR;3'UTR		TRUE				22	39050580	39050584	3' UTR (NM_015088, exon 21 of 21)
106871	cg05372753	24675393	24675393	-0.12557	-19.7201	0.687217	4361.1	0	0.603931	0.783582	3	0.0905372	16	16	105.955	148.223	1281.7	3079.4	1	0.812787	4837.09	0	0.811954	0.813573	3	0.000810661	9.33333	9.33333	216.523	203.334	824.495	4012.59	0	6			11912621					TRUE				6	11912622	11912626	Intergenic
263094	cg14178895	17757504	17757504	-0.155123	-23.5487	0.573939	8300.92	0	0.452837	0.691223	3	0.119239	11.6667	11.6667	215.699	266.063	3531.53	4769.4	1	0.729062	7724	0	0.723385	0.733906	3	0.00530964	10.6667	10.6667	165.238	184.848	2019.05	5704.95	0	6	C6orf105;C6orf105	NM_032744;NM_001143948	11886888			1stExon;1stExon		TRUE				6	11886889	11886893	exon (NM_001143948, exon 1 of 7)
121638	cg06193328	65670335	65670335	0.139515	13.573	0.591017	7185.24	0	0.431962	0.716852	3	0.145321	15	15	197.437	199.5	2980.61	4204.63	1	0.451502	7376.15	0	0.444837	0.4587	3	0.00694703	11	11	285.736	262.086	4001.86	3374.29	0	6			11819957					TRUE			rs73361708	6	11819958	11819962	Intergenic
303944	cg16533359	11627492	11627492	0.148393	16.6797	0.488201	11775.4	0	0.340652	0.582478	3	0.129415	10.3333	10.3333	279.159	257.48	5974.3	5801.13	1	0.339808	12380.9	0	0.336722	0.345787	3	0.0051791	13	13	337.133	179.545	8140.47	4240.45	0	6			11818583									6	11818584	11818588	Intergenic
380546	cg21330949	19780356	19780356	0.172613	25.9982	0.484977	13035	0	0.330639	0.616453	3	0.144272	7.33333	7.33333	448.708	402.512	6685.28	6349.69	1	0.312364	13032.1	0	0.290301	0.339633	3	0.0250749	9	9	343.69	253.742	8940.98	4091.1	0	12			19448587							12:19448587-19448611		12	19448588	19448592	Intergenic
373629	cg20894640	74724327	74724327	0.211888	42.3014	0.58699	9688.49	0	0.437136	0.696834	3	0.134392	11.3333	11.3333	193.6	265.361	3902.28	5786.21	1	0.375102	8899.01	0	0.36411	0.393311	3	0.0158818	14	14	295.528	165.356	5527.3	3371.72	0	12			19448601							12:19448587-19448611		12	19448602	19448606	Intergenic
265472	cg14287022	39694355	39694355	0.145126	15.181	0.578929	9474.15	0	0.461352	0.670216	3	0.106885	14.3333	14.3333	217.604	230.597	3889.3	5584.86	1	0.433803	8125.9	0	0.412103	0.465476	3	0.0280492	12	12	260.104	211.032	4557.24	3568.66	0	12			19448610							12:19448587-19448611		12	19448611	19448615	Intergenic
141685	cg07243366	41639462	41639462	-0.134963	-31.1999	0.728651	4471.03	0	0.643894	0.85485	3	0.111417	17	17	84.4043	166.481	1114.5	3356.53	1	0.863614	4278.34	0	0.848893	0.889369	3	0.0223805	14.6667	14.6667	92.9823	175.612	497.937	3780.4	0	12			19620970					TRUE				12	19620971	19620975	Intergenic
372532	cg20808613	39679455	39679455	0.160004	24.5265	0.399782	7164.81	0	0.2708	0.488777	3	0.114358	12	12	250.749	223.972	4231.06	2933.76	1	0.239778	6639.17	0	0.206931	0.25894	3	0.0285783	9.33333	9.33333	267.132	108.355	5025.66	1613.51	0	15	AEN	NM_022767	86969309		chr15:89164376-89164952	5'UTR	S_Shelf					15	86969310	86969314	intron (NM_022767, intron 1 of 3)
304649	cg16571794	63727315	63727315	-0.156122	-19.8042	0.48198	10778.7	0	0.390901	0.584782	3	0.0974705	12.3333	12.3333	244.675	245.785	5496.27	5282.4	1	0.638103	11088.1	0	0.594465	0.680856	3	0.0432024	13.6667	13.6667	222.935	270.784	3971.53	7116.55	0	4	SORCS2	NM_020777	7699527		chr4:7647755-7647960	Body	S_Shore			4:7699310-7699530		4	7699528	7699532	intron (NM_020777, intron 4 of 26)
228500	cg12228123	11661416	11661416	0.152515	18.1851	0.622854	4683.61	0	0.50849	0.707329	3	0.102734	10.3333	10.3333	174.567	367.979	1681.89	3001.72	1	0.470339	4173.45	0	0.435887	0.505391	3	0.034756	16.3333	16.3333	123.674	138.323	2160.47	2012.98	0	4	AFAP1;AFAP1;LOC84740	NM_001134647;NM_198595;NR_026892	7811909			3'UTR;3'UTR;Body						4	7811910	7811914	3' UTR (NM_198595, exon 17 of 17)
196744	cg10338518	21674454	21674454	-0.160766	-31.6965	0.63156	6892.77	0	0.481946	0.777545	3	0.147833	13.6667	13.6667	169.155	143.625	2441.03	4451.74	1	0.792325	7089.91	0	0.781159	0.813873	3	0.0186653	14.6667	14.6667	136.636	232.378	1395.62	5694.29	0	4	AFF1	NM_001166693	88114161			Body		TRUE			rs17012226	4	88114162	88114166	intron (NM_001166693, intron 2 of 20)
390261	cg21988461	14679476	14679476	-0.127118	-13.4583	0.593427	11637.8	0	0.502046	0.691117	3	0.094693	14	14	239.397	241.173	4666.9	6970.9	1	0.720546	11572.7	0	0.710866	0.726414	3	0.00844548	10.6667	10.6667	169.29	358.215	3164.67	8408	0	4	AFF1;AFF1	NM_001166693;NM_005935	88227691			Body;Body		TRUE				4	88227692	88227696	intron (NM_001166693, intron 5 of 20)
476505	cg27315109	22609487	22609487	0.188349	33.4189	0.474246	9874.01	0	0.309025	0.622384	3	0.157377	10	10	247.935	264.5	5067.48	4806.53	1	0.285897	8613.28	0	0.273719	0.306699	3	0.0181027	11.6667	11.6667	309.514	173.038	6116.97	2496.31	0	2	AFF3;AFF3	NM_001025108;NM_002285	100043843			Body;Body						2	100043844	100043848	intron (NM_001025108, intron 2 of 23)
260609	cg14057383	50612480	50612480	-0.136952	-27.7957	0.701887	8920.05	0	0.576576	0.836272	3	0.130086	16	16	172.485	230.824	2602.9	6317.15	1	0.838838	9469.92	0	0.827289	0.846806	3	0.0102393	12.6667	12.6667	135.726	193.756	1442.78	8027.14	0	2	AFF3;AFF3	NM_001025108;NM_002285	100003034			Body;Body		TRUE				2	100003035	100003039	intron (NM_001025108, intron 2 of 23)
452246	cg25907132	25670489	66728381	0.116971	25.9836	0.192745	17214.5	0	0.0491396	0.346574	3	0.148981	12.6667	9.33333	810.909	228.243	13519.7	3694.75	1	0.075774	16432.8	0	0.03607	0.148529	3	0.0630957	15	11.3333	398.305	105.303	15162.9	1269.85	0	10			51159516		chr10:51488963-51489644		Island			10:51158977-51159650		10	51159517	51159521	Intergenic
300737	cg16356622	31774445	31774445	-0.149642	-23.324	0.604455	10189.5	0	0.480861	0.739659	3	0.129789	13	13	260.656	258.757	3998.47	6191.02	1	0.754096	10125.6	0	0.734907	0.775948	3	0.0206496	14.3333	14.3333	193.849	308.803	2419.65	7705.92	0	1	EIF2C1	NM_012199	36124428		chr1:36348501-36349731	Body	S_Shelf	TRUE				1	36124429	36124433	intron (NM_012199, intron 1 of 18)
208013	cg11006453	17713311	19664308	0.169404	23.7544	0.595995	9693.75	0	0.451614	0.720997	3	0.135734	17	14	229.691	201.141	3871.32	5822.43	1	0.426592	9562.37	0	0.416951	0.436309	3	0.00967913	14.6667	14.3333	214.177	179.944	5446.57	4115.8	0	8	EIF2C2;EIF2C2	NM_012154;NM_001164623	141668367			Body;Body			TRUE	8:141668319-141668408		8	141668368	141668372	intron (NM_012154, intron 1 of 18)
22166	cg01052103	47679373	45628374	0.0734233	17.8728	0.0895118	13343.5	0	0.0201678	0.222774	3	0.115441	11	14.6667	429.988	119.849	12032.3	1311.13	1	0.0160885	13822.4	0	0.00638331	0.0278953	3	0.0109089	14	10	428.394	85.466	13598.4	223.964	0	6	RNF5P1;RNF5;AGPAT1;AGPAT1	NR_003129;NM_006913;NM_006411;NM_032741	32253361			TSS1500;TSS1500;TSS1500;5'UTR				6:32253351-32254508		6	32253362	32253366	promoter-TSS (NM_006913)
14561	cg00689685	16626391	16626391	0.126878	32.3564	0.887429	2640.27	0	0.815854	0.929212	3	0.0622752	13.3333	13.3333	81.7672	171.54	199.259	2441.01	1	0.760551	2306.51	0	0.57795	0.903504	3	0.166359	12.6667	12.6667	105.042	130.59	487.85	1818.65	0	6	AGPAT1;AGPAT1	NM_006411;NM_032741	32247790			5'UTR;5'UTR						6	32247791	32247795	intron (NM_032741, intron 1 of 6).3
268939	cg14464245	21698452	21698452	-0.124756	-14.6312	0.630598	12936.3	0	0.539007	0.745699	3	0.105332	9.33333	9.33333	261.11	355.781	4720.57	8215.74	1	0.755354	13939.5	0	0.741333	0.77019	3	0.0144456	9.33333	9.33333	252.887	438.959	3332.81	10606.6	0	9	AGPAT2;AGPAT2	NM_006412;NM_001012727	138700303		chr9:139580969-139582615	Body;Body	N_Shore				rs55817496	9	138700304	138700308	intron (NM_006412, intron 1 of 5)
468878	cg26872907	34635383	16632424	-0.167121	-56.7502	0.724649	10576.9	0	0.635872	0.851842	3	0.112994	11.6667	12.3333	241.286	341.094	2936	7640.94	1	0.89177	9072.12	0	0.864852	0.919075	3	0.0271132	11	16.3333	103.893	642.382	901.035	8171.08	0	6	PARK2;PARK2;PARK2	NM_004562;NM_013987;NM_013988	161716844			Body;Body;Body				6:161716775-161716879		6	161716845	161716849	intron (NM_013988, intron 7 of 8)
409790	cg23244761	31801436	61807430	-0.153939	-86.8158	0.809488	14000.2	0	0.708279	0.911709	3	0.101719	14.6667	14.6667	202.744	466.307	2619.66	11380.5	1	0.963427	13287.1	0	0.94865	0.983114	3	0.0177488	11	13	91.929	359.288	377.289	12909.8	0	6	PARK2;PARK2;PARK2	NM_004562;NM_013987;NM_013988	161716840			Body;Body;Body				6:161716775-161716879		6	161716841	161716845	intron (NM_013988, intron 7 of 8)
348521	cg19301114	33726463	33726463	-0.1282	-22.6217	0.700566	4092.97	0	0.652677	0.765005	3	0.0579638	16	16	129.313	186.952	1136.97	2956.01	1	0.828766	4132.82	0	0.806968	0.867369	3	0.0335243	21.6667	21.6667	78.7595	170.081	620.907	3511.92	0	6	PARK2;PARK2;PARK2	NM_004562;NM_013987;NM_013988	161716775			Body;Body;Body				6:161716775-161716879	rs12198438	6	161716776	161716780	intron (NM_013988, intron 7 of 8)
53513	cg02627227	48642371	48642371	-0.137288	-13.2376	0.478083	7092.61	0	0.367998	0.608684	3	0.121647	13	13	194.38	182.461	3666.08	3426.53	1	0.615371	7179.5	0	0.599572	0.644206	3	0.0250099	15	15	134.616	172.357	2706.16	4473.35	0	6	AGPAT4	NM_020133	161584628			5'UTR		TRUE				6	161584629	161584633	intron (NM_020133, intron 1 of 8)
452132	cg25897519	52785348	52785348	-0.111466	-13.595	0.690236	9450.45	0	0.575532	0.810352	3	0.117503	12.3333	12.3333	169.535	308.896	2844.94	6605.51	1	0.801702	9508.24	0	0.795714	0.808943	3	0.00670255	15.6667	15.6667	154.434	367.04	1806.39	7701.85	0	8			41546572		chr8:41424341-41425300		S_Shelf					8	41546573	41546577	Intergenic
227910	cg12192749	68701443	68701443	-0.144818	-22.3558	0.620048	7086.72	0	0.486302	0.785828	3	0.152311	15.6667	15.6667	189.86	183.615	2596.91	4489.81	1	0.764865	7759.88	0	0.728809	0.788197	3	0.0316731	13.6667	13.6667	147.28	236.202	1751.4	6008.47	0	7			16996320					TRUE	TRUE			7	16996321	16996325	Intergenic
107083	cg05382012	28743304	28743304	-0.14253	-19.8471	0.599874	10938.4	0	0.463227	0.746103	3	0.141681	17	17	274.813	186.108	4327.83	6610.58	1	0.742404	10906.1	0	0.70747	0.767958	3	0.0313157	13.6667	13.6667	199.512	268.515	2744.62	8161.47	0	16	AGRP;AGRP	NM_001138;NM_007316	66075342		chr16:67514398-67515345	TSS200;TSS1500	S_Shelf					16	66075343	66075347	promoter-TSS (NM_001138)
163200	cg08425760	40732334	40732334	-0.159609	-25.1828	0.56837	15318	0	0.443974	0.721684	3	0.141096	17	17	236.898	264.981	6579.81	8738.18	1	0.727979	14962.1	0	0.709913	0.755896	3	0.0245233	13.3333	13.3333	246.083	336.038	4008.82	10953.3	0	1	AGTRAP;AGTRAP;AGTRAP;AGTRAP;AGTRAP	NM_001040194;NM_001040197;NM_001040195;NM_001040196;NM_020350	11718484		chr1:11795975-11796263	TSS1500;TSS1500;TSS1500;TSS1500;TSS1500	N_Shore					1	11718485	11718489	promoter-TSS (NM_001040194)
311322	cg16967583	40810405	40810405	-0.142427	-14.8493	0.476076	19133.6	0	0.36172	0.608695	3	0.124496	13	13	381.137	266.654	9916.04	9217.53	1	0.618503	18213.8	0	0.612221	0.62258	3	0.00552005	12	12	407.071	440.385	6882.25	11331.5	0	2	AGXT	NM_000030	241456532			TSS1500						2	241456533	241456537	promoter-TSS (NM_000030)
66402	cg03278114	53671426	53671426	-0.184141	-47.967	0.638151	19753.8	0	0.527962	0.837182	3	0.172696	14.3333	14.3333	300.798	377.92	7297.69	12456.1	1	0.822292	17800.6	0	0.809372	0.833538	3	0.0121695	13.3333	13.3333	142.418	455.232	3074.32	14726.3	0	5	AGXT2L2	NM_153373	177592957		chr5:177659197-177659927	TSS1500	S_Shore					5	177592958	177592962	promoter-TSS (NM_153373)
43865	cg02138331	56743452	56743452	-0.0984846	-13.8901	0.753374	8489.86	0	0.661528	0.823332	3	0.0830929	9.66667	9.66667	203.253	362.762	2009.71	6480.15	1	0.851858	8031.72	0	0.839264	0.869044	3	0.0154121	11.3333	11.3333	189.838	336.71	1105.71	6926.01	0	20	AHCY	NM_001161766	32357636		chr20:32890559-32891378	5'UTR	S_Shelf					20	32357637	32357641	intron (NM_001161766, intron 1 of 9)
353242	cg19595244	71798369	71798369	-0.121554	-13.263	0.628107	11035.2	0	0.50093	0.749637	3	0.12445	12	12	201.934	281.634	4038.01	6997.24	1	0.749661	10743	0	0.735502	0.761982	3	0.0133352	15.3333	15.3333	206.433	260.512	2620.15	8122.9	0	1	AHCYL1	NM_006621	110327681		chr1:110527248-110528026	TSS1500	N_Shore					1	110327682	110327686	Intergenic
432945	cg24681307	73782329	73782329	-0.193926	-39.9047	0.533934	12699.4	0	0.424497	0.662229	3	0.119983	15	15	312.851	248.007	5869.82	6829.57	1	0.727861	12579.1	0	0.697989	0.742918	3	0.02587	10.3333	10.3333	241.226	515.53	3377.07	9202.02	0	1	AHCYL1	NM_006621	110327714		chr1:110527248-110528026	TSS1500	N_Shore					1	110327715	110327719	Intergenic
367945	cg20518446	24768446	71617480	-0.0981631	-18.4528	0.787309	7226.42	0	0.704424	0.870714	3	0.0831464	14.6667	12	160.826	292.089	1396.87	5829.55	1	0.885472	8084.88	0	0.872022	0.901216	3	0.0147315	13.3333	10.3333	120.921	300.568	844.157	7240.72	0	11	AHNAK;AHNAK	NM_024060;NM_001620	62071610		chr11:62314761-62315054	TSS1500;TSS1500	Island			11:62071178-62071630		11	62071611	62071615	promoter-TSS (NM_024060)
425536	cg24211388	50601510	50601510	-0.159385	-25.9394	0.57997	13896.9	0	0.456091	0.736592	3	0.143088	11	11	371.548	330.315	5795.05	8101.81	1	0.739355	13817	0	0.722618	0.749131	3	0.0145632	14	14	200.715	322.708	3539.98	10277	0	6	AIF1;AIF1;AIF1	NM_032955;NM_001623;NM_004847	31690816			TSS1500;TSS200;TSS200					rs75518670	6	31690817	31690821	promoter-TSS (NM_004847)
47593	cg02331198	41787310	41787310	-0.142679	-17.0276	0.54735	12901.4	0	0.429209	0.725802	3	0.157226	12.6667	12.6667	331.894	207.805	5830.41	7070.96	1	0.69003	12885.6	0	0.667254	0.71026	3	0.0216152	13.3333	13.3333	217.89	360.327	3925.45	8960.17	0	6	AIM1	NM_001624	107094814			Body		TRUE				6	107094815	107094819	intron (NM_001624, intron 7 of 19)
352137	cg19528654	33682479	33682479	0.163768	21.4727	0.543693	12982.2	0	0.409073	0.659979	3	0.126454	14.3333	14.3333	263.481	256.83	5973.83	7008.38	1	0.379924	14317.3	0	0.358303	0.393187	3	0.0188841	13.6667	13.6667	437.613	212.339	8833.78	5483.49	0	11	AIP	NM_003977	67007730		chr11:67250344-67250864	Body	S_Shore	TRUE				11	67007731	67007735	intron (NM_003977, intron 1 of 5)
183074	cg09555124	31639356	31639356	0.152596	18.6746	0.64231	5876.01	0	0.564762	0.722269	3	0.0787812	13.6667	13.6667	191.411	223.469	2018.43	3857.58	1	0.489714	5962.42	0	0.477858	0.503284	3	0.0127993	13.3333	13.3333	178.443	145.992	2993.8	2968.61	0	6	IGF2R	NM_000876	160371203			Body		TRUE	TRUE			6	160371204	160371208	intron (NM_000876, intron 7 of 47)
212156	cg11254053	56715403	56715403	-0.178501	-40.5954	0.618647	9780.8	0	0.492947	0.758406	3	0.133287	9	9	254.757	277.181	3707.08	6073.72	1	0.797148	9039.87	0	0.791209	0.803186	3	0.00598887	15.3333	15.3333	150.458	329.647	1754.16	7285.71	0	1	AK2;AK2	NM_013411;NM_001625	33269712			Body;Body		TRUE				1	33269713	33269717	intron (NM_001199199, intron 1 of 6)
259360	cg14000282	45682319	27799378	0.0789579	27.3214	0.958571	2711.16	0	0.946341	0.965708	3	0.0106409	10	8.33333	43.6054	258.474	16.1274	2695.03	1	0.879613	2444.91	0	0.797748	0.930779	3	0.071632	13.3333	9	79.3378	256.936	199.82	2245.09	0	9	C9orf98	NM_152572	134639909		chr9:135645441-135646092	Body	S_Shelf					9	134639910	134639914	intron (NM_152572, intron 11 of 12)
114024	cg05778424	29628500	29628500	-0.159702	-26.2997	0.582601	13026.1	0	0.463742	0.728696	3	0.13456	17.6667	17.6667	205.657	209.03	5421.98	7604.14	1	0.742304	13629.6	0	0.739399	0.746983	3	0.00409141	18.6667	18.6667	185.212	288.323	3437.07	10192.6	0	17	AKAP1	NM_003488	52524507			5'UTR		TRUE				17	52524508	52524512	intron (NM_001242902, intron 2 of 11)
151900	cg07805500	40741442	40741442	-0.151781	-19.2414	0.51659	4707.7	0	0.337523	0.711511	3	0.187498	7.66667	7.66667	260.705	203.964	2188.16	2519.55	1	0.668371	4530.81	0	0.658877	0.676715	3	0.00897461	7.66667	7.66667	86.5421	299.741	1437.47	3093.35	0	6	MTHFD1L	NM_015440	151422511			Body		TRUE				6	151422512	151422516	intron (NM_015440, intron 26 of 27)
143568	cg07350262	69683434	69683434	-0.140217	-16.6042	0.558797	2050.32	0	0.445481	0.700197	3	0.129659	15	15	96.3839	92.9064	813.605	1236.72	1	0.699014	2122.96	0	0.663175	0.728194	3	0.0330167	10	10	96.9426	154.843	574.381	1548.58	0	15	AKAP13;AKAP13	NM_007200;NM_006738	83899615			Body;Body						15	83899616	83899620	intron (NM_007200, intron 5 of 36)
246377	cg13374432	38712363	38712363	-0.193645	-35.923	0.479243	7304.2	0	0.372866	0.598754	3	0.113515	11	11	203.193	249.947	3757.94	3546.26	1	0.672887	7969.52	0	0.668213	0.678231	3	0.00504216	12.3333	12.3333	171.514	265.299	2538.49	5431.02	0	15	AKAP13;AKAP13	NM_007200;NM_006738	83993749			Body;Body		TRUE			rs7180842	15	83993750	83993754	intron (NM_001270546, intron 3 of 28)
104245	cg05239225	66775356	66775356	-0.166823	-34.5091	0.626553	3554.31	0	0.46896	0.805345	3	0.169191	14.6667	14.6667	134.393	183.147	1240.43	2313.88	1	0.793376	3507.47	0	0.744967	0.842169	3	0.0486024	13.3333	13.3333	98.8793	215.837	662.65	2844.82	0	15	AKAP13;AKAP13	NM_006738;NM_007200	83823423			5'UTR;5'UTR		TRUE				15	83823424	83823428	intron (NM_007200, intron 1 of 36)
263060	cg14178013	11652353	42716365	0.139845	15.9032	0.684656	1750.71	0	0.560513	0.779299	3	0.112337	11.3333	15.6667	72.1823	145.819	484.338	1266.37	1	0.544811	1544.45	0	0.471552	0.605517	3	0.0678587	9.33333	12	76.2327	117.413	633.674	910.778	0	9	PALM2-AKAP2;PALM2-AKAP2	NM_147150;NM_007203	111770847			Body;Body		TRUE			rs62580185	9	111770848	111770852	intron (NM_007203, intron 6 of 10)
255544	cg13811867	49622501	49622501	-0.0860303	-14.4766	0.806928	4994.34	0	0.709245	0.927949	3	0.111204	14	14	100.389	239.858	867.916	4126.42	1	0.892958	5466.86	0	0.85575	0.916221	3	0.0325576	14	14	93.833	164.601	501.428	4965.43	0	14	AKAP6	NM_004274	31966229			5'UTR		TRUE				14	31966230	31966234	intron (NM_004274, intron 1 of 13)
194789	cg10225149	54694435	54694435	-0.135712	-19.8059	0.638405	4513.65	0	0.501615	0.78854	3	0.143927	13	13	246.375	141.597	1541.86	2971.79	1	0.774117	5298.62	0	0.746273	0.801165	3	0.0274549	5.33333	5.33333	171.542	278.365	1121.31	4177.31	0	19	AKAP8L;AKAP8	NM_014371;NM_005858	15352808		chr19:15489856-15491258	Body;TSS1500	S_Shore				rs74980047	19	15352809	15352813	intron (NM_014371, intron 12 of 13)
259344	cg13999433	22704311	22704311	-0.129919	-14.1713	0.587297	8063.39	0	0.468434	0.723249	3	0.128264	14.3333	14.3333	181.829	199.522	3231.54	4831.85	1	0.717216	8047.57	0	0.714259	0.719211	3	0.00261249	18.6667	18.6667	107.901	176.954	2203.76	5843.81	0	9	AKNA	NM_030767	116196704		chr9:117160139-117161064	TSS200	N_Shelf					9	116196705	116196709	promoter-TSS (NM_030767)
257412	cg13909826	66623369	66623369	0.19242	36.5425	0.693871	5990.74	0	0.581961	0.781602	3	0.101994	15.3333	15.3333	160.81	250.732	1747.51	4243.23	1	0.501451	5897.44	0	0.478	0.518383	3	0.0209659	15	15	168.526	167.147	2889.42	3008.02	0	1	AKNAD1	NM_152763	109202254			TSS1500						1	109202255	109202259	non-coding (NR_049760, exon 1 of 14)
93611	cg04683516	51686418	51686418	0.138023	15.8777	0.698249	5168.77	0	0.410537	0.930738	3	0.264461	13.3333	13.3333	152.109	148.469	1407.8	3760.97	1	0.560226	4656.08	0	0.418387	0.640144	3	0.123165	12	12	149.304	205.178	1962.8	2693.28	0	10	AKR1C2;AKR1C2;AKR1C2	NM_001135241;NM_205845;NM_001354	5037487			TSS1500;5'UTR;5'UTR						10	5037488	5037492	intron (NM_205845, intron 1 of 9)
184384	cg09632976	20763365	20763365	-0.100697	-14.1987	0.746718	4762.17	0	0.693233	0.811164	3	0.0597247	12	12	156.032	226.03	1139.08	3623.09	1	0.847415	4990.05	0	0.842675	0.853958	3	0.00585389	16.3333	16.3333	96.5236	127.278	677.042	4313.01	0	16			52151701							16:52151649-52151833		16	52151702	52151706	Intergenic
244157	cg13241645	40602468	40602468	-0.128351	-19.129	0.668545	7519.15	0	0.530807	0.835257	3	0.154279	11	11	216.973	314.301	2486.79	5032.36	1	0.796896	7315.44	0	0.790942	0.80097	3	0.00527178	14.6667	14.6667	175.294	228.911	1407.62	5907.82	0	3	ALAS1;ALAS1	NM_000688;NM_199166	52210999		chr3:52231942-52232541	Body;Body	S_Shelf				rs35952977	3	52211000	52211004	intron (NM_199166, intron 2 of 10)
452979	cg25951177	42602329	42602329	0.158267	32.8702	0.809769	4073.83	0	0.787739	0.827906	3	0.0203645	11	11	101.855	197.304	690.416	3383.41	1	0.651502	3751.64	0	0.578641	0.751518	3	0.0895806	11	11	100.875	172.305	1214.75	2536.89	0	3			106153569					TRUE				3	106153570	106153574	Intergenic
382650	cg21486694	20629391	20629391	-0.139353	-13.7649	0.469705	1591.61	0	0.387874	0.562529	3	0.0878448	10.3333	10.3333	104.08	125.482	794.956	796.653	1	0.609058	1733.19	0	0.572465	0.657043	3	0.0434247	6	6	117.206	132.347	614.616	1118.57	0	19	ALDH16A1;ALDH16A1	NM_153329;NM_001145396	54649371		chr19:49956279-49956837	Body;Body	S_Shore				rs16981276	19	54649372	54649376	intron (NM_153329, intron 1 of 16)
120652	cg06135285	13763315	13763315	0.186793	31.9067	0.493115	1393.96	0	0.282198	0.716229	3	0.217273	10	10	118.01	108.424	646.692	747.273	1	0.306322	1092.61	0	0.261035	0.366112	3	0.0540192	10.6667	10.6667	98.8007	135.012	729.728	362.882	0	17	ULK2;ULK2	NM_014683;NM_001142610	19616377			3'UTR;3'UTR						17	19616378	19616382	3' UTR (NM_014683, exon 27 of 27)
47597	cg02331303	72707320	72707320	-0.151091	-20.7961	0.55751	14848.7	0	0.42887	0.721155	3	0.149253	13.3333	13.3333	329.287	253.944	6487.46	8361.19	1	0.708601	14810.4	0	0.692284	0.738412	3	0.0258551	14.3333	14.3333	219.496	297.567	4252.26	10558.1	0	11	ALDH3B1;ALDH3B1;ALDH3B1;ALDH3B1;ALDH3B1	NM_000694;NM_001030010;NM_000694;NM_001030010;NM_001161473	67534399			1stExon;5'UTR;5'UTR;1stExon;5'UTR		TRUE	TRUE			11	67534400	67534404	promoter-TSS (NM_000694)
382385	cg21471199	49744411	49744411	-0.119109	-14.8969	0.666767	6147.61	0	0.537347	0.770415	3	0.118652	11	11	130.885	200.727	1955.71	4191.9	1	0.785876	6285.13	0	0.760285	0.814495	3	0.0272313	8.66667	8.66667	171.445	244.596	1276.83	5008.3	0	1	ALDH4A1;ALDH4A1;ALDH4A1	NM_001161504;NM_170726;NM_003748	19090799			TSS1500;Body;Body		TRUE				1	19090800	19090804	promoter-TSS (NM_001161504)
169375	cg08773226	65758378	65758378	-0.142669	-25.8893	0.664665	7276.07	0	0.545224	0.818632	3	0.139936	16.6667	16.6667	170.737	203.756	2369.88	4906.19	1	0.807334	7489.12	0	0.771162	0.834387	3	0.032584	14.6667	14.6667	124.168	302.742	1370.49	6118.62	0	6			135103091					TRUE				6	135103092	135103096	Intergenic
294769	cg16001689	73756317	73756317	-0.14538	-16.401	0.500911	13231.7	0	0.389467	0.638918	3	0.126829	10.6667	10.6667	403.368	292.062	6594.55	6637.13	1	0.646292	13834	0	0.628721	0.674703	3	0.0248341	8	8	327.303	637.452	4832.06	9001.9	0	6			135083898					TRUE				6	135083899	135083903	Intergenic
1460	cg00061551	72748427	72748427	-0.106361	-28.347	0.806826	2125.55	0	0.630149	0.907661	3	0.153517	16.3333	16.3333	68.853	116.511	161.334	1964.22	1	0.913187	2063.53	0	0.896982	0.933351	3	0.018505	15	15	49.7624	134.856	85.6535	1977.88	0	16	ALG1	NM_019109	5061152		chr16:5121749-5122192	TSS1500	N_Shore				rs3760027	16	5061153	5061157	promoter-TSS (NM_019109)
418180	cg23762105	52751337	17687370	0.157756	62.693	0.19254	6815.25	0	0.0205591	0.503984	3	0.270208	16.6667	15.3333	217.234	79.3872	6382.22	433.031	1	0.0347838	9433.92	0	0.0283174	0.0434762	3	0.00782074	14.3333	13.6667	1043.85	74.4071	9094.88	339.042	0	12	ALG10;ALG10	NM_032834;NM_032834	34066529		chr12:34175230-34175455	5'UTR;1stExon	Island		TRUE	12:34066515-34066896	rs12372721	12	34066530	34066534	promoter-TSS (NM_032834)
122862	cg06264882	13672375	13672375	-0.223874	-49.2464	0.399167	17442.2	0	0.313064	0.554833	3	0.135064	11	11	356.709	238.257	10492.5	6949.65	1	0.623041	17445.3	0	0.552119	0.671886	3	0.0628614	8.66667	8.66667	335.661	348.683	6470.88	10974.4	0	2			232990624		chr2:233283397-233285959		N_Shore					2	232990625	232990629	Intergenic
290293	cg15726123	31721364	31721364	-0.14377	-27.486	0.672313	8016.84	0	0.600694	0.712202	3	0.0621582	11	11	160.292	220.539	2573.33	5443.51	1	0.816083	8102.42	0	0.808325	0.826984	3	0.00971841	14.3333	14.3333	130.76	237.859	1393.71	6708.71	0	3	ALS2CL;ALS2CL	NM_182775;NM_147129	46693983			TSS200;Body					rs76720862	3	46693984	46693988	promoter-TSS (NM_182775)
1461	cg00061629	11743340	11743340	-0.0922333	-21.2548	0.0419821	472.758	0	0	0.0643493	3	0.0363836	12	12	112.148	29.7599	447.435	25.3233	1	0.134215	581.546	0	0.0522329	0.181357	3	0.0712648	14.3333	14.3333	112.889	41.3126	487.465	94.0813	0	11	ALX4	NM_021926	44281834		chr11:44325657-44326517	Body	N_Shore			11:44281482-44283093		11	44281835	44281839	intron (NM_021926, intron 1 of 3)
361565	cg20090290	34729478	34729478	-0.180137	-44.9239	0.637589	4373.98	0	0.483604	0.806378	3	0.161895	15	15	149.007	174.893	1501.54	2872.43	1	0.817726	4551.91	0	0.796395	0.856548	3	0.0336753	10.6667	10.6667	127.231	183.828	752.484	3799.43	0	11	AMBRA1	NM_017749	46500271			Body		TRUE				11	46500272	46500276	intron (NM_001267782, intron 8 of 19)
305635	cg16623098	49650431	49650431	0.104108	16.5621	0.856267	14018.3	0	0.842475	0.881899	3	0.0222191	14	14	120.264	402.791	1941.41	12076.8	1	0.752159	15851.4	0	0.566808	0.845827	3	0.160522	12	12	310.018	408.419	4014.69	11836.8	0	16	GNAO1;GNAO1	NM_020988;NM_138736	54931884			Body;Body				16:54931874-54932259		16	54931885	54931889	intron (NM_020988, intron 6 of 8)
440871	cg25155064	48810354	48810354	0.171576	28.6428	0.41755	4415.96	0	0.23811	0.579735	3	0.171465	15.3333	15.3333	184.328	158.134	2500.16	1915.81	1	0.245974	4250.44	0	0.228491	0.265257	3	0.0184492	18	18	205.084	103.44	3185.4	1065.04	0	11	MPZL3	NM_198275	117605992			Body					rs34614050	11	117605993	117605997	intron (NM_198275, intron 5 of 5)
333937	cg18364120	67794390	67794390	-0.159258	-39.7295	0.687236	2857.6	0	0.569673	0.830521	3	0.132313	9.33333	9.33333	98.0968	153.973	800.5	2057.1	1	0.846494	2848.47	0	0.810506	0.892122	3	0.0416533	13.3333	13.3333	82.8067	153.629	359.522	2488.95	0	11	AMICA1	NM_001098526	117602266			TSS1500						11	117602267	117602271	Intergenic
240361	cg12993663	74615410	74615410	-0.109182	-20.4713	0.759564	3946.14	0	0.716172	0.845306	3	0.074257	8.66667	8.66667	128.055	218.669	853.109	3093.03	1	0.868746	3992.54	0	0.846982	0.907504	3	0.0336498	10	10	93.8488	273.912	434.137	3558.41	0	11	AMICA1	NM_001098526	117602248			TSS1500						11	117602249	117602253	Intergenic
254290	cg13751113	16725420	16725420	-0.136912	-13.0948	0.342189	7569.8	0	0.257935	0.451255	3	0.0990193	13.6667	13.6667	261.313	227.446	4911.11	2658.69	1	0.479101	8172.18	0	0.456791	0.512438	3	0.0294165	16.6667	16.6667	278.043	227.204	4211.57	3960.61	0	11	AMICA1;AMICA1	NM_001098526;NM_153206	117590424			Body;TSS1500						11	117590425	117590429	intron (NM_001098526, intron 2 of 9)
21566	cg01023672	63665466	63665466	-0.170372	-36.1362	0.622957	5283.94	0	0.489884	0.775882	3	0.144029	11.3333	11.3333	189.618	277.184	1946.87	3337.07	1	0.793329	5291.24	0	0.776564	0.817349	3	0.0213386	13.6667	13.6667	104.763	192.442	1021.57	4269.67	0	12			45763490		chr12:47473177-47474120		S_Shelf					12	45763491	45763495	Intergenic
263393	cg14191466	27739473	39604480	-0.239183	-64.023	0.475509	3862.33	0	0.372363	0.664844	3	0.164188	11	14	222.735	221.792	1980.99	1881.34	1	0.714693	3579	0	0.67073	0.789719	3	0.0652942	15.6667	19.3333	116.394	238.029	941.506	2637.5	0	14	CDC42BPB	NM_006035	102510185			Body				14:102510071-102510186	rs8009219	14	102510186	102510190	exon (NM_006035, exon 12 of 37)
165353	cg08543028	51775449	51775449	-0.143481	-14.6949	0.43748	7650.4	0	0.327171	0.532704	3	0.103593	17.6667	17.6667	168.667	166.839	4232.99	3417.41	1	0.580961	7845.39	0	0.570082	0.597284	3	0.0143946	15	15	203.242	143.347	3222.78	4622.6	0	12			31793770					TRUE	TRUE			12	31793771	31793775	Intergenic
433055	cg24686551	68782416	68782416	-0.148989	-19.2729	0.54348	9123.15	0	0.415248	0.690297	3	0.138463	17.6667	17.6667	178.99	261.971	4073.97	5049.18	1	0.692469	9360.06	0	0.679503	0.701664	3	0.011552	16.3333	16.3333	202.635	313.664	2809.85	6550.21	0	3			135529964					TRUE	TRUE			3	135529965	135529969	Intergenic
428927	cg24435741	60607379	60607379	-0.112777	-15.9086	0.709234	9237.59	0	0.634369	0.77451	3	0.0705609	16.3333	16.3333	168.118	220.763	2662.47	6575.12	1	0.822011	9350.92	0	0.811608	0.837889	3	0.0139698	13	13	125.568	214.529	1585.34	7765.58	0	11	AMPD3	NM_000480	10427947		chr11:10472000-10472857	TSS1500	N_Shore			11:10427747-10429310		11	10427948	10427952	promoter-TSS (NM_001172431)
445672	cg25467336	58755382	37652452	-0.161904	-26.6064	0.573165	10880.7	0	0.403419	0.738822	3	0.167739	14	14	212.231	311.411	4342.99	6537.71	1	0.735069	10306.8	0	0.706082	0.758701	3	0.0267154	14	10	185.657	372.464	2654.48	7652.35	0	7			2724142		chr7:2758004-2758257		N_Shore			7:2724041-2725105		7	2724143	2724147	Intergenic
318328	cg17393140	44749493	44749493	0.223358	71.5971	0.819206	10837.8	0	0.79025	0.846022	3	0.0279476	14.6667	14.6667	169.331	456.677	1874.04	8963.7	1	0.595848	12763.1	0	0.477023	0.716788	3	0.119897	11	11	299.078	280.893	5074	7689.06	0	7			2730655							7:2730655-2730793		7	2730656	2730660	Intergenic
349169	cg19346786	65733361	29703449	0.17997	29.6239	0.664265	8896.65	0	0.650623	0.673463	3	0.0120511	12	13.6667	217.083	317.156	2923.39	5973.25	1	0.484295	9568.67	0	0.460261	0.529772	3	0.0394051	8.66667	13.6667	279.045	372.838	4870.14	4698.53	0	7			2730735							7:2730655-2730793		7	2730736	2730740	Intergenic
430307	cg24519108	13722471	13722471	-0.157841	-27.7094	0.6091	2437.24	0	0.476294	0.750639	3	0.137381	13.3333	13.3333	91.5235	84.7832	895.965	1541.27	1	0.766941	2589.16	0	0.747076	0.795317	3	0.0252218	18.3333	18.3333	79.6382	141.416	527.349	2061.81	0	8	ANGPT2;ANGPT2;ANGPT2;MCPH1	NM_001118888;NM_001118887;NM_001147;NM_024596	6408471		chr8:6424215-6424888	TSS1500;TSS1500;TSS1500;Body	N_Shelf	TRUE				8	6408472	6408476	promoter-TSS (NM_001147)
265853	cg14306650	12808309	12808309	-0.122859	-22.9881	0.724587	2126.34	0	0.591157	0.860359	3	0.134616	19.3333	19.3333	85.5248	117.037	502.159	1624.18	1	0.847446	2309.16	0	0.824373	0.868882	3	0.0222995	17.3333	17.3333	72.3984	148.781	269.854	2039.31	0	9	RALGPS1	NM_014636	128868967			Body		TRUE				9	128868968	128868972	intron (NM_001190728, intron 6 of 16)
55126	cg02707799	19780465	19780465	0.176584	35.4587	0.36782	2850.99	0	0.189036	0.488443	3	0.15795	18.3333	18.3333	113.526	104.857	1750.65	1100.34	1	0.191236	2615.21	0	0.169676	0.223399	3	0.0283876	13.3333	13.3333	180.036	79.0558	2096.44	518.771	0	8	MYST3;MYST3;MYST3	NM_001099413;NM_001099412;NM_006766	41934011			Body;Body;Body		TRUE			rs10090379	8	41934012	41934016	intron (NM_001099413, intron 9 of 17)
10090	cg00475235	63707385	63707385	-0.132824	-24.8249	0.698094	1158.41	0	0.623197	0.805372	3	0.0953058	13.6667	13.6667	74.3709	113.485	277.055	881.361	1	0.830919	1090.21	0	0.740399	0.908562	3	0.0848179	12	12	57.4385	140.089	110.296	979.912	0	17	ANKFN1	NM_153228	51591117			Body		TRUE				17	51591118	51591122	intron (NM_153228, intron 1 of 16)
276062	cg14843632	17638381	17638381	0.139338	20.8397	0.324003	5229.13	0	0.219705	0.416097	3	0.0987629	10	10	286.697	70.9719	3503.76	1725.37	1	0.184665	4540.34	0	0.147481	0.241894	3	0.0502972	10	10	185.295	93.0103	3666.84	873.506	0	5	ANKH	NM_054027	14923594		chr5:14871391-14871611	Body	N_Shore			5:14923583-14923767	rs10073421	5	14923595	14923599	intron (NM_054027, intron 1 of 11)
411094	cg23322676	71770350	68747355	-0.109837	-20.5618	0.757771	2159.99	0	0.621615	0.864549	3	0.124103	9.33333	10	44.9408	121.963	364.433	1795.56	1	0.867608	5201.97	0	0.804885	0.91589	3	0.0568943	15	11.6667	94.3673	166.758	562.008	4639.97	0	12	GOLGA3	NM_005895	131876670		chr12:133365598-133365929	Body	S_Shore				rs7132069	12	131876671	131876675	intron (NM_005895, intron 12 of 23)
418089	cg23755933	64606504	54669404	-0.0591646	-16.5882	0.904655	6688.36	0	0.872494	0.959861	3	0.048026	12.3333	19.6667	88.0437	308.861	521.883	6166.48	1	0.96382	7213.41	0	0.946819	0.987336	3	0.0210293	6	16.6667	105.353	588.841	158.002	7055.41	0	12	GOLGA3	NM_005895	131859456		chr12:133349663-133349998	3'UTR	N_Shore			12:131859396-131859517		12	131859457	131859461	3' UTR (NM_005895, exon 24 of 24)
277281	cg14916668	38600469	55643471	-0.111256	-14.3896	0.700553	9409.18	0	0.625614	0.780601	3	0.0776197	12.3333	14.6667	183.952	233.877	2753.29	6655.89	1	0.811809	9124.12	0	0.79698	0.833718	3	0.0193655	16.3333	12.6667	157.958	291.316	1640.6	7483.51	0	12	GOLGA3	NM_005895	131856033		chr12:133349663-133349998	3'UTR	N_Shelf			12:131856033-131856199		12	131856034	131856038	3' UTR (NM_005895, exon 24 of 24)
452764	cg25939853	66614331	66614331	-0.166232	-24.0091	0.490978	11970.9	0	0.415559	0.570598	3	0.0776048	13.6667	13.6667	226.997	238.249	5980.36	5990.55	1	0.65721	12499.1	0	0.635503	0.693623	3	0.0317284	15	15	226.189	317.439	4236.14	8263.01	0	12			131853501		chr12:133340880-133341114		S_Shelf			12:131853459-131853562		12	131853502	131853506	Intergenic
271888	cg14602393	38632458	38632458	-0.165575	-28.0203	0.568939	8198.5	0	0.471793	0.679675	3	0.104605	9.66667	9.66667	237.678	158.948	3462.86	4735.64	1	0.734514	9041.02	0	0.708179	0.778266	3	0.0381511	13	13	178.391	255.775	2335.03	6705.98	0	12			131853478		chr12:133340880-133341114		S_Shelf			12:131853459-131853562		12	131853479	131853483	Intergenic
398146	cg22534097	52798372	52798372	-0.18422	-41.3109	0.598591	7403.34	0	0.484972	0.722621	3	0.119166	11	11	210.551	216.506	2907.45	4495.89	1	0.78281	7446.42	0	0.771315	0.788699	3	0.00995673	11	11	147.288	238.06	1539.89	5906.53	0	10	ANKRD1	NM_014391	92671062			TSS200			TRUE			10	92671063	92671067	promoter-TSS (NM_014391)
238501	cg12870014	31792393	31792393	-0.208273	-54.1866	0.573331	5898.64	0	0.446704	0.690809	3	0.12231	10	10	223.849	210.923	2445.65	3453	1	0.781604	5924.16	0	0.744234	0.805754	3	0.0328216	14	14	168.586	229.814	1207.73	4716.43	0	12	ANKRD13A	NM_033121	108935026			Body						12	108935027	108935031	intron (NM_033121, intron 2 of 14)
88444	cg04407063	61772390	61772390	-0.145617	-20.2766	0.586666	11109.6	0	0.458	0.729703	3	0.13642	13	13	161.607	281.384	4512.18	6597.44	1	0.732284	11050.4	0	0.695475	0.767655	3	0.0361115	15.3333	15.3333	133.705	248.014	2914.28	8136.06	0	11	ADRBK1	NM_001619	66808553		chr11:67052394-67053110	Body	N_Shore					11	66808554	66808558	intron (NM_001619, intron 18 of 20)
224182	cg11973132	74717453	74717453	-0.124232	-13.6486	0.617374	15099	0	0.513761	0.723043	3	0.104656	16.3333	16.3333	238.195	277.971	5688	9410.95	1	0.741606	15105.4	0	0.731276	0.748079	3	0.00904095	16	16	181.82	378.949	3826.05	11279.3	0	11	ADRBK1	NM_001619	66809232		chr11:67052394-67053110	Body	Island			11:66808974-66809501		11	66809233	66809237	exon (NM_001619, exon 20 of 21)
287528	cg15570035	50786414	50786414	-0.115481	-17.1954	0.709494	6303.46	0	0.627047	0.827625	3	0.104942	14	14	137.344	190.279	1772.43	4531.03	1	0.824975	6609.61	0	0.814486	0.833817	3	0.0097703	13	13	154.774	290.298	1071.99	5537.62	0	4	ANKRD17;ANKRD17	NM_198889;NM_032217	74266234			Body;Body		TRUE				4	74266235	74266239	intron (NM_032217, intron 1 of 33)
216248	cg11516613	44703488	39655425	-0.130582	-29.0488	0.732773	4434.51	0	0.660624	0.870783	3	0.119562	15.3333	15	133.842	161.961	1109.74	3324.77	1	0.863355	4475.21	0	0.812257	0.892529	3	0.0444	10.6667	18.3333	86.5897	224.439	524.528	3950.68	0	21			14358290		chr21:15436119-15436962		Island		TRUE	21:14356721-14358833		21	14358291	14358295	Intergenic
51706	cg02538681	29626410	29626410	-0.147948	-34.7638	0.702217	4835.81	0	0.572935	0.805225	3	0.118353	11.3333	11.3333	146.679	194.782	1330.83	3504.99	1	0.850165	4842.4	0	0.835045	0.872072	3	0.0194241	20	20	81.928	188.448	640.639	4201.77	0	10	ANKRD22	NM_144590	90601891			TSS200						10	90601892	90601896	promoter-TSS (NM_144590)
32310	cg01561719	46707361	46707361	-0.172572	-34.4613	0.599277	7886.86	0	0.460274	0.742549	3	0.141186	12.6667	12.6667	208.236	209.089	3062.37	4824.49	1	0.771849	7921.82	0	0.766568	0.781838	3	0.00865554	15	15	160.851	204.028	1732.72	6189.1	0	10	ANKRD22	NM_144590	90601835			TSS200						10	90601836	90601840	promoter-TSS (NM_144590)
65887	cg03249630	73636509	73636509	-0.186225	-45.3933	0.615916	5630.09	0	0.456873	0.791618	3	0.167993	11.3333	11.3333	170.337	204.027	2057.01	3573.07	1	0.802141	6170.01	0	0.779754	0.821497	3	0.021036	11.6667	11.6667	135.186	224.3	1146.49	5023.52	0	10	ANKRD22	NM_144590	90601762			TSS200						10	90601763	90601767	promoter-TSS (NM_144590)
30015	cg01442620	27789395	27789395	-0.149033	-16.4318	0.376637	8651.71	0	0.274144	0.514856	3	0.124269	15.6667	15.6667	243.16	173.174	5322.14	3329.58	1	0.52567	9176.54	0	0.522847	0.530129	3	0.00390742	13.3333	13.3333	241.227	292.021	4299.23	4877.31	0	19	ANKRD27	NM_032139	37854725		chr19:33165266-33168099	5'UTR	N_Shelf					19	37854726	37854730	intron (NM_032139, intron 1 of 28)
129610	cg06644844	11765369	55610324	-0.059597	-17.8389	0.907124	13959	0	0.880755	0.955882	3	0.042272	7.33333	18.3333	137.964	551.867	1214.61	12744.4	1	0.966721	13255.4	0	0.965466	0.969108	3	0.00206784	8.66667	11.3333	80.13	330.216	343.183	12912.2	0	10	ANKRD30A	NM_052997	37454512		chr10:37414145-37414769	TSS1500	Island			10:37454152-37454821		10	37454513	37454517	promoter-TSS (NM_052997)
172514	cg08944026	13640360	13640360	-0.169052	-28.141	0.54791	13867.5	0	0.420966	0.699113	3	0.140652	13.6667	13.6667	380.82	219.425	6254.36	7613.1	1	0.716962	13974.1	0	0.708113	0.727181	3	0.00960769	17.6667	17.6667	160.964	300.156	3890.02	10084.1	0	5	ANKRD33B	NM_001164440	10679811			Body		TRUE			rs34278374	5	10679812	10679816	intron (NM_001164440, intron 2 of 3)
55354	cg02717339	36724305	45623503	-0.111287	-15.0555	0.707603	17556.3	0	0.632736	0.788157	3	0.0778666	8.33333	12.6667	276.936	617.85	5082.91	12473.4	1	0.81889	17016.5	0	0.793907	0.832139	3	0.0216485	8.33333	19	300.919	702.278	2985.15	14031.4	0	2	ANKRD39	NM_016466	96888494		chr2:97523356-97524186	TSS1500	S_Shore		TRUE	2:96888206-96888521		2	96888495	96888499	TTS (NM_017789)
366207	cg20402826	65628366	65628366	0.193837	33.6516	0.565027	9373.2	0	0.414785	0.690142	3	0.139387	16	16	225.666	199.986	4054.46	5318.73	1	0.37119	9895.15	0	0.367836	0.375172	3	0.00370833	13	13	325.596	149.07	6187.81	3707.34	0	2			197785326					TRUE				2	197785327	197785331	intron (NM_001195144, intron 1 of 27)
90679	cg04525852	10740420	10740420	-0.141469	-14.3508	0.464006	6094.61	0	0.325932	0.659392	3	0.173961	15.6667	15.6667	146.428	157.752	3174.85	2919.76	1	0.605475	6420.42	0	0.601767	0.611061	3	0.00492357	17.6667	17.6667	170.107	196.203	2472.02	3948.4	0	4	ANKRD50;ANKRD50	NM_020337;NM_001167882	125851988		chr4:125633390-125634275	5'UTR;5'UTR	N_Shore					4	125851989	125851993	intron (NM_020337, intron 1 of 4)
231904	cg12454925	10773481	10773481	-0.0954925	-21.0179	0.809998	2248.28	0	0.703961	0.911867	3	0.104015	11.6667	11.6667	100.932	150.055	349.421	1898.86	1	0.905491	2284.99	0	0.857714	0.948681	3	0.0456567	12	12	71.0814	190.877	126.971	2158.02	0	4			125599918					TRUE				4	125599919	125599923	Intergenic
414010	cg23506143	12640381	74752421	-0.175685	-47.3506	0.665633	2494.15	0	0.527987	0.795664	3	0.134001	12.3333	14	108.493	159.676	737.932	1756.22	1	0.841319	2978.97	0	0.814795	0.882199	3	0.0359224	9.66667	14.6667	123.405	236.229	383.736	2595.24	0	5			55797031					TRUE				5	55797032	55797036	Intergenic
120368	cg06118351	65688380	65688380	-0.147191	-29.7165	0.674933	3095.44	0	0.341508	0.855942	3	0.289109	12	12	114.035	168.679	510.063	2585.37	1	0.822125	4822.45	0	0.817036	0.827072	3	0.00501949	7	7	202.768	269.965	773.569	4048.88	0	16	C16orf71	NM_139170	4728809		chr16:4790462-4790675	Body	N_Shore				rs2579667	16	4728810	4728814	intron (NM_139170, intron 3 of 9)
340778	cg18786224	15670369	15670369	-0.178377	-30.423	0.262604	4972.26	0	0.209109	0.350687	3	0.0768658	10.6667	10.6667	280.793	104.074	3836.57	1135.69	1	0.440982	853.793	0	0.418255	0.455503	3	0.0199336	10.3333	10.3333	158.522	88.1367	431.454	422.34	0	11			69508084		chr11:69831571-69832484		N_Shore	TRUE		11:69508078-69508240	rs2375289	11	69508085	69508089	Intergenic
203159	cg10713839	53760508	53760508	0.162093	24.6387	0.413264	6500.21	0	0.245376	0.549773	3	0.154606	13	13	231.559	213.297	3658.37	2841.84	1	0.251171	5668.44	0	0.227352	0.270802	3	0.0220258	16	16	198.887	109.442	4221.98	1446.46	0	4			81266182					TRUE			rs73829393	4	81266183	81266187	Intergenic
251009	cg13591783	48601508	48601508	-0.150727	-16.8822	0.403824	10528.3	0	0.315628	0.48445	3	0.0846654	16.3333	16.3333	206.576	163.551	6236.96	4291.31	1	0.554551	10797.4	0	0.51389	0.598084	3	0.0421704	14.3333	14.3333	224.215	359.487	4760.47	6036.94	0	9	ANXA1	NM_000700	74958688			5'UTR						9	74958689	74958693	intron (NM_000700, intron 1 of 12)
204847	cg10815671	17802397	17802397	0.223866	58.4197	0.748131	5853.85	0	0.726782	0.768356	3	0.0208096	13.3333	13.3333	172.509	224.868	1399.24	4454.6	1	0.524266	5871.1	0	0.460512	0.621382	3	0.0854669	12.6667	12.6667	302.201	193.8	2718.86	3152.24	0	4			169061106					TRUE				4	169061107	169061111	Intergenic
46765	cg02291020	38780386	38780386	0.119676	25.352	0.205253	6465.51	0	0.102553	0.272147	3	0.0902887	8.66667	8.66667	390.817	148.255	5146.01	1319.5	1	0.0855761	6277.42	0	0.0837241	0.0891007	3	0.00305371	5.66667	5.66667	277.936	116.383	5731.24	546.182	0	10	ANXA11;ANXA11;ANXA11	NM_145868;NM_145869;NM_001157	81953388		chr10:81964681-81965558	5'UTR;5'UTR;5'UTR	N_Shore		TRUE			10	81953389	81953393	intron (NM_145869, intron 1 of 16)
42551	cg02072495	46683400	46683400	-0.131805	-13.111	0.544716	8254.48	0	0.504709	0.589337	3	0.0425027	15.3333	15.3333	187.905	195.591	3691.56	4562.92	1	0.67652	8232.76	0	0.658289	0.686585	3	0.0158169	11	11	202.745	265.337	2594.6	5638.16	0	15	ANXA2;ANXA2;ANXA2;ANXA2	NM_001136015;NM_004039;NM_001002858;NM_001002857	58476577		chr15:60689749-60690430	5'UTR;5'UTR;Body;5'UTR	N_Shore					15	58476578	58476582	intron (NM_001136015, intron 1 of 13)
131356	cg06738887	29760436	29760436	-0.166732	-23.8145	0.478666	6754.53	0	0.371846	0.593697	3	0.111153	18.6667	18.6667	155.646	123.256	3432.99	3321.54	1	0.645398	7390.27	0	0.632636	0.665466	3	0.017592	11	11	197.171	163.144	2560.02	4830.24	0	15	ANXA2;ANXA2;ANXA2;ANXA2	NM_001136015;NM_004039;NM_001002858;NM_001002857	58475302		chr15:60689749-60690430	5'UTR;5'UTR;Body;5'UTR	N_Shore					15	58475303	58475307	intron (NM_001136015, intron 1 of 13)
338512	cg18643093	57632425	57632425	0.122802	17.8391	0.273775	12955.4	0	0.139875	0.367896	3	0.119102	10.3333	10.3333	587.902	306.892	9421.74	3533.67	1	0.150973	13101.5	0	0.132198	0.173045	3	0.0206222	15.3333	15.3333	401.689	122.499	11109.9	1991.68	0	5	ANXA6;ANXA6	NM_001155;NM_004033	150501450			Body;Body		TRUE				5	150501451	150501455	promoter-TSS (NM_001193544)
309700	cg16858211	61753483	61753483	-0.123544	-16.4813	0.66318	3587.81	0	0.542684	0.833927	3	0.151985	14.3333	14.3333	95.9869	162.92	1141.93	2445.89	1	0.786724	3854.47	0	0.774221	0.793449	3	0.0108385	11.6667	11.6667	111.344	151.699	741.718	3112.75	0	7	AOAH	NM_001637	36731874			TSS1500						7	36731875	36731879	Intergenic
8240	cg00390511	24633362	24633362	-0.155954	-28.4414	0.626117	7029.81	0	0.509011	0.759251	3	0.125887	14.3333	14.3333	194.591	198.829	2552.16	4477.65	1	0.782071	6900.06	0	0.756724	0.796812	3	0.0220482	12.6667	12.6667	165.654	291.194	1431.81	5468.24	0	7	AOAH	NM_001637	36667541			Body						7	36667542	36667546	intron (NM_001177507, intron 2 of 19)
169517	cg08783253	23639465	23639465	-0.133067	-19.3052	0.646734	9071.22	0	0.526165	0.765393	3	0.119625	14.3333	14.3333	188.059	264.146	3086.64	5984.57	1	0.779801	9515.82	0	0.755186	0.811026	3	0.0285004	15	15	181.472	270.214	2029.19	7486.63	0	17	AOC2;AOC2	NM_001158;NM_009590	38250091			TSS200;TSS200						17	38250092	38250096	promoter-TSS (NM_009590)
301987	cg16422316	63628351	63628351	-0.157362	-33.2717	0.657845	2350.47	0	0.515147	0.853772	3	0.175476	13.3333	13.3333	89.4549	158.977	726.921	1623.55	1	0.815207	2715.68	0	0.805938	0.830537	3	0.0133722	15.6667	15.6667	72.6812	142.97	422.762	2292.92	0	16	AP1G1;AP1G1	NM_001128;NM_001030007	70401751		chr16:71841923-71843101	TSS1500;TSS1500	S_Shore					16	70401752	70401756	Intergenic
411805	cg23363263	11669503	11669503	-0.103992	-13.8897	0.729266	6478.18	0	0.631376	0.866464	3	0.122374	13	13	173.425	156.845	1704.56	4773.62	1	0.833258	7461.17	0	0.803966	0.851586	3	0.0256334	13.6667	13.6667	108.474	191.893	1164.48	6296.69	0	2	WDFY1	NM_020830	224460233			Body		TRUE				2	224460234	224460238	intron (NM_020830, intron 8 of 11)
144053	cg07377519	58600318	58600318	-0.148134	-17.3884	0.501764	10162.6	0	0.368715	0.642901	3	0.137272	15.3333	15.3333	300.718	233.291	5038	5124.63	1	0.649897	10746.6	0	0.629229	0.667504	3	0.0193201	15.6667	15.6667	209.871	247.249	3704.78	7041.83	0	19	AP2A1;AP2A1	NM_130787;NM_014203	54960895		chr19:50269632-50270505	TSS1500;TSS1500	N_Shore		TRUE			19	54960896	54960900	Intergenic
307711	cg16730825	26774424	26774424	0.163871	21.4873	0.54946	1625.23	0	0.487924	0.589511	3	0.0540943	11.6667	11.6667	115.66	96.0189	699.733	925.498	1	0.385589	1615.5	0	0.344933	0.421916	3	0.0386735	13	13	115.745	88.9024	955.299	660.197	0	11	AP2A2	NM_012305	918439		chr11:925183-926083	Body	S_Shelf					11	918440	918444	intron (NM_001242837, intron 1 of 21)
209528	cg11100795	35674313	35674313	-0.141324	-24.8717	0.662333	11220.6	0	0.54638	0.797209	3	0.12648	17.6667	17.6667	243.032	246.865	3784.37	7436.28	1	0.803657	10921	0	0.784112	0.815563	3	0.0170608	15.6667	15.6667	151.125	390.081	2061.62	8859.35	0	5	AP3B1	NM_003664	77619671			Body		TRUE				5	77619672	77619676	intron (NM_003664, intron 1 of 26)
334596	cg18404652	47768490	47768490	0.151046	18.3804	0.456586	16108.6	0	0.329977	0.56641	3	0.119107	13.6667	13.6667	361.385	303.788	8810.55	7298.02	1	0.305541	17248.3	0	0.280358	0.333448	3	0.0266499	6.33333	6.33333	427.503	393.935	11954.8	5293.55	0	8	AP3M2;AP3M2	NM_001134296;NM_006803	42128779		chr8:42009723-42011098	TSS1500;TSS1500	N_Shore					8	42128780	42128784	promoter-TSS (NM_001134296)
138939	cg07111834	63791472	63791472	-0.204133	-38.6116	0.353105	1861.14	0	0.243019	0.474464	3	0.116133	11	11	96.0504	98.7981	1164.89	696.249	1	0.557238	1885.58	0	0.513113	0.590184	3	0.0397332	11.6667	11.6667	107.144	94.8452	779.37	1106.21	0	1	PTPN22;PTPN22	NM_012411;NM_015967	114203832			Body;Body		TRUE				1	114203833	114203837	intron (NM_001193431, intron 1 of 20)
4498	cg00208274	31602350	31602350	0.125962	16.2953	0.773735	7781.45	0	0.711334	0.807939	3	0.0541237	11	11	113.102	189.924	1686.84	6094.62	1	0.647772	8129.24	0	0.627283	0.672497	3	0.0229026	14.3333	14.3333	180.93	243.083	2798.86	5330.38	0	7	FOXK1	NM_001037165	4745868			Body				7:4745751-4745885	rs57323934	7	4745869	4745873	intron (NM_001037165, intron 1 of 8)
207137	cg10957001	62702473	62702473	-0.15931	-28.9043	0.614239	3710.09	0	0.4856	0.716537	3	0.1177	9.33333	9.33333	245.469	215.233	1398.52	2311.56	1	0.773549	3866.34	0	0.654611	0.834468	3	0.103014	9.33333	9.33333	143.273	173.441	830.212	3036.13	0	12	APAF1;APAF1;APAF1;APAF1;APAF1	NM_181869;NM_181861;NM_013229;NM_181868;NM_001160	97642638			Body;Body;Body;Body;Body		TRUE				12	97642639	97642643	intron (NM_181861, intron 24 of 26)
171919	cg08908089	72601331	72601331	0.177329	29.7149	0.444445	10206.1	0	0.318839	0.543237	3	0.114577	11.6667	11.6667	242.617	222.562	5633.61	4572.47	1	0.267116	10175.9	0	0.247459	0.288868	3	0.020784	11.6667	11.6667	248.258	186.29	7435	2740.91	0	15	APBA2;APBA2	NM_005503;NM_001130414	27000542			TSS1500;TSS1500						15	27000543	27000547	promoter-TSS (NM_005503)
389291	cg21917349	21771494	21771494	0.141217	13.8806	0.557801	13853.6	0	0.471689	0.641839	3	0.0850937	14.3333	14.3333	288.461	304.978	6091.97	7761.59	1	0.416584	15090.7	0	0.410565	0.426044	3	0.00829361	15	15	363.734	244.542	8766.24	6324.47	0	15	APBA2;APBA2;APBA2;APBA2	NM_005503;NM_005503;NM_001130414;NM_001130414	27001152			5'UTR;1stExon;1stExon;5'UTR						15	27001153	27001157	promoter-TSS (NM_005503)
298473	cg16230121	64728344	64728344	0.243634	61.1044	0.596225	6663.21	0	0.44096	0.712631	3	0.139943	13	13	147.375	223.915	2601.29	4061.92	1	0.352591	6344.59	0	0.320742	0.38055	3	0.0300936	10.3333	10.3333	200.714	179.464	4071.5	2273.09	0	11	APBB1;APBB1	NM_001164;NM_145689	6391665			5'UTR;5'UTR		TRUE				11	6391666	6391670	intron (NM_145689, intron 1 of 13)
142500	cg07291349	42625507	42625507	-0.138696	-17.2583	0.583739	5300.36	0	0.488722	0.716865	3	0.11875	14.6667	14.6667	183.727	176.872	2102.8	3197.56	1	0.722435	5722.15	0	0.714024	0.728584	3	0.00753897	12.3333	12.3333	126.481	214.169	1516.78	4205.36	0	4	APBB2;APBB2;APBB2	NM_004307;NM_001166050;NM_173075	40659719			Body;Body;Body		TRUE				4	40659720	40659724	intron (NM_004307, intron 6 of 17)
448898	cg25673075	61780333	61780333	-0.157119	-22.1913	0.536518	16986.2	0	0.342327	0.685796	3	0.176084	13.6667	13.6667	308.077	242.694	7939.05	9047.12	1	0.693637	16116.9	0	0.567075	0.836126	3	0.135231	13.3333	13.3333	289.073	295.516	5003.2	11113.7	0	5			111991881					TRUE				5	111991882	111991886	Intergenic
331451	cg18208602	31636472	31636472	0.0912107	13.2779	0.869651	4372.88	0	0.818559	0.898616	3	0.0443785	10.3333	10.3333	89.6488	210.988	490.581	3882.29	1	0.77844	4609.68	0	0.773583	0.783288	3	0.00485248	11.3333	11.3333	182.125	186.336	942.923	3666.76	0	18	APCDD1	NM_153000	10478229			3'UTR						18	10478230	10478234	3' UTR (NM_153000, exon 5 of 5)
98384	cg04928930	69785387	69785387	-0.112019	-15.1072	0.704753	5566.27	0	0.579682	0.83723	3	0.128934	11.3333	11.3333	140.887	266.268	1600.05	3966.22	1	0.816772	5883.29	0	0.810162	0.828605	3	0.010271	12.6667	12.6667	121.912	295.864	995.99	4887.3	0	14	TMEM55B;TMEM55B	NM_001100814;NM_144568	19996067		chr14:20929157-20929708	3'UTR;3'UTR	N_Shelf					14	19996068	19996072	TTS (NM_080648)
452099	cg25894160	35778306	35778306	-0.124544	-20.3473	0.697451	10428.1	0	0.591681	0.813053	3	0.111013	12	12	246.026	284.056	3108.75	7319.38	1	0.821995	10210.2	0	0.806432	0.834119	3	0.0141602	11	11	210.26	430.343	1735.77	8474.4	0	20	C20orf3	NM_020531	24922513		chr20:24972665-24973700	TSS1500	S_Shore					20	24922514	24922518	Intergenic
135530	cg06937882	29787447	29787447	-0.19285	-51.8977	0.624357	4315.43	0	0.484264	0.779378	3	0.148122	16.6667	16.6667	86.597	145.948	1554.09	2761.35	1	0.817207	4478.06	0	0.765261	0.896464	3	0.069735	6.66667	6.66667	146.8	288.534	749.772	3728.29	0	20	C20orf3	NM_020531	24922362		chr20:24972665-24973700	TSS1500	S_Shore				rs75726546	20	24922363	24922367	promoter-TSS (NM_020531)
370073	cg20661985	28650463	28650463	-0.160806	-35.993	0.661494	7343.29	0	0.524772	0.790308	3	0.132945	11.6667	11.6667	150.385	168.99	2410.72	4932.56	1	0.8223	7228.67	0	0.807602	0.841244	3	0.0172179	12.6667	12.6667	119.133	300.093	1204.02	6024.66	0	20	C20orf3	NM_020531	24917842		chr20:24972665-24973700	Body	N_Shelf					20	24917843	24917847	intron (NM_020531, intron 1 of 8)
159039	cg08195176	37653494	37653494	-0.122206	-18.0956	0.687431	13768.2	0	0.57681	0.797037	3	0.110117	13.3333	13.3333	205.161	318.333	4236.95	9531.29	1	0.809637	13553.2	0	0.801802	0.821645	3	0.0105592	13.3333	13.3333	166.867	405.756	2503.07	11050.2	0	11	SIK3	NM_025164	116286513			Body		TRUE				11	116286514	116286518	intron (NM_025164, intron 4 of 23)
346450	cg19160629	40617384	40617384	-0.152552	-20.1795	0.532417	11997.8	0	0.409355	0.674387	3	0.133524	11.6667	11.6667	234.941	271.276	5573.07	6424.77	1	0.684968	12125.9	0	0.676482	0.698865	3	0.0121329	12.6667	12.6667	190.828	297.305	3758.68	8367.26	0	11	SIK3	NM_025164	116247355			Body		TRUE	TRUE			11	116247356	116247360	intron (NM_025164, intron 13 of 23)
382105	cg21451906	14628352	14628352	-0.194692	-35.7827	0.46492	16197.8	0	0.366222	0.576411	3	0.105677	13.3333	13.3333	300.471	361.043	8656.32	7541.46	1	0.659613	14969.8	0	0.635307	0.679751	3	0.0225128	14	14	241.84	361.249	5051.88	9917.89	0	1	APOA2	NM_001643	159459173			Body						1	159459174	159459178	intron (NM_001643, intron 3 of 3)
205242	cg10836733	17764408	17764408	0.140962	14.2463	0.487628	15430.5	0	0.355797	0.575736	3	0.116306	17	17	186.606	283.151	7832.99	7597.57	1	0.346666	15270.6	0	0.337765	0.352449	3	0.00782276	11.6667	11.6667	339.636	293.276	9939.52	5331.06	0	12			7684620							12:7684279-7684792		12	7684621	7684625	Intergenic
450025	cg25746394	23770378	23770378	-0.139091	-18.7339	0.605186	13634.1	0	0.504727	0.710902	3	0.103188	10.3333	10.3333	243.45	377.416	5347.59	8286.56	1	0.744277	13689.6	0	0.733585	0.757683	3	0.012276	11	11	221.185	391.658	3425.76	10263.9	0	19	APOC2	NM_000483	50142341			5'UTR						19	50142342	50142346	intron (NR_037932, intron 3 of 5)
296732	cg16121206	24631427	24631427	0.157074	19.7487	0.621863	17985.4	0	0.567725	0.64994	3	0.0468962	11	11	273.259	351.423	6788.73	11196.7	1	0.46479	20552	0	0.450525	0.474033	3	0.0125329	9.33333	9.33333	447.349	383.3	10945.2	9606.75	0	22	APOL2;APOL2	NM_145637;NM_030882	34966001			TSS200;TSS1500						22	34966002	34966006	promoter-TSS (NM_145637)
200326	cg10543947	21634490	14698395	0.213633	80.9108	0.299098	1808.26	0	0.130086	0.398676	3	0.147142	14.6667	13	95.6839	105.99	1284.01	524.253	1	0.0854645	2530.14	0	0.0688505	0.107491	3	0.0198807	14	15.6667	145.483	77.3677	2303.51	226.637	0	22	APOL2;APOL2;APOL2	NM_030882;NM_145637;NM_145637	34965828			TSS200;1stExon;5'UTR		TRUE				22	34965829	34965833	promoter-TSS (NM_030882)
221776	cg11835355	51661375	51661375	-0.105331	-15.7748	0.740699	9812.58	0	0.639124	0.841908	3	0.101392	10.3333	10.3333	115.32	306.443	2483.68	7328.9	1	0.846029	9983.22	0	0.834985	0.866898	3	0.0180833	14.6667	14.6667	123.002	259.064	1457.62	8525.59	0	22	APOL3;APOL3;APOL3;APOL3	NM_145641;NM_145642;NM_145641;NM_145642	34891692			5'UTR;1stExon;1stExon;5'UTR						22	34891693	34891697	5' UTR (NM_145642, exon 1 of 4)
20289	cg00965578	55659390	55659390	-0.149332	-17.2368	0.479141	15258.4	0	0.37205	0.599126	3	0.114086	16.6667	16.6667	324.757	261.174	7891.84	7366.56	1	0.628474	15229.9	0	0.59996	0.652806	3	0.02667	19.3333	19.3333	214.023	271.992	5617.63	9612.31	0	22	APOL3;APOL3;APOL3;APOL3	NM_145641;NM_145642;NM_145641;NM_145642	34890747			5'UTR;1stExon;1stExon;5'UTR						22	34890748	34890752	5' UTR (NM_145642, exon 1 of 4)
267934	cg14414154	26655309	26655309	-0.147283	-28.4628	0.665324	7624.88	0	0.528424	0.821695	3	0.147602	11.6667	11.6667	209.839	345.137	2476.6	5148.28	1	0.812607	7441.64	0	0.802225	0.825273	3	0.0116924	14.3333	14.3333	148.64	222.778	1314.07	6127.57	0	21	APP;APP;APP;APP;APP	NM_201413;NM_000484;NM_201414;NM_001136129;NM_001136130	26459892		chr21:27541893-27543524	Body;Body;Body;Body;Body	N_Shelf					21	26459893	26459897	intron (NM_001136131, intron 1 of 15)
117579	cg05963604	43605434	43605434	-0.160566	-21.2745	0.319325	5057.73	0	0.22082	0.429669	3	0.104927	11.3333	11.3333	229.172	123.754	3398.98	1658.75	1	0.479891	5012	0	0.470579	0.492282	3	0.0111746	13.6667	13.6667	202.643	185.438	2558.52	2453.48	0	3	APPL1	NM_012096	57238583		chr3:57261455-57262598	Body	S_Shore					3	57238584	57238588	intron (NM_012096, intron 1 of 21)
233702	cg12565788	36716357	36716357	0.151484	18.026	0.475766	18118.6	0	0.35216	0.579605	3	0.115004	16.3333	16.3333	435.348	316.325	9443.97	8674.67	1	0.324282	18756.1	0	0.300989	0.33916	3	0.0204293	16.6667	16.6667	399.201	257.15	12652	6104.05	0	2			241292913		chr2:241640409-241641359		S_Shelf			2:241292809-241292945		2	241292914	241292918	Intergenic
209485	cg11098259	68657311	68657311	-0.182044	-35.6599	0.560153	8811.64	0	0.44429	0.695219	3	0.126562	9	9	315.885	228.985	3809.12	5002.51	1	0.742196	8823.62	0	0.730286	0.753583	3	0.0116571	14.6667	14.6667	168.112	246.297	2198.12	6625.5	0	15	AQP9	NM_020980	56217683			TSS200						15	56217684	56217688	promoter-TSS (NM_020980)
5199	cg00242341	18681304	18681304	-0.145556	-24.2763	0.636919	7114.47	0	0.501991	0.805356	3	0.154433	10.6667	10.6667	279.088	310.592	2546.46	4568.01	1	0.782475	7512.8	0	0.767751	0.795577	3	0.0139837	10.3333	10.3333	149.901	395.022	1557.98	5954.82	0	11	ARAP1	NM_001040118	72125067			5'UTR		TRUE	TRUE			11	72125068	72125072	intron (NM_001040118, intron 1 of 34)
372873	cg20831413	29785458	29785458	-0.156761	-19.1586	0.436207	2631.62	0	0.322488	0.521395	3	0.102477	15.6667	15.6667	120.704	101.23	1422.17	1209.45	1	0.592968	2893.66	0	0.57224	0.618736	3	0.0236537	12	12	164.826	108.18	1121.37	1772.29	0	11	ARAP1	NM_001040118	72138199		chr11:72463092-72463717	5'UTR	N_Shelf					11	72138200	72138204	intron (NM_001040118, intron 1 of 34)
173595	cg09010791	37777433	37777433	-0.111972	-22.2777	0.760494	7131.83	0	0.683428	0.862473	3	0.092086	18	18	118.937	239.527	1619.03	5512.8	1	0.872466	7354.28	0	0.863759	0.889114	3	0.0144226	18.6667	18.6667	87.5191	257.79	854.725	6499.55	0	11	ARAP1	NM_001040118	72126187			5'UTR		TRUE			rs7122017	11	72126188	72126192	intron (NM_001040118, intron 1 of 34)
132210	cg06779113	50719333	50719333	-0.10995	-13.506	0.696909	10036.5	0	0.639459	0.79512	3	0.0854617	10.6667	10.6667	164.573	294.415	2979.1	7057.45	1	0.806858	9551.6	0	0.794962	0.819034	3	0.0120387	16	16	126.95	321.138	1765.28	7786.32	0	1	ARF1;ARF1;ARF1;ARF1	NM_001658;NM_001024228;NM_001024227;NM_001024226	226340297		chr1:228269729-228271501	5'UTR;5'UTR;5'UTR;5'UTR	S_Shelf		TRUE			1	226340298	226340302	intron (NM_001024227, intron 1 of 4)
145096	cg07438103	45623472	45623472	0.130018	14.2487	0.367628	10269.7	0	0.249217	0.47083	3	0.111586	14	14	298.557	220.717	6449.47	3820.26	1	0.23761	9682.52	0	0.218075	0.259753	3	0.0209613	13.6667	13.6667	378.764	140.006	7367.59	2314.93	0	11	C11orf49;C11orf49;C11orf49;C11orf49	NM_001003677;NM_024113;NM_001003676;NM_001003678	47131719			Body;Body;Body;Body		TRUE				11	47131720	47131724	intron (NM_001003676, intron 4 of 7)
473240	cg27120833	31750337	31750337	-0.124939	-21.6212	0.706344	3270.53	0	0.5523	0.853445	3	0.150693	13.6667	13.6667	110.569	160.353	848.334	2422.2	1	0.831283	3821.98	0	0.827958	0.837395	3	0.0053001	13	13	98.0341	116.429	562.992	3258.99	0	22	ARFGAP3;ARFGAP3	NM_001142293;NM_014570	41523468			3'UTR;3'UTR		TRUE				22	41523469	41523473	3' UTR (NM_001142293, exon 15 of 15)
322416	cg17657707	63791311	63791311	-0.143144	-17.9815	0.564253	5879.37	0	0.444231	0.708852	3	0.134012	9.66667	9.66667	202.922	285.475	2512.92	3366.45	1	0.707397	5611.6	0	0.696643	0.724789	3	0.0152019	13	13	149.642	200.283	1572.41	4039.19	0	20	ARFGEF2	NM_006420	46974769		chr20:47538163-47538672	Body	S_Shelf					20	46974770	46974774	intron (NM_006420, intron 1 of 38)
34858	cg01699630	30765484	30765484	-0.102724	-13.0142	0.726266	8417.81	0	0.63448	0.796783	3	0.0832157	16.3333	16.3333	155.987	215.077	2225.62	6192.19	1	0.82899	8183.37	0	0.813455	0.838423	3	0.0135558	12	12	121.021	254.587	1317.11	6866.26	0	6	ARG1	NM_000045	131935716			TSS1500						6	131935717	131935721	promoter-TSS (NM_000045)
371821	cg20760057	41696463	41696463	-0.168604	-33.8851	0.613403	3087.07	0	0.442404	0.803331	3	0.181207	15.3333	15.3333	104.998	148.034	1134.93	1952.15	1	0.782007	2865.68	0	0.773497	0.795545	3	0.0118529	16	16	90.49	150.968	545.854	2319.82	0	6	ARHGAP18	NM_033515	130059215			Body		TRUE				6	130059216	130059220	intron (NM_033515, intron 1 of 14)
271316	cg14575356	39729416	39729416	-0.108434	-16.9242	0.737376	5402.13	0	0.619856	0.833197	3	0.108313	13.6667	13.6667	126.674	222.119	1326.57	4075.56	1	0.84581	5570.29	0	0.841137	0.852572	3	0.00599699	14	14	133.279	253.096	774.625	4795.67	0	6	ARHGAP18	NM_033515	130055596			Body		TRUE				6	130055597	130055601	intron (NM_033515, intron 1 of 14)
1339	cg00056066	15727363	10703424	-0.115649	-17.7154	0.713396	15612.3	0	0.63348	0.810568	3	0.0897965	14.6667	18	225.189	387.224	4382.47	11229.9	1	0.829045	15040.1	0	0.815638	0.854205	3	0.0218049	16	18	164.821	350.753	2493.25	12546.9	0	10	ARHGAP21	NM_020824	25050744		chr10:25011963-25013816	Body	N_Shore			10:25050582-25051257		10	25050745	25050749	intron (NM_020824, intron 2 of 25)
412204	cg23390619	64789404	23685393	-0.149091	-19.9732	0.556723	9692.8	0	0.450535	0.644838	3	0.0984042	11.3333	14.3333	282.763	355.104	4200.74	5492.06	1	0.705813	10636.6	0	0.682971	0.726361	3	0.0217862	14.6667	13.3333	164.339	366.925	3045.51	7591.15	0	10	ARHGAP22	NM_021226	49357675		chr10:49687661-49687870	Body	Island					10	49357676	49357680	exon (NM_001256024, exon 4 of 10)
25325	cg01204911	73735436	73735436	-0.150732	-31.2477	0.670905	9404.15	0	0.563863	0.804882	3	0.122746	14.6667	14.6667	162.887	259.535	3034.45	6369.7	1	0.821637	9285.09	0	0.803746	0.833689	3	0.0158023	15.6667	15.6667	126.733	295.558	1580.9	7704.19	0	5	ARHGAP26;ARHGAP26	NM_015071;NM_001135608	142167501			Body;Body		TRUE				5	142167502	142167506	intron (NM_001135608, intron 1 of 22)
47952	cg02346737	44636487	44636487	-0.11803	-20.9454	0.729259	3671.69	0	0.615723	0.831164	3	0.10819	13.6667	13.6667	74.3278	171.151	911.344	2760.34	1	0.847289	3795.37	0	0.821238	0.874429	3	0.0266123	16.3333	16.3333	84.0615	169.522	487.456	3307.91	0	5	ARHGAP26;ARHGAP26	NM_015071;NM_001135608	142470289			Body;Body		TRUE			rs34197001	5	142470290	142470294	intron (NM_001135608, intron 17 of 22)
20995	cg00997251	40617310	40617310	-0.130102	-14.4563	0.591657	2599.55	0	0.548955	0.675986	3	0.0730329	14.3333	14.3333	128.621	141.608	1007.24	1592.31	1	0.721759	2421.15	0	0.663535	0.762515	3	0.0517506	11.3333	11.3333	91.0827	111.301	608.752	1812.4	0	5	ARHGAP26;ARHGAP26	NM_015071;NM_001135608	142425181			Body;Body		TRUE				5	142425182	142425186	intron (NM_001135608, intron 17 of 22)
480969	cg27579771	42716413	42716413	-0.15673	-25.3788	0.588961	4688.68	0	0.452271	0.730448	3	0.139151	7	7	133.953	168.623	1875.9	2812.78	1	0.745691	4417.33	0	0.735413	0.753128	3	0.00919292	10.3333	10.3333	150.844	258.801	1048.37	3368.96	0	5	ARHGAP26;ARHGAP26	NM_015071;NM_001135608	142411465			Body;Body		TRUE				5	142411466	142411470	intron (NM_001135608, intron 14 of 22)
393171	cg22184990	44697398	44697398	-0.104605	-19.7853	0.0792307	2164.53	0	0.0420099	0.128239	3	0.0443068	14	14	116.85	58.1037	1975.76	188.768	1	0.183835	2038.2	0	0.151018	0.228628	3	0.0401672	12.6667	12.6667	138.535	73.444	1648.52	389.682	0	5	ARHGAP26;ARHGAP26	NM_015071;NM_001135608	142362381			Body;Body		TRUE	TRUE			5	142362382	142362386	intron (NM_001135608, intron 11 of 22)
101337	cg05084610	67650442	67650442	0.078522	13.6716	0.907873	1146.6	0	0.881403	0.934257	3	0.0264269	9	9	39.0658	130.847	11.4264	1135.17	1	0.829352	1184.25	0	0.74155	0.926751	3	0.092973	15	15	59.2753	86.8138	106.744	1077.51	0	8			145816381		chr8:145844625-145844855		S_Shore			8:145815351-145816750		8	145816382	145816386	Intergenic
390651	cg22018086	25712400	25712400	-0.15488	-19.2653	0.479798	10345.3	0	0.38306	0.589149	3	0.103622	14.6667	14.6667	244.935	196.014	5300.66	5044.64	1	0.634677	10769.4	0	0.624224	0.653	3	0.0159207	10.6667	10.6667	210.616	276.824	3876.13	6893.29	0	22	PRR5;PRR5;PRR5;PRR5-ARHGAP8;PRR5;PRR5	NM_015366;NM_001017529;NM_001017528;NM_181334;NM_001017530;NM_181333	43503219		chr22:45124981-45125855	Body;Body;Body;Body;Body;Body	N_Shore					22	43503220	43503224	intron (NM_181334, intron 4 of 14)
395334	cg22338446	19687481	19687481	0.171892	26.8567	0.453997	9264.18	0	0.291981	0.581635	3	0.147855	10.3333	10.3333	418.666	265.625	4950.36	4313.82	1	0.282105	9030.48	0	0.269613	0.297291	3	0.0140342	9.66667	9.66667	192.78	109.362	6460.64	2569.84	0	19	ARHGEF1;ARHGEF1;ARHGEF1	NM_004706;NM_199002;NM_198977	47082315		chr19:42388144-42388723	5'UTR;Body;5'UTR	S_Shore					19	47082316	47082320	intron (NM_199002, intron 1 of 28)
203542	cg10738003	43734333	43734333	-0.233616	-55.8416	0.416969	4943.94	0	0.0292969	0.685315	3	0.343903	12.3333	12.3333	199.039	136.456	2625.76	2318.18	1	0.650585	5376.62	0	0.504232	0.734886	3	0.127233	10.3333	10.3333	206.18	202.161	1805.32	3571.3	0	11	ARHGEF12	NM_015313	119738745			Body		TRUE				11	119738746	119738750	intron (NM_015313, intron 1 of 40)
366607	cg20430773	15607410	18685326	0.137167	16.6259	0.720048	19743	0	0.698784	0.755137	3	0.0306148	10.6667	9.66667	326.296	421.092	5443.45	14299.5	1	0.582882	22927.7	0	0.463565	0.68289	3	0.11093	15	13.6667	324.948	427.597	9651.24	13276.5	0	1	ARHGEF19	NM_153213	16406744		chr1:16532917-16534580	Body	Island			1:16406494-16407143		1	16406745	16406749	intron (NM_153213, intron 4 of 15)
263678	cg14204586	58673375	45774416	-0.158682	-21.117	0.302029	11362.9	0	0.22616	0.364625	3	0.0701803	14.3333	11.3333	308.708	125.271	7834.29	3528.63	1	0.460711	12797.5	0	0.439677	0.476533	3	0.0189728	13.6667	15.6667	299.076	319.691	6867.73	5929.78	0	1	ARHGEF2;ARHGEF2;ARHGEF2	NM_004723;NM_001162383;NM_001162384	154198482			Body;Body;Body		TRUE	TRUE	1:154198084-154198623		1	154198483	154198487	intron (NM_001162383, intron 10 of 21)
302504	cg16451527	60722355	60722355	-0.178817	-50.96	0.670122	2420.06	0	0.527089	0.764356	3	0.125937	8.66667	8.66667	134.941	153.626	731.734	1688.33	1	0.84894	2247.05	0	0.833999	0.866225	3	0.0162407	12.3333	12.3333	77.5492	164.736	250.179	1996.88	0	3	ARHGEF3	NM_001128615	56864835			Body		TRUE				3	56864836	56864840	intron (NM_001128615, intron 4 of 12)
21386	cg01016119	27756307	27756307	0.1544	25.2399	0.355162	8519.81	0	0.221473	0.477111	3	0.128223	11	11	447.306	208.148	5449.22	3070.59	1	0.200762	8461.78	0	0.192282	0.20895	3	0.00833794	17	17	197.63	112.397	6743.48	1718.3	0	3	ARHGEF3;ARHGEF3	NM_001128615;NM_019555	56810322		chr3:56835650-56836210	Body;Body	N_Shore	TRUE				3	56810323	56810327	intron (NM_001128615, intron 4 of 12)
211702	cg11229273	37646416	37646416	-0.140539	-14.3065	0.479513	10763.7	0	0.40059	0.582407	3	0.0932486	13.3333	13.3333	273.515	256.312	5531.18	5232.48	1	0.620052	11150.9	0	0.595306	0.646088	3	0.0254155	9.66667	9.66667	275.279	283.567	4187.07	6963.78	0	3	ARHGEF3	NM_001128615	56990141			Body		TRUE	TRUE			3	56990142	56990146	intron (NM_001128615, intron 2 of 12)
334380	cg18393175	14661494	14661494	0.181396	28.467	0.538307	7343.4	0	0.42363	0.628629	3	0.104647	10.3333	10.3333	199.418	256.276	3321.24	4022.16	1	0.356911	7567.05	0	0.340216	0.375506	3	0.0177218	11	11	273.879	167.891	4833.64	2733.41	0	6			156530202					TRUE			rs62434812	6	156530203	156530207	Intergenic
101278	cg05081167	22712340	22712340	-0.144899	-15.0377	0.390137	11290	0	0.305582	0.496369	3	0.0972233	10	10	358.234	205.8	6823.74	4466.27	1	0.535036	12044	0	0.513433	0.554382	3	0.0205675	9	9	284.943	219.412	5554.46	6489.59	0	6			157008830					TRUE				6	157008831	157008835	Intergenic
170533	cg08839808	50807329	42772412	-0.117149	-15.8634	0.688151	6726.14	0	0.634453	0.755365	3	0.0615788	13	14.6667	150.276	292.31	2038.77	4687.37	1	0.8053	6884.1	0	0.782307	0.835552	3	0.0273544	13.6667	16.3333	152.464	315.222	1261.46	5622.64	0	6			157024996						TRUE	6:157024951-157025036		6	157024997	157025001	Intergenic
329162	cg18084554	64646417	64646417	-0.140751	-15.5549	0.526299	20242.4	0	0.409212	0.66545	3	0.129536	14	14	334.235	362.702	9506.71	10735.7	1	0.66705	19589.7	0	0.623277	0.689725	3	0.0379164	11.3333	11.3333	354.401	454.078	6517.81	13071.9	0	19	ARID3A	NM_005224	880046		chr19:929514-929839	5'UTR	N_Shore					19	880047	880051	intron (NM_005224, intron 1 of 8)
94276	cg04722215	13753375	40644341	0.212004	50.5731	0.427103	8535.48	0	0.200424	0.595034	3	0.203759	18.6667	17.6667	207.075	195.371	4814.73	3720.74	1	0.2151	8683.12	0	0.204963	0.228961	3	0.0124251	12	12.6667	332.361	170.229	6794.91	1888.21	0	2	ARID5A	NM_212481	96568874		chr2:97202313-97203787	Body	S_Shore					2	96568875	96568879	intron (NM_212481, intron 1 of 6)
336627	cg18522931	62662445	62662445	-0.18053	-33.8851	0.549303	3601.35	0	0.371046	0.716512	3	0.172998	9.33333	9.33333	143.009	167.698	1571.09	2030.26	1	0.729834	3747.24	0	0.698766	0.76945	3	0.036109	10.6667	10.6667	120.3	197.731	944.417	2802.83	0	10	ARID5B	NM_032199	63446834			Body		TRUE				10	63446835	63446839	intron (NM_032199, intron 4 of 9)
27515	cg01316378	59782498	13694344	-0.0970045	-19.6146	0.797766	5976.35	0	0.695411	0.926926	3	0.118062	9.66667	15.3333	178.531	323.021	1113.83	4862.52	1	0.894771	5894.53	0	0.878895	0.914706	3	0.0182474	12.6667	18.3333	91.706	284.67	532.638	5361.89	0	10			63299586					TRUE				10	63299587	63299591	Intergenic
417781	cg23732483	22764442	22764442	-0.168857	-23.4181	0.373732	7602.44	0	0.285454	0.470074	3	0.0925741	8	8	223.912	218.301	4734.6	2867.84	1	0.542589	8750.37	0	0.531096	0.548467	3	0.00995322	11	11	249.499	308.863	3950.18	4800.18	0	3	ARIH2	NM_006321	48940615			Body		TRUE				3	48940616	48940620	intron (NM_006321, intron 3 of 15)
66719	cg03295274	37695426	37695426	-0.134001	-24.685	0.692327	4933.38	0	0.589623	0.801036	3	0.105834	10.6667	10.6667	150.174	247.862	1455.19	3478.19	1	0.826327	4886.66	0	0.762014	0.877894	3	0.0589822	14.3333	14.3333	113.202	190.433	773.697	4112.96	0	13			49088585					TRUE				13	49088586	49088590	Intergenic
169456	cg08779649	14604388	14604388	-0.220157	-48.0621	0.305387	7725.65	0	0.271744	0.336799	3	0.0325848	15.6667	15.6667	258.03	110.337	5329.95	2395.69	1	0.525543	7121.21	0	0.233608	0.802066	3	0.284542	14.6667	14.6667	137.395	183.33	3400.71	3720.5	0	13			49092555							13:49092410-49092680		13	49092556	49092560	Intergenic
73818	cg03651054	21645475	21645475	-0.151233	-17.2432	0.439468	16585.8	0	0.418728	0.459492	3	0.0203913	10	10	348.872	361.42	9255.39	7330.46	1	0.590702	16118.4	0	0.375692	0.806208	3	0.215259	15.6667	15.6667	221.108	271.057	6699.9	9418.53	0	13			49092644							13:49092410-49092680		13	49092645	49092649	Intergenic
312757	cg17056618	36770305	36770305	-0.118471	-21.9112	0.734155	9007.91	0	0.636855	0.848413	3	0.106794	11.3333	11.3333	174.338	219.556	2320.76	6687.16	1	0.852625	9063.59	0	0.843587	0.857883	3	0.00786211	11	11	112.863	451.889	1252.83	7810.77	0	13			49114118					TRUE	TRUE			13	49114119	49114123	Intergenic
103524	cg05204104	60732408	60732408	0.155443	30.1467	0.312635	4667.57	0	0.149358	0.46603	3	0.158567	14.6667	14.6667	188.434	128.772	3116.65	1550.92	1	0.157192	4019.29	0	0.139671	0.175739	3	0.018056	15.3333	15.3333	194.739	56.6637	3369.34	649.953	0	2	ARL4C;ARL4C	NM_005737;NM_005737	235067880		chr2:235404502-235406541	3'UTR;1stExon	N_Shore					2	235067881	235067885	3' UTR (NM_005737, exon 1 of 1)
86002	cg04280772	17699378	17699378	0.177942	28.347	0.481916	8236.13	0	0.29162	0.625175	3	0.171681	11	11	250.814	245.025	4182.28	4053.85	1	0.303974	7819.36	0	0.280528	0.338434	3	0.0304835	12	12	201.818	133.614	5406.42	2412.94	0	2			235037546							2:235037490-235037675		2	235037547	235037551	Intergenic
248708	cg13484324	59810508	59810508	0.152802	22.7102	0.72981	5093.51	0	0.636246	0.799617	3	0.084237	14	14	143.551	168.08	1320.62	3772.89	1	0.577008	5345.81	0	0.561604	0.596258	3	0.0176443	14.3333	14.3333	168.305	149.179	2204.31	3141.49	0	2			235024402					TRUE				2	235024403	235024407	Intergenic
320327	cg17512380	17688416	17688416	0.117513	16.9369	0.815287	3779.51	0	0.775203	0.84148	3	0.0352547	14.3333	14.3333	98.1052	182.269	618.83	3160.68	1	0.697774	3517.39	0	0.681079	0.716328	3	0.0176982	15	15	118.9	158.983	994.55	2522.84	0	10			19011604					TRUE				10	19011605	19011609	Intergenic
265609	cg14293674	29710310	29710310	-0.141821	-17.7739	0.570295	10407.3	0	0.33122	0.916209	3	0.30678	12.3333	12.3333	242.623	328.532	4377.64	6029.63	1	0.712117	11003.6	0	0.676272	0.744733	3	0.0343444	15	15	170.66	370.37	3082.95	7920.69	0	10			19035368		chr10:18999144-18999390		N_Shelf					10	19035369	19035373	Intergenic
184695	cg09650414	51755334	10801418	-0.0795712	-18.439	0.026794	702.284	0	0	0.0803819	3	0.0464085	12	11.3333	92.3163	44.4693	677.026	25.2577	1	0.106365	1011.26	0	0.0522262	0.137231	3	0.0470391	13.3333	13.3333	124.295	60.7727	890.34	120.921	0	2	ARL6IP6;ARL6IP6;PRPF40A	NR_024526;NM_152522;NM_017892	153282575		chr2:153573743-153575553	TSS200;TSS200;TSS1500	Island			2:153281638-153283873		2	153282576	153282580	promoter-TSS (NM_152522)
92791	cg04638014	24803485	24803485	-0.133141	-15.5759	0.591667	6064.47	0	0.474497	0.741765	3	0.136643	10	10	146.984	130.783	2380.74	3683.72	1	0.724808	5998.65	0	0.701125	0.762547	3	0.0330354	12.6667	12.6667	93.6658	228.635	1583.97	4414.68	0	4	ARL9	NM_206919	57066125		chr4:57371582-57372022	TSS200	N_Shore					4	57066126	57066130	promoter-TSS (NM_206919)
33474	cg01618151	34708464	34708464	-0.175814	-34.3186	0.581221	13736	0	0.468937	0.704539	3	0.118188	13	13	249.234	311.814	5683.43	8052.62	1	0.757035	13528.9	0	0.744401	0.777658	3	0.01801	10.3333	10.3333	220.856	305.09	3216.19	10312.7	0	6	C6orf81	NM_145028	35815935			Body						6	35815936	35815940	intron (NM_145028, intron 3 of 5)
91200	cg04554122	58677443	58677443	-0.164587	-25.8343	0.543717	9691.98	0	0.430373	0.668506	3	0.119478	13	13	250.62	201.663	4352.65	5339.33	1	0.708304	9645.03	0	0.686078	0.729654	3	0.0218017	14.6667	14.6667	209.916	223.937	2741.9	6903.14	0	3	ARMC8;ARMC8;ARMC8	NM_213654;NM_015396;NM_014154	139421038			Body;Body;Body		TRUE				3	139421039	139421043	intron (NM_001267041, intron 2 of 20)
19857	cg00944785	33744478	33744478	-0.152958	-24.1713	0.596013	3108.13	0	0.450114	0.733354	3	0.141814	14	14	105.667	125.146	1166.24	1941.88	1	0.74897	3185.47	0	0.730158	0.760981	3	0.0164992	15.3333	15.3333	95.9326	169.359	723.966	2461.51	0	1	ARNT;ARNT;ARNT	NM_178427;NM_001668;NM_178426	149091989			Body;Body;Body						1	149091990	149091994	intron (NM_178427, intron 2 of 20)
244869	cg13286116	53700470	53700470	-0.147901	-18.6491	0.268622	3258.12	0	0.160978	0.393288	3	0.117087	10.3333	10.3333	271.736	116.142	2338.05	920.074	1	0.416522	3638.01	0	0.37167	0.456179	3	0.0424934	9.33333	9.33333	151.905	143.265	2068.69	1569.32	0	11	ARNTL;ARNTL;ARNTL	NM_001030272;NM_001178;NM_001030273	13258674		chr11:13298796-13300735	5'UTR;5'UTR;5'UTR	S_Shore					11	13258675	13258679	intron (NM_001030272, intron 1 of 18)
238708	cg12884009	22740334	22740334	-0.135671	-32.452	0.73259	6241.32	0	0.611846	0.881791	3	0.137204	14.3333	14.3333	171.36	180.817	1611.57	4629.75	1	0.868261	6492.05	0	0.858783	0.877549	3	0.00938469	15.3333	15.3333	101.915	268	769.876	5722.17	0	2			218787283		chr2:219081653-219082032		N_Shelf					2	218787284	218787288	Intergenic
22374	cg01061553	66779444	66779444	-0.0838965	-15.5625	0.821151	2655.08	0	0.740575	0.898101	3	0.0788256	7	7	113.652	182.061	392.753	2262.32	1	0.905047	2669.13	0	0.855522	0.962824	3	0.0541248	6	6	71.8404	235.915	164.424	2504.71	0	12	GPN3;GPN3;GPN3	NM_001164372;NM_001164373;NM_016301	109375850		chr12:110887861-110888245	Body;Body;Body	S_Shelf					12	109375851	109375855	intron (NM_016301, intron 7 of 7)
434801	cg24785473	34676367	34676367	0.144387	15.289	0.49157	10159.2	0	0.362673	0.592243	3	0.117359	7.33333	7.33333	267.711	238.857	5094.5	5064.69	1	0.347183	9947.91	0	0.335934	0.359275	3	0.0116934	8.66667	8.66667	351.577	186.067	6453.74	3494.17	0	3			35656887		chr3:35680509-35681628		S_Shore					3	35656888	35656892	promoter-TSS (NM_001267617)
27319	cg01307174	21655421	21655421	-0.130508	-17.8531	0.642961	5636.45	0	0.535945	0.763695	3	0.114493	18.6667	18.6667	142.438	186.134	1957.32	3679.12	1	0.773469	5531.59	0	0.760763	0.796516	3	0.0199947	15.6667	15.6667	109.02	235.471	1177.26	4354.32	0	3	ARPP-21;ARPP-21;ARPP-21;ARPP-21;ARPP-21	NM_016300;NM_198399;NM_001025069;NM_198399;NM_001025068	35697560			5'UTR;1stExon;5'UTR;5'UTR;5'UTR						3	35697561	35697565	5' UTR (NM_198399, exon 1 of 5)
248312	cg13466002	55660401	71668368	-0.129539	-19.7708	0.669173	13249	0	0.539252	0.805698	3	0.133346	11	13.3333	318.292	466.807	4189.67	9059.35	1	0.798711	14497.2	0	0.792085	0.809894	3	0.0097397	10.3333	13.6667	223.174	582.485	2846.58	11650.6	0	17	ARRB2;ARRB2	NM_004313;NM_199004	4568001			Body;Body				17:4567954-4568012		17	4568002	4568006	exon (NM_001257330, exon 8 of 15)
262204	cg14135809	49614406	49614406	-0.136653	-14.0551	0.523032	16717.1	0	0.393596	0.657715	3	0.132137	14	14	305.91	288.582	7927.84	8789.22	1	0.659686	16548.2	0	0.645322	0.671087	3	0.0131354	11.6667	11.6667	229.018	396.51	5574.11	10974.1	0	9	ARRDC1	NM_152285	139622747		chr9:140499458-140500891	Body	S_Shelf					9	139622748	139622752	intron (NM_152285, intron 1 of 7)
201536	cg10614223	53779306	53779306	0.146201	17.0093	0.444012	12659	0	0.324755	0.548767	3	0.112708	11.3333	11.3333	307.868	328.046	6951.67	5707.31	1	0.297811	13542.8	0	0.285532	0.313014	3	0.0139724	9.33333	9.33333	526.797	227.276	9490.83	4051.97	0	19	ARRDC2	NM_001025604	17972389		chr19:18111566-18112481	TSS1500	N_Shore					19	17972390	17972394	promoter-TSS (NM_001025604)
300625	cg16349093	13738307	13738307	-0.187987	-38.0515	0.55043	4988.08	0	0.4433	0.695769	3	0.130499	12.6667	12.6667	146.59	180.654	2152.05	2836.03	1	0.738417	5017.28	0	0.703986	0.769706	3	0.0329726	12	12	144.157	264.858	1237.97	3779.3	0	5			90521596					TRUE				5	90521597	90521601	Intergenic
403949	cg22898924	42602435	42602435	-0.121621	-14.7259	0.650532	9337.19	0	0.492395	0.814375	3	0.161066	14.6667	14.6667	209.721	207.494	3223.53	6113.66	1	0.772153	9317.1	0	0.757996	0.786418	3	0.0142115	15.3333	15.3333	158.371	269.439	2045.03	7272.07	0	19	ARRDC5	NM_001080523	4854952			TSS1500						19	4854953	4854957	Intergenic
98723	cg04946561	73645373	73645373	-0.130801	-16.7025	0.625867	13369.1	0	0.527499	0.75122	3	0.114276	12.3333	12.3333	284.451	256.772	4930.2	8438.92	1	0.756668	13223.6	0	0.749702	0.761655	3	0.00621783	12.3333	12.3333	214.858	305.803	3146.43	10077.2	0	19	ARRDC5	NM_001080523	4853899			TSS200						19	4853900	4853904	promoter-TSS (NM_001080523)
467553	cg26802063	64604428	71645485	-0.139194	-15.0746	0.28826	1128.83	0	0.269209	0.313521	3	0.0227993	14	9.66667	76.5858	90.1419	771.273	357.554	1	0.427454	1188.54	0	0.354227	0.493182	3	0.0697805	12	12.3333	100.578	104.798	635.541	552.998	0	5	ARSB;ARSB;ARSB	NM_198709;NM_000046;NM_000046	78317720		chr5:78280317-78281300	TSS200;1stExon;5'UTR	S_Shore				rs62377914	5	78317721	78317725	promoter-TSS (NM_198709)
232843	cg12509712	57610421	57610421	-0.0998381	-14.3515	0.751667	5377.76	0	0.647349	0.869052	3	0.111428	15.6667	15.6667	121.168	201.695	1284.49	4093.26	1	0.851505	5381.35	0	0.844488	0.861572	3	0.00894104	11.6667	11.6667	93.0694	246.423	715.942	4665.41	0	17	ARSG;SLC16A6	NM_014960;NM_004694	63781729			5'UTR;Body						17	63781730	63781734	exon (NM_001174166, exon 4 of 7)
241868	cg13093111	70792368	70792368	-0.157473	-49.5674	0.730945	6795.43	0	0.632926	0.862003	3	0.118058	14	14	157.829	231.42	1727.72	5067.72	1	0.888417	6627.59	0	0.883551	0.897703	3	0.00804487	17.6667	17.6667	78.1226	195.437	652.236	5975.35	0	17	ARSG	NM_014960	63820172			Body		TRUE	TRUE			17	63820173	63820177	intron (NM_014960, intron 2 of 11)
445430	cg25451082	56699386	47684368	-0.099194	-32.2042	0.0171287	8437.14	0	0.0107504	0.0273603	3	0.00895029	18.3333	12	290.529	58.1444	8290.14	146.996	1	0.116323	10569.2	0	0.0179477	0.308948	3	0.166831	14	14.6667	340.453	757.862	9086.31	1482.93	0	4	ARSJ	NM_024590	115120508		chr4:114900355-114900810	TSS200	S_Shore		TRUE	4:115119816-115120599		4	115120509	115120513	promoter-TSS (NM_024590)
250617	cg13573513	49708392	49708392	-0.121908	-26.7993	0.750449	8763.6	0	0.661773	0.843352	3	0.0908632	18	18	175.779	204.223	2108.63	6654.96	1	0.872356	9203.86	0	0.86385	0.885271	3	0.0113701	10.3333	10.3333	170.787	426.045	1090.37	8113.49	0	12	ART4;ART4	NM_021071;NM_021071	14887410			5'UTR;1stExon						12	14887411	14887415	5' UTR (NM_021071, exon 1 of 3)
190430	cg09989037	24657327	24657327	-0.134205	-17.0346	0.60981	6317.32	0	0.498115	0.739064	3	0.12143	16	16	164.322	226.195	2391.76	3925.56	1	0.744015	7014.07	0	0.710398	0.767234	3	0.0298101	16	16	165.344	232.275	1736.06	5278.02	0	1	ST3GAL3;ST3GAL3;ST3GAL3;ST3GAL3;ST3GAL3;ST3GAL3;ST3GAL3;ST3GAL3;ST3GAL3;ST3GAL3	NM_174968;NM_006279;NM_174971;NM_174963;NM_174967;NM_174969;NM_174970;NM_174964;NM_174965;NM_174966	44073529			Body;Body;Body;Body;Body;Body;Body;Body;Body;Body		TRUE	TRUE			1	44073530	44073534	intron (NM_174971, intron 4 of 11)
88537	cg04411337	19790424	19790424	-0.182988	-51.977	0.660206	20351.2	0	0.550286	0.864828	3	0.177371	12	12	355.722	452.813	7065.63	13285.6	1	0.843195	18902	0	0.836417	0.849	3	0.00634779	20.6667	20.6667	195.681	461.316	2878.42	16023.6	0	1	ARV1	NM_022786	229200035			3'UTR						1	229200036	229200040	intron (NM_022786, intron 5 of 5)
367875	cg20513418	68734497	68734497	0.172184	28.7174	0.420813	6483.49	0	0.269237	0.55502	3	0.143681	16.6667	16.6667	198.625	158.297	3710.27	2773.22	1	0.248629	6475.85	0	0.229916	0.268677	3	0.0194152	20	20	196.114	96.9562	4838.6	1637.24	0	8			131526642		chr8:131455248-131456285		S_Shore		TRUE			8	131526643	131526647	Intergenic
358744	cg19911880	19765490	19765490	-0.094261	-15.9724	0.786041	10030.8	0	0.751687	0.842953	3	0.0496384	11.3333	11.3333	138.16	413.575	2061.58	7969.24	1	0.880302	9101.31	0	0.857193	0.92104	3	0.0353863	14	14	131.394	407.946	998.724	8102.59	0	8	ASAP1	NM_018482	131423151			Body		TRUE				8	131423152	131423156	intron (NM_001247996, intron 4 of 30)
299373	cg16277922	38686501	38686501	-0.183726	-85.236	0.743073	614.419	0	0.614637	0.936338	3	0.170368	11	11	37.7548	78.5059	0.277557	614.141	1	0.926799	2167.38	0	0.902839	0.939421	3	0.0207594	17	17	52.0073	136.754	60.3091	2107.07	0	8	ASAP1	NM_018482	131418911			Body		TRUE				8	131418912	131418916	intron (NM_001247996, intron 4 of 30)
179962	cg09376835	40734422	40734422	-0.148769	-20.7548	0.573478	11868.1	0	0.429644	0.730432	3	0.150823	11.6667	11.6667	309.547	200.596	4924.71	6943.42	1	0.722247	11829.7	0	0.70723	0.737249	3	0.0150093	13	13	203.375	254.455	3217.25	8612.43	0	8	ASAP1	NM_018482	131416476			Body		TRUE				8	131416477	131416481	intron (NM_001247996, intron 4 of 30)
481729	cg27627524	54693491	54693491	-0.171054	-27.2497	0.517282	8896.95	0	0.409794	0.604374	3	0.0988808	13	13	236.054	241.998	4254.64	4642.32	1	0.688336	8554.64	0	0.663134	0.710594	3	0.0238665	15.6667	15.6667	165.933	260.91	2601.27	5953.37	0	8	ASAP1	NM_018482	131394807			Body		TRUE				8	131394808	131394812	intron (NM_001247996, intron 4 of 30)
369332	cg20612299	74729323	74729323	-0.12854	-13.8503	0.590736	10017.9	0	0.444524	0.746111	3	0.151002	10	10	196.828	326.683	4085.02	5932.91	1	0.719276	10078.7	0	0.688776	0.744632	3	0.0282811	15.3333	15.3333	170.629	292.396	2751.67	7327.02	0	8	ASAP1IT1;ASAP1	NR_002765;NM_018482	131377815			Body;Body		TRUE				8	131377816	131377820	non-coding (NR_002765, exon 1 of 1)
454399	cg26038514	11809492	11809492	0.301051	334.724	0.840457	3276.06	0	0.704431	0.936263	3	0.121036	11.3333	11.3333	89.5792	204.818	397.464	2878.59	1	0.539407	2119.89	0	0.269109	0.705281	3	0.236093	14.3333	14.3333	110.39	148.338	848.695	1271.19	0	8	ASAP1	NM_018482	131334840			Body		TRUE				8	131334841	131334845	intron (NM_001247996, intron 4 of 30)
39986	cg01950511	57627307	57627307	-0.133904	-16.0852	0.595752	5412.64	0	0.481208	0.723568	3	0.121724	10.3333	10.3333	159.543	235.268	2058.32	3354.32	1	0.729656	5909.64	0	0.700662	0.752644	3	0.0265063	16	16	123.733	209.822	1523.22	4386.42	0	2	TRAF3IP1;TRAF3IP1	NM_015650;NM_001139490	238953790			Body;Body		TRUE				2	238953791	238953795	intron (NM_001139490, intron 13 of 14)
302925	cg16477879	37717507	37717507	0.153332	20.456	0.685032	6969.13	0	0.589557	0.791596	3	0.101475	11.6667	11.6667	214.85	211.309	2101.46	4867.67	1	0.5317	6262.54	0	0.516895	0.542037	3	0.0131535	14.3333	14.3333	176.768	188.459	2880.78	3381.76	0	2	ASB1	NM_001040445	239012910		chr2:239344401-239344627	Body	S_Shelf		TRUE	2:239012854-239012930		2	239012911	239012915	intron (NM_001040445, intron 3 of 4)
154707	cg07960083	34620386	34620386	0.217783	45.772	0.557271	3905.9	0	0.378007	0.715901	3	0.169889	15	15	104.525	144.848	1611.06	2294.84	1	0.339488	3519.29	0	0.316676	0.355227	3	0.0202254	13	13	160.881	129.378	2291.57	1227.73	0	15			91157838		chr15:93352340-93353082		S_Shelf					15	91157839	91157843	Intergenic
2412	cg00103299	68632415	68632415	0.179515	27.6661	0.543553	10405.5	0	0.393446	0.662374	3	0.137167	15.6667	15.6667	218.864	238.588	4664.46	5741.02	1	0.364038	10419.2	0	0.355485	0.369711	3	0.0075373	13.6667	13.6667	314.203	169.293	6591.19	3828.03	0	15			91163251					TRUE				15	91163252	91163256	Intergenic
84058	cg04183425	61722363	61722363	0.146062	15.4035	0.565176	5929.69	0	0.360322	0.719107	3	0.184734	15.3333	15.3333	187.495	222.127	2497.72	3431.97	1	0.419115	5918.62	0	0.40484	0.429115	3	0.0126894	13.6667	13.6667	139.975	134.176	3396.79	2521.83	0	6	ASF1A	NM_014034	119262978			Body						6	119262979	119262983	promoter-TSS (NM_014034)
102504	cg05148465	31795315	31795315	-0.160705	-21.9515	0.495963	13372.4	0	0.351944	0.685762	3	0.171553	10	10	447.403	313.782	6687.37	6684.98	1	0.656668	13376.3	0	0.590903	0.700627	3	0.058021	9	9	153.346	447.192	4541.95	8834.4	0	17			6974853					TRUE				17	6974854	6974858	Intergenic
465134	cg26661623	24745318	24745318	-0.143393	-20.493	0.604	9267.15	0	0.482369	0.735671	3	0.126949	13	13	304.442	215.462	3627.91	5639.23	1	0.747394	9184.87	0	0.741846	0.752247	3	0.00523527	13	13	190.294	249.726	2247.38	6937.49	0	17	ASGR2;ASGR2;ASGR2	NM_001181;NM_080912;NM_080913	6959986			TSS1500;TSS1500;TSS1500						17	6959987	6959991	Intergenic
327915	cg18011672	40712497	40712497	0.191492	38.9687	0.41673	6089.62	0	0.239017	0.567259	3	0.165801	15.6667	15.6667	169.059	115.506	3436.76	2652.86	1	0.225238	5639.54	0	0.220254	0.233034	3	0.00683817	16	16	252.362	127.459	4343.96	1295.58	0	2			190230846		chr2:190526058-190526419		N_Shelf					2	190230847	190230851	Intergenic
306927	cg16692439	58679337	58679337	-0.141705	-14.6111	0.475462	6313.08	0	0.355805	0.623742	3	0.136243	16.6667	16.6667	191.957	165.275	3312.83	3000.25	1	0.617167	6064.27	0	0.586538	0.640936	3	0.0278404	14.3333	14.3333	208.775	197.838	2268.84	3795.43	0	22	ASPHD2	NM_020437	25161446		chr22:26829718-26830128	Body	S_Shore					22	25161447	25161451	intron (NM_020437, intron 2 of 3)
419723	cg23876832	41758420	19656311	0.168138	39.2114	0.303793	2208.96	0	0.226066	0.351219	3	0.0678554	15.3333	14.3333	119.082	91.7792	1482.19	726.765	1	0.135655	2539.4	0	0.0862235	0.212951	3	0.0678032	17.6667	13.3333	140.618	69.9672	2164.39	375.009	0	11			61849315					TRUE	TRUE			11	61849316	61849320	Intergenic
116999	cg05936004	48693352	48693352	-0.124628	-21.0202	0.702961	8065.02	0	0.594816	0.787404	3	0.098458	10.3333	10.3333	192.673	374.377	2328.68	5736.34	1	0.82759	8175.28	0	0.787294	0.857426	3	0.036217	10.3333	10.3333	133.907	402.382	1335.74	6839.53	0	3	ATP2C1;ATP2C1;ATP2C1;ATP2C1	NM_001001485;NM_001001486;NM_014382;NM_001001487	132176518			Body;Body;Body;Body		TRUE				3	132176519	132176523	intron (NM_001001485, intron 17 of 27)
234146	cg12592359	69677476	69677476	-0.123905	-21.7588	0.711669	6725.27	0	0.585922	0.822006	3	0.118794	11	11	209.047	415.17	1909.32	4815.95	1	0.835574	6664.92	0	0.822202	0.851406	3	0.0147564	9.66667	9.66667	133.57	226.772	1014.28	5650.64	0	20	ASXL1;ASXL1	NM_015338;NM_001164603	30408500		chr20:30945647-30947033	TSS1500;TSS1500	N_Shore					20	30408501	30408505	Intergenic
206143	cg10895032	53765396	53765396	0.101647	21.2866	0.892551	1483.2	0	0.853724	0.935563	3	0.0410798	12.3333	12.3333	69.0195	157.407	72.9054	1410.3	1	0.790904	1574.21	0	0.73885	0.819354	3	0.0451453	13	13	75.8025	115.234	250.983	1323.23	0	6	C6orf134	NM_024909	30704934			Body						6	30704935	30704939	intron (NM_001254952, intron 6 of 9).3
345019	cg19055828	12719474	12719474	-0.136704	-27.6788	0.702082	2769.31	0	0.534351	0.820061	3	0.149211	11.3333	11.3333	119.524	76.797	762.271	2007.04	1	0.838786	2825.46	0	0.804783	0.860239	3	0.0297815	14.6667	14.6667	88.217	145.408	367.36	2458.1	0	12	DIP2B	NM_173602	49425588			3'UTR						12	49425589	49425593	3' UTR (NM_173602, exon 38 of 38)
362992	cg20184271	74743419	74743419	-0.157302	-28.063	0.615576	6239.15	0	0.465572	0.793047	3	0.165457	14	14	207.39	259.277	2285.8	3953.35	1	0.772878	6844.73	0	0.730647	0.806143	3	0.0385384	10.6667	10.6667	173.794	283.911	1471.12	5373.61	0	12			14304357							12:14304256-14304453	rs16909794	12	14304358	14304362	Intergenic
440221	cg25117875	66625445	59745319	-0.13567	-16.6449	0.593773	4545.51	0	0.428232	0.787468	3	0.181265	10.6667	7.66667	191.457	221.259	1780.56	2764.95	1	0.729443	4584.26	0	0.680837	0.782267	3	0.0508465	7.66667	12	152.91	365.58	1158.63	3425.62	0	12			14304848						TRUE	12:14304800-14304958		12	14304849	14304853	Intergenic
150232	cg07711192	16653485	16653485	-0.117618	-23.0315	0.744543	9301.48	0	0.665484	0.867395	3	0.107844	15	15	197.65	233.555	2251.6	7049.88	1	0.862161	10371.4	0	0.856632	0.872462	3	0.00892908	17.6667	17.6667	135.059	266.149	1341.32	9030.07	0	12			14318261					TRUE				12	14318262	14318266	Intergenic
302442	cg16448702	67688499	17655302	-0.065177	-14.3459	0.877973	17200.7	0	0.835076	0.921713	3	0.0433246	10.3333	12.6667	214.768	546.609	1999.67	15201	1	0.943149	18817.7	0	0.941905	0.944686	3	0.00141313	14.6667	14	96.865	420.731	977.086	17840.6	0	2	INPP5D;INPP5D	NM_005541;NM_001017915	233737052			Body;Body				2:233736758-233737058		2	233737053	233737057	exon (NM_005541, exon 8 of 22)
429905	cg24496021	31798316	31798316	-0.12021	-20.5846	0.717736	3387.28	0	0.586255	0.863204	3	0.139004	13	13	101.902	160.215	873.709	2513.57	1	0.837946	3726.64	0	0.833458	0.84497	3	0.00616088	17.6667	17.6667	92.7857	155.074	520.385	3206.25	0	11	FCHSD2	NM_014824	72340109			Body		TRUE				11	72340110	72340114	intron (NM_014824, intron 8 of 19)
295256	cg16028117	66628312	66628312	0.155727	24.0273	0.378624	1543.29	0	0.276177	0.490861	3	0.107676	10.3333	10.3333	140.887	93.209	903.733	639.553	1	0.222896	1398.78	0	0.197653	0.24749	3	0.0249245	11	11	169.701	58.499	1067.76	331.022	0	3	ATG7;ATG7;ATG7	NM_001136031;NM_001144912;NM_006395	11323436			Body;Body;Body		TRUE				3	11323437	11323441	exon (NM_001136031, exon 4 of 18)
394534	cg22280068	52726398	52726398	0.199967	44.2158	0.741362	18346.1	0	0.572442	0.828679	3	0.146317	11	11	302.157	431.545	4728.45	13617.7	1	0.541395	23344.5	0	0.484616	0.616372	3	0.067737	12.3333	12.3333	458.709	459.214	10727.1	12617.4	0	11	NLRP6	NM_138329	275037		chr11:288847-289239	Body	N_Shelf					11	275038	275042	intron (NM_001276700, intron 7 of 7)
345287	cg19080354	29604412	29604412	0.164884	28.1889	0.38029	1977.78	0	0.28386	0.552725	3	0.149682	17	17	131.493	148.627	1166.17	811.612	1	0.215405	1200.75	0	0.174388	0.26069	3	0.043309	15	15	97.9381	62.6478	921.725	279.024	0	11	ATHL1	NM_025092	278021		chr11:288847-289239	TSS1500	N_Shore			11:277651-280146		11	278022	278026	Intergenic
339781	cg18727742	25748465	49678452	-0.102397	-28.3271	0.0350105	6163.86	0	0.0163407	0.0495818	3	0.0169953	9	10.6667	412.842	71.6423	5944.67	219.198	1	0.137407	6257.97	0	0.0709802	0.181505	3	0.0585481	14	11.3333	294.639	117.481	5374.76	883.209	0	11	ATHL1	NM_025092	278301		chr11:288847-289239	TSS1500	N_Shore			11:277651-280146		11	278302	278306	promoter-TSS (NM_025092)
170335	cg08829299	66694370	48785354	-0.124852	-22.8721	0.114939	6064.2	0	0.0929707	0.149212	3	0.0300716	16	14	217.133	92.957	5346.22	717.977	1	0.239791	7138.28	0	0.153502	0.287032	3	0.0748404	15.3333	14.3333	203.962	135.303	5377.82	1760.46	0	11	ATHL1	NM_025092	278305		chr11:288847-289239	TSS1500	N_Shore			11:277651-280146		11	278306	278310	promoter-TSS (NM_025092)
142936	cg07314988	52700459	52700459	0.227681	56.0938	0.707447	12903.5	0	0.540512	0.809813	3	0.1458	15	15	241.721	288.402	3867.85	9035.61	1	0.479767	15283.6	0	0.462387	0.494564	3	0.0162433	14.6667	14.6667	341.805	225.613	7908.69	7374.93	0	11	ATHL1	NM_025092	279774		chr11:289771-290010	5'UTR	Island			11:277651-280146		11	279775	279779	intron (NM_025092, intron 1 of 13)
197900	cg10411146	46774396	68631482	0.137845	28.6456	0.842071	21789	0	0.716363	0.926837	3	0.11105	13	19.3333	138.876	522.015	3587.69	18201.3	1	0.704226	26641.8	0	0.684178	0.72478	3	0.0203059	14	15	388.959	611.614	7834.74	18807	0	11	ATHL1	NM_025092	279966		chr11:289771-290010	Body	Island			11:277651-280146		11	279967	279971	exon (NM_025092, exon 2 of 14)
116159	cg05893845	47708472	47708472	0.0883343	26.7683	0.941236	6231.03	0	0.922521	0.957626	3	0.0176675	9.33333	9.33333	101.025	264.383	273.477	5957.55	1	0.852902	5828.74	0	0.775658	0.8936	3	0.0669271	18.3333	18.3333	101.737	171.075	772.417	5056.33	0	4			94978848		chr4:94755786-94756310		S_Shelf					4	94978849	94978853	Intergenic
459577	cg26337070	17789498	46754499	-0.0784259	-15.0034	0.83713	11534.7	0	0.771082	0.914402	3	0.0723161	14.6667	14.3333	140.073	315.313	1690.59	9844.11	1	0.915556	12447.8	0	0.898464	0.937298	3	0.0198299	13.6667	11.3333	124.118	342.936	976.509	11471.3	0	2	ATOH8	NM_032827	85853384			Body		TRUE		2:85852898-85853385		2	85853385	85853389	intron (NM_032827, intron 2 of 2)
192887	cg10125399	28751484	28751484	0.160412	20.4528	0.521797	6920.44	0	0.363716	0.612019	3	0.137358	15.6667	15.6667	252.95	214.1	3273.51	3646.93	1	0.361385	7057.36	0	0.286826	0.441853	3	0.0776821	15	15	262.851	144.048	4449.9	2607.46	0	13	C13orf35	NM_207440	112376980			5'UTR		TRUE				13	112376981	112376985	intron (NM_207440, intron 1 of 2)
443695	cg25346117	27781415	27781415	-0.148349	-23.4308	0.612986	12588.9	0	0.509327	0.75546	3	0.127575	16	16	297.028	297.059	4818.61	7770.3	1	0.761336	12833.5	0	0.736554	0.774308	3	0.0214697	14.3333	14.3333	172.848	344.875	3005.44	9828.04	0	1	ATP1A1;ATP1A1	NM_001160233;NM_000701	116724779			Body;Body						1	116724780	116724784	intron (NM_001160233, intron 1 of 22)
88381	cg04403423	56779328	56779328	0.240544	61.9366	0.515098	4463.15	0	0.280586	0.67563	3	0.207653	11.3333	11.3333	190.897	177.85	2097.11	2366.04	1	0.274554	4619.04	0	0.247066	0.289036	3	0.0238173	9.33333	9.33333	264.542	95.1453	3323.74	1295.3	0	1	ATP1A1;ATP1A1	NM_001160233;NM_000701	116719142		chr1:116915291-116916813	Body;Body	S_Shore					1	116719143	116719147	intron (NM_001160233, intron 1 of 22)
154506	cg07948875	64684332	64684332	-0.146292	-15.9342	0.464031	3204.21	0	0.346752	0.623828	3	0.143348	13.6667	13.6667	191.664	127.662	1646.78	1557.43	1	0.610323	3454.26	0	0.601003	0.623892	3	0.0120217	12.3333	12.3333	174.855	118.05	1290.34	2163.92	0	1	NME7;NME7	NM_013330;NM_197972	167453628			Body;Body		TRUE				1	167453629	167453633	intron (NM_013330, intron 10 of 11)
211235	cg11204139	70644445	23632309	-0.112225	-16.2535	0.715096	10540.2	0	0.604363	0.831356	3	0.113598	14.6667	12.3333	162.299	315.622	2938.14	7602.07	1	0.827321	10156.8	0	0.80991	0.844212	3	0.0171566	14	15	148.207	314.679	1665.87	8490.9	0	17			3854219		chr17:3907378-3907703		Island	TRUE	TRUE	17:3854098-3854452		17	3854220	3854224	TTS (NM_015113)
224019	cg11964099	73798370	73798370	-0.142078	-20.9752	0.618333	8206.78	0	0.518232	0.71711	3	0.0994457	15.6667	15.6667	212.333	246.619	3047.67	5159.11	1	0.760412	8752.5	0	0.755997	0.767181	3	0.00595214	14.3333	14.3333	179.152	282.823	2022.54	6729.96	0	17			3852584		chr17:3907378-3907703		N_Shore		TRUE			17	3852585	3852589	Intergenic
364876	cg20312390	59800485	59800485	-0.153403	-18.3851	0.464503	6346.06	0	0.366472	0.608595	3	0.127464	16	16	292.051	196.29	3340.61	3005.44	1	0.617906	6331.59	0	0.572568	0.668519	3	0.0481923	12.3333	12.3333	201.079	178.863	2373.31	3958.28	0	1	ATP2B4;ATP2B4	NM_001001396;NM_001684	201893147			5'UTR;5'UTR		TRUE				1	201893148	201893152	intron (NM_001001396, intron 1 of 21)
345702	cg19105674	52661470	52661470	0.170287	42.5979	0.832757	13284.5	0	0.825871	0.841332	3	0.00786788	14.3333	14.3333	152.386	359.886	2142.56	11141.9	1	0.66247	15577.4	0	0.564738	0.857393	3	0.168809	14.3333	14.3333	273.861	334.946	5461.3	10116.1	0	13	ATP4B	NM_000705	113353227		chr13:114302311-114302519	Body	S_Shelf			13:113353043-113353450		13	113353228	113353232	intron (NM_000705, intron 5 of 6)
228229	cg12212198	59718418	15691501	-0.138696	-14.6096	0.518347	19821.7	0	0.442841	0.646261	3	0.111377	13	11.6667	431.065	425.325	9566.91	10254.8	1	0.657043	18548.7	0	0.629177	0.68747	3	0.029231	15.3333	12	227.731	382.458	6294.38	12254.4	0	13			113350022		chr13:114302311-114302519		N_Shore		TRUE	13:113349988-113350086		13	113350023	113350027	Intergenic
433536	cg24709951	39652420	69667379	0.13261	14.3959	0.384733	6428.2	0	0.268056	0.482391	3	0.108426	14	16.3333	146.725	179.024	3938.75	2489.45	1	0.252123	6774.69	0	0.162339	0.297807	3	0.0777589	15	14.6667	199.346	122.492	5044.39	1730.3	0	17			70544604		chr17:73030676-73031160		S_Shore					17	70544605	70544609	Intergenic
213028	cg11309237	29609393	34717406	0.163869	21.4944	0.546815	15407.5	0	0.409606	0.656527	3	0.125736	15.6667	13	280.066	268.761	6908.52	8499	1	0.382946	16153.3	0	0.357295	0.395928	3	0.0222149	14.6667	11.6667	276.753	306.515	9915.19	6238.12	0	5			81679133					TRUE				5	81679134	81679138	Intergenic
14952	cg00706536	37650431	37650431	-0.109578	-18.2526	0.742984	3225.35	0	0.690476	0.819895	3	0.0680729	11	11	116.223	161.758	752.852	2472.5	1	0.852561	3090.34	0	0.817007	0.873718	3	0.0309756	12.3333	12.3333	79.5868	164.204	371.316	2719.03	0	17	ATP6V0A1;ATP6V0A1;ATP6V0A1	NM_001130021;NM_001130020;NM_005177	37863352		chr17:40610746-40611032	TSS1500;TSS1500;TSS1500	N_Shore					17	37863353	37863357	Intergenic
84831	cg04222728	34759338	34759338	-0.0915889	-13.6666	0.77993	5497.02	0	0.749456	0.840487	3	0.0524439	16.3333	16.3333	107.718	168.296	1128.53	4368.49	1	0.871519	5662.97	0	0.856221	0.901998	3	0.026396	13	13	117.918	225.41	645.358	5017.62	0	7	KIAA1549;KIAA1549	NM_001164665;NM_020910	138200205		chr7:138552661-138552870	Body;Body	N_Shelf		TRUE			7	138200206	138200210	intron (NM_020910, intron 15 of 19)
333828	cg18356634	70787417	70787417	0.136053	25.7978	0.827932	1642.61	0	0.743126	0.88123	3	0.0742483	11.6667	11.6667	84.2399	124.674	195.195	1447.42	1	0.691879	908.23	0	0.512435	0.828589	3	0.162352	5.66667	5.66667	98.1301	91.7604	188.34	719.89	0	7			149365414							7:149364695-149365649	rs2930666	7	149365415	149365419	Intergenic
283529	cg15310871	48787329	69634350	-0.100077	-31.3378	0.8345	9001.61	0	0.772981	0.923168	3	0.0786882	15.3333	18	119.263	249.366	1449.27	7552.34	1	0.934577	8432.85	0	0.926754	0.943859	3	0.00864524	13.3333	16.6667	67.6128	339.818	463.078	7969.78	0	8	ATP6V1B2	NM_001693	20122216			3'UTR						8	20122217	20122221	3' UTR (NM_001693, exon 14 of 14)
381964	cg21442626	26770508	26770508	0.151291	20.0392	0.415541	6486.24	0	0.26863	0.511483	3	0.1292	12.3333	12.3333	170.352	158.12	3730.24	2755.99	1	0.26425	5837.42	0	0.230054	0.288822	3	0.0305432	17.6667	17.6667	255.222	113.175	4266.94	1570.48	0	8	ATP6V1C1	NM_001695	104101995		chr8:104033147-104033564	TSS1500	N_Shore					8	104101996	104102000	promoter-TSS (NM_001695)
431729	cg24605553	34672452	22663495	-0.151673	-17.2661	0.379258	783.553	0	0.264065	0.464709	3	0.103576	13.3333	11.3333	95.3856	91.4655	452.844	330.71	1	0.53093	733.393	0	0.516566	0.551068	3	0.0179609	12.3333	14.6667	69.5989	102.032	289.905	443.488	0	13	ATP8A2	NM_016529	24844972		chr13:25945993-25946953	Body	S_Shore	TRUE		13:24843760-24845136		13	24844973	24844977	intron (NM_016529, intron 1 of 36)
416692	cg23671196	25711408	25711408	-0.159936	-22.5454	0.519154	16008	0	0.40329	0.650222	3	0.124166	10.6667	10.6667	393.673	343.354	7706.7	8301.28	1	0.67909	15039.3	0	0.660519	0.694921	3	0.0173639	8.66667	8.66667	285.181	437.516	4764.39	10274.9	0	15	ATP8B4	NM_024837	48192812			5'UTR						15	48192813	48192817	promoter-TSS (NR_073598)
70307	cg03476109	29721382	29721382	-0.095482	-14.1048	0.767691	2639.26	0	0.743172	0.796343	3	0.0268255	8.33333	8.33333	121.131	188.571	535.457	2103.8	1	0.863173	2638.65	0	0.835493	0.882329	3	0.0245539	11.3333	11.3333	72.4561	156.069	275.377	2363.27	0	2			27262031					TRUE				2	27262032	27262036	Intergenic
5902	cg00278392	17665333	17665333	-0.184269	-42.7056	0.607688	8180.12	0	0.441228	0.779963	3	0.169442	14	14	147.075	224.68	3181.59	4998.53	1	0.791957	7498.65	0	0.77962	0.799631	3	0.0107896	13.3333	13.3333	151.965	304.315	1482.75	6015.9	0	6			16910484					TRUE			rs7771750	6	16910485	16910489	Intergenic
354801	cg19692929	22690313	22690313	0.135513	22.6644	0.28658	3115.51	0	0.143686	0.379618	3	0.12562	14	14	149.943	104.614	2156.85	958.657	1	0.151067	2821.26	0	0.145411	0.154149	3	0.00490451	12.6667	12.6667	200.707	39.6208	2380.33	440.929	0	14			91644873		chr14:92572554-92573103		S_Shelf					14	91644874	91644878	Intergenic
173306	cg08992499	31688320	31688320	0.130228	14.3017	0.717786	4296.33	0	0.608721	0.782021	3	0.0949502	11.3333	11.3333	144.435	160.613	1104.09	3192.25	1	0.587558	3610.39	0	0.554496	0.626773	3	0.0365291	16	16	150.826	128.419	1440.2	2170.2	0	3	ATXN7;ATXN7	NM_000333;NM_001128149	63931554			Body;Body		TRUE				3	63931555	63931559	intron (NM_001128149, intron 1 of 8)
142217	cg07275179	69626336	69626336	-0.15632	-41.9667	0.707437	5126.04	0	0.577605	0.850448	3	0.136898	13.6667	13.6667	183.73	103.636	1381.87	3744.18	1	0.863757	5558.22	0	0.855141	0.880752	3	0.0147188	13.6667	13.6667	104.322	206.824	672.473	4885.74	0	3	ATXN7;ATXN7	NM_000333;NM_001128149	63937480			Body;Body		TRUE	TRUE			3	63937481	63937485	intron (NM_001128149, intron 1 of 8)
107897	cg05424831	42773425	42773425	0.205652	40.6827	0.654239	7182.28	0	0.512396	0.771185	3	0.131179	12.3333	12.3333	145.72	247.915	2384.35	4797.94	1	0.448587	8885.47	0	0.419898	0.466393	3	0.0250858	11	11	275.744	201.19	4868.23	4017.24	0	7	ATXN7L1	NM_020725	105170004			Body		TRUE				7	105170005	105170009	intron (NM_020725, intron 3 of 11)
287172	cg15549637	69792474	69792474	0.155038	21.6073	0.413853	13737	0	0.260537	0.537959	3	0.140999	11	11	373.452	263.404	8075.32	5661.7	1	0.258814	14124.2	0	0.252775	0.266242	3	0.00683958	14.6667	14.6667	374.17	166.136	10446.7	3677.53	0	7	ATXN7L1;ATXN7L1	NM_152749;NM_020725	105277234			Body;Body		TRUE				7	105277235	105277239	intron (NM_152749, intron 2 of 3)
257964	cg13932501	35715486	35715486	-0.167185	-38.2459	0.650004	6085.91	0	0.531345	0.813716	3	0.146478	13.3333	13.3333	190.422	197.688	2123.53	3962.38	1	0.817189	6209.46	0	0.804628	0.832985	3	0.0144524	16.6667	16.6667	144.276	320.101	1055.92	5153.53	0	9	AUH	NM_001698	93100674			Body		TRUE				9	93100675	93100679	intron (NM_001698, intron 4 of 9)
393415	cg22203237	12633376	12633376	-0.144867	-15.3274	0.455953	5824.32	0	0.376133	0.521049	3	0.0735714	9.33333	9.33333	409.449	155.072	3140.62	2683.7	1	0.60082	6111.71	0	0.568137	0.631273	3	0.0316268	9	9	163.341	216.514	2371.39	3740.32	0	7			68621759					TRUE				7	68621760	68621764	Intergenic
123674	cg06317209	43699446	43699446	-0.171109	-32.0746	0.5842	7630.7	0	0.428194	0.725646	3	0.14926	11.3333	11.3333	198.444	242.57	3076.93	4553.77	1	0.75531	8225.67	0	0.74744	0.770708	3	0.0133368	15.3333	15.3333	168.625	211.261	1940.97	6284.7	0	12	AVIL	NM_006576	56497145			TSS1500						12	56497146	56497150	Intergenic
464458	cg26620147	17694428	17694428	-0.152873	-18.4696	0.477333	9917.6	0	0.358822	0.58941	3	0.115428	8.66667	8.66667	332.568	274.702	5106.13	4811.47	1	0.630206	10723.1	0	0.602735	0.65144	3	0.0249446	10.6667	10.6667	260.168	223.507	3911.51	6811.6	0	12	AVIL	NM_006576	56496983			TSS1500						12	56496984	56496988	promoter-TSS (NM_006576)
81298	cg04046364	44661313	44661313	-0.19163	-42.1062	0.568664	8914.19	0	0.439542	0.725763	3	0.145147	14.6667	14.6667	306.509	264.502	3786.72	5127.47	1	0.760294	9273.42	0	0.74912	0.770022	3	0.0105259	12.6667	12.6667	200.582	327.403	2145.22	7128.2	0	12	AVIL	NM_006576	56496928			TSS1500		TRUE				12	56496929	56496933	promoter-TSS (NM_006576)
56140	cg02756683	49771487	49771487	-0.242034	-69.9477	0.504853	5652.7	0	0.357544	0.705892	3	0.180282	11.6667	11.6667	178.106	182.213	2695.08	2957.62	1	0.746887	5948.77	0	0.73472	0.757741	3	0.011566	13.3333	13.3333	146.128	233.682	1431.15	4517.62	0	10			99439492		chr10:99446696-99447400		S_Shelf		TRUE			10	99439493	99439497	Intergenic
158801	cg08181251	35787401	35787401	-0.162899	-24.7024	0.537563	15212.9	0	0.401379	0.698639	3	0.150185	14	14	382.82	261.011	6918.45	8294.45	1	0.700462	15236	0	0.681526	0.710347	3	0.0164041	15	15	316.195	378.012	4510.06	10725.9	0	10	AVPI1	NM_021732	99433445		chr10:99446696-99447400	5'UTR	N_Shelf					10	99433446	99433450	intron (NM_021732, intron 1 of 2)
308484	cg16778107	12731324	12731324	-0.180323	-38.691	0.596514	5844.32	0	0.448884	0.757365	3	0.154665	13.6667	13.6667	199.867	196.697	2284	3560.32	1	0.776837	6437.64	0	0.766892	0.786924	3	0.0100169	13.3333	13.3333	132.902	189.912	1357.96	5079.68	0	16	AXIN1;AXIN1	NM_003502;NM_181050	321874			Body;Body		TRUE	TRUE			16	321875	321879	intron (NM_181050, intron 2 of 9)
402416	cg22809682	52718399	52718399	0.163063	37.7956	0.292329	6282.66	0	0.173716	0.375768	3	0.105519	18.3333	18.3333	200.083	139.144	4438.21	1844.45	1	0.129266	6145.56	0	0.0783551	0.183419	3	0.0526067	13.6667	13.6667	284.014	111.923	5319.81	825.748	0	17	AXIN2	NM_004655	60980386			Body		TRUE	TRUE			17	60980387	60980391	intron (NM_004655, intron 2 of 10)
448739	cg25661571	63744352	63744352	0.148625	19.9561	0.708561	1473.47	0	0.643897	0.757934	3	0.0585358	17.3333	17.3333	64.3677	106.465	346.556	1126.92	1	0.559935	1316.75	0	0.483518	0.628319	3	0.072734	16	16	91.0263	85.8335	532.789	783.959	0	17	AXIN2	NM_004655	60974231			Body		TRUE				17	60974232	60974236	intron (NM_004655, intron 3 of 10)
469765	cg26921093	50692407	50692407	0.175898	27.0051	0.634175	11133.4	0	0.526411	0.738059	3	0.105877	11.6667	11.6667	257.521	313.44	4087.68	7045.69	1	0.458277	11775	0	0.452554	0.465451	3	0.00656951	13.3333	13.3333	244.875	243.577	6328.9	5446.12	0	17	AXIN2	NM_004655	60965150		chr17:63532955-63533933	Body	S_Shore					17	60965151	60965155	intron (NM_004655, intron 4 of 10)
90997	cg04543901	44664352	44664352	0.186679	46.167	0.337332	2931.49	0	0.138465	0.48413	3	0.178618	16.6667	16.6667	135.181	94.3763	1874.16	1057.33	1	0.150653	2585.24	0	0.121228	0.195262	3	0.0392831	13	13	182.367	63.8756	2175.3	409.944	0	17			60950245					TRUE				17	60950246	60950250	Intergenic
200641	cg10564498	47764409	47764409	-0.14822	-17.7672	0.294841	4913.09	0	0.22517	0.363677	3	0.0692574	17.3333	17.3333	192.486	103.181	3433.38	1479.71	1	0.443061	5436.22	0	0.431733	0.456839	3	0.0127315	15.3333	15.3333	192.437	153.375	2979.18	2457.04	0	19	AXL;AXL	NM_001699;NM_021913	46416493			TSS1500;TSS1500						19	46416494	46416498	promoter-TSS (NM_001699)
75806	cg03752203	21774433	21774433	0.176878	27.7694	0.48622	3652.93	0	0.326925	0.619019	3	0.147838	17	17	120.439	116.829	1796.34	1856.59	1	0.309342	3191.73	0	0.290841	0.331368	3	0.0204924	12.3333	12.3333	207.058	98.938	2173.27	1018.45	0	8	AZIN1;AZIN1	NM_015878;NM_148174	103943575		chr8:103875222-103877084	5'UTR;5'UTR	N_Shore					8	103943576	103943580	intron (NM_148174, intron 1 of 11)
424864	cg24165638	67742377	67742377	-0.116358	-14.7757	0.679653	9125.25	0	0.595246	0.771795	3	0.0885286	12.3333	12.3333	207.308	231.972	2847.4	6277.85	1	0.79601	8696.12	0	0.782468	0.818069	3	0.0192679	9.33333	9.33333	137.832	272.103	1698.8	6997.32	0	19	AZU1	NM_001700	782456		chr19:835272-835524	Body	N_Shelf					19	782457	782461	intron (NM_001700, intron 4 of 4)
295421	cg16039157	74709486	74709486	0.198455	35.7504	0.579321	4625.77	0	0.390282	0.717307	3	0.169385	13.3333	13.3333	170.34	178.127	1828.32	2797.44	1	0.380866	4405.73	0	0.361883	0.392055	3	0.0165267	14	14	198.303	126.788	2692.19	1713.54	0	15	B2M	NM_004048	42794628		chr15:45003460-45004345	Body	S_Shelf					15	42794629	42794633	intron (NM_004048, intron 1 of 3)
114195	cg05786184	61789374	61789374	0.0946329	19.3541	0.899168	2039.29	0	0.848548	0.958645	3	0.05558	10.3333	10.3333	68.8595	111.356	109.532	1929.76	1	0.804535	1874.87	0	0.724813	0.871413	3	0.0741393	13.3333	13.3333	77.7523	114.241	280.688	1594.18	0	3			162274886								rs71842491	3	162274887	162274891	Intergenic
421004	cg23950233	66651489	58707302	-0.162492	-21.6963	0.33055	8745.68	0	0.281682	0.387876	3	0.0535999	10.6667	12.6667	364.179	222.694	5807.32	2938.35	1	0.493042	9314.04	0	0.477168	0.504407	3	0.0141684	11.6667	13.6667	221.824	283.027	4673.02	4641.01	0	6	B3GALT4	NM_003782	33353717		chr6:33244677-33245554	1stExon	S_Shore	TRUE	TRUE	6:33352687-33353910		6	33353718	33353722	exon (NM_003782, exon 1 of 1)
367161	cg20464719	38730444	57690466	-0.13769	-13.0551	0.456269	15726.3	0	0.315863	0.613758	3	0.149681	15.3333	13	439.703	252.826	8400.89	7325.41	1	0.593959	14999.8	0	0.5852	0.605158	3	0.0102002	14.6667	16.3333	372.954	384.535	6030.58	8969.22	0	19	FCHO1;FCHO1;FCHO1;FCHO1	NM_015122;NM_001161358;NM_001161359;NM_001161357	17750512			Body;Body;Body;Body		TRUE	TRUE	19:17750466-17750620		19	17750513	17750517	exon (NM_001161359, exon 18 of 27)
90513	cg04517722	56631468	14613451	-0.187934	-43.0702	0.174085	19717.7	0	0.0975986	0.220002	3	0.0666824	10.6667	16	532.322	244.195	16206.4	3511.27	1	0.36202	23556.8	0	0.299588	0.410333	3	0.0567066	18.3333	17	321.102	280.396	15003.4	8553.35	0	19	B3GNT3	NM_014256	17766589		chr19:17905579-17906317	TSS1500	Island		TRUE	19:17766500-17767317		19	17766590	17766594	promoter-TSS (NM_014256)
307951	cg16744531	57607381	73703501	-0.267338	-82.1544	0.259794	15305.3	0	0.169905	0.327414	3	0.0810813	12.6667	14.3333	457.896	241.801	11196.2	4109.09	1	0.527132	19356.5	0	0.464838	0.576409	3	0.0569133	12.3333	14	239.557	292.176	9199.18	10157.3	0	19	B3GNT3	NM_014256	17766626		chr19:17905579-17906317	TSS1500	Island		TRUE	19:17766500-17767317		19	17766627	17766631	promoter-TSS (NM_014256)
131473	cg06745030	53806382	22710500	-0.13356	-13.0736	0.524445	11162.6	0	0.399112	0.699957	3	0.156574	17	16	275.277	271.986	5276.06	5886.57	1	0.658005	11713.4	0	0.645222	0.672803	3	0.0139004	16	12.6667	223.559	235.617	3940.74	7772.66	0	2	B3GNT7	NM_145236	231968383		chr2:232260100-232261134	TSS200	Island			2:231968383-231969311		2	231968384	231968388	promoter-TSS (NM_145236)
361976	cg20117260	14741431	14741431	-0.128135	-16.2064	0.634204	11001.5	0	0.560269	0.737197	3	0.0919737	12	12	183.637	236.291	3946.56	7054.91	1	0.762339	10897.8	0	0.734401	0.777053	3	0.0242068	14.6667	14.6667	170.792	378.158	2526.45	8371.33	0	19	ATP5SL;ATP5SL;ATP5SL;ATP5SL;ATP5SL;ATP5SL;ATP5SL	NM_018035;NM_001167868;NM_001167870;NM_001167871;NR_030765;NM_001167869;NM_001167867	46629274			3'UTR;3'UTR;3'UTR;3'UTR;Body;3'UTR;3'UTR			TRUE			19	46629275	46629279	non-coding (NR_030765, exon 6 of 6)
143858	cg07366300	72639445	72639445	-0.15149	-22.3394	0.580276	5558.66	0	0.460156	0.703406	3	0.121653	8.33333	8.33333	263.68	337.785	2252.79	3305.88	1	0.731766	5887.1	0	0.719736	0.742198	3	0.0113163	9.66667	9.66667	182.43	455.392	1507.47	4379.63	0	19	B3GNT8	NM_198540	46626555			TSS200						19	46626556	46626560	promoter-TSS (NM_198540)
464597	cg26628751	22617331	22617331	-0.127364	-15.1869	0.623486	13913.5	0	0.524089	0.726412	3	0.101208	13.6667	13.6667	216.868	267.538	5151.63	8761.88	1	0.75085	14138.1	0	0.732987	0.761683	3	0.0155861	10	10	344.915	421.638	3457.31	10680.8	0	17	B3GNTL1	NM_001009905	78574933		chr17:80983038-80983563	Body	N_Shore			17:78574823-78575038		17	78574934	78574938	intron (NM_001009905, intron 4 of 12)
464589	cg26628069	18627463	18627463	-0.116273	-25.1141	0.760973	2900.96	0	0.701932	0.812943	3	0.0558426	11.6667	11.6667	91.699	175.056	609.197	2291.76	1	0.877245	2998.33	0	0.869645	0.883847	3	0.00715333	9	9	67.6966	251.429	281.393	2716.94	0	17	B3GNTL1	NM_001009905	78518325		chr17:80922368-80922812	Body	S_Shelf			17:78518258-78518393		17	78518326	78518330	intron (NM_001009905, intron 6 of 12)
258281	cg13947735	19730373	19730373	-0.118613	-15.1451	0.672585	9164.07	0	0.558562	0.805724	3	0.124685	10.6667	10.6667	150.987	265.742	2870.44	6293.63	1	0.791197	9522.04	0	0.786935	0.798051	3	0.00599411	15	15	131.395	259.387	1906.11	7615.93	0	17	B3GNTL1	NM_001009905	78518258		chr17:80922368-80922812	Body	S_Shelf			17:78518258-78518393		17	78518259	78518263	intron (NM_001009905, intron 6 of 12)
93237	cg04663285	67607402	47695316	-0.180404	-75.8602	0.733932	11229.9	0	0.648294	0.89148	3	0.136613	6.66667	16.3333	277.96	651.27	3042.6	8187.3	1	0.914336	8945.01	0	0.911682	0.916272	3	0.00237778	11	10.6667	93.0912	384.929	674.699	8270.32	0	11	B4GALNT4	NM_178537	369455		chr11:379295-380768	Body	Island			11:369314-370768		11	369456	369460	exon (NM_178537, exon 15 of 20)
74289	cg03673989	55730354	55730354	-0.130013	-26.9436	0.722582	13394.3	0	0.651501	0.83837	3	0.101139	14	14	258.099	318.93	3658.79	9735.51	1	0.852594	12534.1	0	0.845447	0.857079	3	0.00625632	15.6667	15.6667	137.841	326.469	1760.51	10773.6	0	11	B4GALNT4	NM_178537	370069		chr11:379295-380768	Body	Island			11:369314-370768		11	370070	370074	intron (NM_178537, intron 16 of 19)
7205	cg00340958	23720409	23720409	-0.132713	-19.9817	0.655975	10088.2	0	0.551973	0.755802	3	0.101979	10.3333	10.3333	194.393	398.392	3385.66	6702.56	1	0.788688	9796.96	0	0.77691	0.808242	3	0.0170523	15	15	136.377	235.876	1994.2	7802.76	0	20	B4GALT5	NM_004776	47762065		chr20:48329645-48330682	Body	N_Shore					20	47762066	47762070	intron (NM_004776, intron 1 of 8)
254040	cg13736811	50793343	50793343	-0.187028	-35.547	0.52748	4513.66	0	0.396638	0.669059	3	0.136528	13	13	212.628	123.908	2088.86	2424.8	1	0.714508	4871.69	0	0.68708	0.740234	3	0.0266179	13.6667	13.6667	114.001	179.896	1320.68	3551.01	0	19	TMEM91	NM_001098825	46565770		chr19:41869673-41870133	5'UTR	S_Shelf		TRUE			19	46565771	46565775	intron (NM_001098825, intron 1 of 3)
382885	cg21500909	43796475	43796475	-0.135661	-15.693	0.575339	5367.67	0	0.454964	0.751598	3	0.156014	12.3333	12.3333	145.447	234.616	2176.84	3190.83	1	0.711	6065.81	0	0.692273	0.729174	3	0.0184567	8.66667	8.66667	145.76	247.166	1676.17	4389.64	0	19	TMEM91;B9D2	NM_001098825;NM_030578	46562480		chr19:41869673-41870133	5'UTR;TSS1500	S_Shore					19	46562481	46562485	promoter-TSS (NM_030578)
471148	cg26997966	10667348	10667348	-0.0856036	-14.8393	0.810829	8535.5	0	0.769971	0.881354	3	0.0613321	11.6667	11.6667	191.488	282.62	1528.33	7007.16	1	0.896433	8446.8	0	0.887659	0.908199	3	0.0105919	18.3333	18.3333	88.3901	269.992	784.986	7661.81	0	11	RNF214;RNF214	NM_207343;NM_001077239	116661078			3'UTR;3'UTR						11	116661079	116661083	TTS (NM_001207049)
391552	cg22076474	21610501	21610501	-0.172607	-39.5427	0.63608	3631.91	0	0.504589	0.781157	3	0.138784	13	13	138.609	155.676	1266.03	2365.88	1	0.808687	3831.52	0	0.790807	0.829876	3	0.0197435	9.33333	9.33333	98.6804	215.598	653.559	3177.96	0	21	BACH1;BACH1;BACH1	NM_206866;NR_027655;NM_001186	29599043			5'UTR;TSS1500;5'UTR						21	29599044	29599048	promoter-TSS (NR_027655)
61800	cg03035849	59701471	59701471	0.140928	16.5652	0.692739	12758.9	0	0.61385	0.791551	3	0.0905105	14	14	196.878	239.964	3905.95	8852.91	1	0.551812	13983.8	0	0.52071	0.575995	3	0.028284	12.6667	12.6667	185.972	276.375	6198.2	7785.62	0	6	BACH2;BACH2	NM_021813;NM_001170794	91059921		chr6:91004795-91006944	5'UTR;5'UTR	N_Shore					6	91059922	91059926	intron (NM_021813, intron 1 of 8)
448858	cg25670076	56806401	56806401	-0.115202	-18.8006	0.724393	4301.26	0	0.616436	0.8277	3	0.105709	13.6667	13.6667	157.228	257.65	1112.1	3189.17	1	0.839596	3943.1	0	0.818992	0.880713	3	0.0356083	13.6667	13.6667	83.7098	180.161	550.53	3392.57	0	6	BACH2;BACH2	NM_021813;NM_001170794	90864396			5'UTR;5'UTR		TRUE				6	90864397	90864401	intron (NM_021813, intron 4 of 8)
369666	cg20636248	67759406	67759406	-0.131682	-17.4869	0.631652	11337	0	0.504036	0.763998	3	0.130045	11.6667	11.6667	227.745	221.204	4067.21	7269.78	1	0.763334	11389.9	0	0.755854	0.770708	3	0.00742755	14.3333	14.3333	177.24	282.784	2616.95	8772.93	0	10			121429835					TRUE	TRUE			10	121429836	121429840	Intergenic
209893	cg11124135	70793333	67682493	0.168363	45.5528	0.850989	4887.62	0	0.794516	0.947004	3	0.083581	10.3333	12.3333	124.928	242.552	608.524	4279.1	1	0.682627	4362.38	0	0.591314	0.782556	3	0.0959118	8.33333	10.3333	90.8517	268.384	1320.14	3042.24	0	8	LSM1	NM_014462	38151314		chr8:38033408-38034643	Body	N_Shore					8	38151315	38151319	intron (NR_045493, intron 1 of 3)
448001	cg25614253	12786346	70791391	-0.309074	-119.627	0.402188	8517.1	0	0.174293	0.849979	3	0.387819	11.3333	13.3333	241.925	265.599	3093.21	5423.89	1	0.711262	12087.1	0	0.530136	0.831574	3	0.159656	14.3333	14.6667	221.554	368.661	2960.86	9126.21	0	8	BAI1	NM_001702	143558207		chr8:143558487-143558824	Body	S_Shelf			8:143557823-143558304		8	143558208	143558212	intron (NM_001702, intron 8 of 29)
36671	cg01791441	36680485	36680485	0.167585	23.9415	0.639341	8296.46	0	0.542874	0.715588	3	0.0881148	14	14	193.751	222.809	2894.43	5402.03	1	0.471756	8244.92	0	0.467398	0.477753	3	0.00536901	13	13	232.034	180.159	4309	3935.93	0	1			32027841		chr1:32254004-32254353		S_Shore					1	32027842	32027846	TTS (NM_144569)
455532	cg26109145	60680420	30751379	-0.11047	-20.7779	0.756897	31249.8	0	0.712894	0.795618	3	0.0416141	16.3333	16.3333	299.35	558.681	7515.79	23734	1	0.867367	30058	0	0.842237	0.910241	3	0.037313	17	15	195.617	636.686	3950.39	26107.6	0	17	BAIAP2;BAIAP2;BAIAP2;BAIAP2	NM_017450;NM_006340;NM_001144888;NM_017451	76660472		chr17:79045454-79045696	Body;Body;Body;Body	S_Shore		TRUE			17	76660473	76660477	intron (NM_006340, intron 3 of 14)
440652	cg25142500	31655345	31655345	-0.131502	-20.2528	0.664752	10627.2	0	0.571546	0.775359	3	0.103014	13.3333	13.3333	184.443	246.272	3452.33	7174.91	1	0.796254	10396.5	0	0.787682	0.805671	3	0.00902442	15.3333	15.3333	154.333	312.906	2045.55	8350.95	0	17	FLJ90757	NR_026857	76619981		chr17:79006584-79006835	Body	N_Shore			17:76619872-76620406		17	76619982	76619986	non-coding (NR_026857, exon 2 of 2)
442693	cg25282976	27711479	66686482	-0.201218	-50.7652	0.584151	9480.46	0	0.425545	0.800216	3	0.193832	13.3333	13	252.57	295.012	3870.97	5609.49	1	0.785369	9456.15	0	0.777455	0.794606	3	0.00865192	10.3333	10.6667	161.332	576.908	1949.8	7506.35	0	17	FLJ90757	NR_026857	76619642		chr17:79006584-79006835	Body	N_Shore			17:76619363-76619705		17	76619643	76619647	non-coding (NR_026857, exon 2 of 2)
25627	cg01219924	46719351	46719351	-0.130399	-15.3714	0.606918	15424.4	0	0.490964	0.745781	3	0.128944	13	13	325.494	392.314	5992.02	9432.41	1	0.737317	15882.7	0	0.727844	0.744637	3	0.0086013	16	16	196.955	330.355	4095.87	11786.8	0	17	FLJ90757	NR_026857	76619542		chr17:79006584-79006835	Body	N_Shore			17:76619363-76619705	rs78484825	17	76619543	76619547	non-coding (NR_026857, exon 2 of 2)
167809	cg08684580	45685465	38688457	-0.149859	-19.4457	0.266106	10989.5	0	0.216426	0.344364	3	0.06859	11	13.6667	274.11	297.503	8046.65	2942.87	1	0.415965	12399.6	0	0.267188	0.538868	3	0.137676	12.6667	14.6667	350.822	254.616	7096.19	5303.42	0	7	BAIAP2L1	NM_018842	97867202		chr7:98030097-98030422	Body	N_Shore			7:97867195-97867275		7	97867203	97867207	intron (NM_018842, intron 1 of 13)
121261	cg06173520	16613383	16613383	-0.167297	-38.7156	0.652413	2260.43	0	0.49811	0.811376	3	0.156685	19	19	96.0626	94.9555	711.767	1548.66	1	0.81971	2386.05	0	0.807566	0.830659	3	0.0115925	11	11	104.15	100.284	346.02	2040.03	0	16	BANP;BANP	NM_017869;NM_079837	86596622		chr16:88039616-88039904	Body;Body	N_Shore					16	86596623	86596627	intron (NM_001173543, intron 5 of 13)
356966	cg19809575	19621473	19621473	-0.0914667	-21.569	0.825291	4286.68	0	0.676539	0.916029	3	0.129858	14.6667	14.6667	87.9819	151.577	407.176	3879.5	1	0.916757	6568.15	0	0.879794	0.941456	3	0.0326096	12.3333	12.3333	88.939	242.892	439.069	6129.08	0	16	BANP;BANP	NM_017869;NM_079837	86602002		chr16:88044296-88044502	Body;Body	Island				rs78117324	16	86602003	86602007	intron (NM_001173543, intron 6 of 13)
376042	cg21048162	39604450	39604450	0.141168	20.3242	0.341014	9076.76	0	0.207427	0.420194	3	0.116351	6.66667	6.66667	206.637	249.9	5936.48	3140.28	1	0.199846	9025.72	0	0.178983	0.217556	3	0.0194786	7.33333	7.33333	470.717	139.555	7212.85	1812.87	0	14	BATF	NM_006399	75058109			TSS1500					rs2540106	14	75058110	75058114	promoter-TSS (NM_006399)
160858	cg08287940	65693320	65693320	-0.171024	-45.4207	0.673054	7683.05	0	0.529805	0.828194	3	0.14955	16.6667	16.6667	197.698	202.466	2483.32	5199.73	1	0.844078	7621.55	0	0.839029	0.84851	3	0.00477077	12.6667	12.6667	146.342	249.215	1104.91	6516.64	0	2			160200225					TRUE			rs357029	2	160200226	160200230	Intergenic
113186	cg05727149	26704426	26704426	-0.104154	-14.0526	0.73018	5595.99	0	0.649879	0.82492	3	0.088409	18	18	106.21	156.264	1465.63	4130.36	1	0.834334	5884.13	0	0.821189	0.848419	3	0.0136389	15.6667	15.6667	100.304	200.935	896.5	4987.63	0	16	CFDP1	NM_006324	73933302			Body		TRUE				16	73933303	73933307	intron (NM_006324, intron 5 of 6)
164171	cg08477158	30775483	30775483	-0.148825	-17.1268	0.481772	3532.84	0	0.383987	0.581486	3	0.0987636	12.6667	12.6667	130.987	86.2096	1766.15	1766.68	1	0.630597	3890.97	0	0.62281	0.63588	3	0.00688547	14	14	147.729	151.394	1373.71	2517.26	0	17	BCAS3;BCAS3	NM_001099432;NM_017679	56162449			Body;Body		TRUE				17	56162450	56162454	intron (NM_001099432, intron 5 of 24)
352651	cg19561607	61778385	61778385	-0.0824953	-15.2581	0.824411	5186.02	0	0.698344	0.888308	3	0.109181	13.6667	13.6667	133.298	209.184	829.271	4356.75	1	0.906906	5153.85	0	0.879759	0.931017	3	0.025763	15.6667	15.6667	95.3054	207.001	390.374	4763.48	0	12	BCAT1	NM_005504	24994440		chr12:25101607-25102073	TSS1500	S_Shore	TRUE				12	24994441	24994445	promoter-TSS (NM_001178092)
382875	cg21500300	52711383	52711383	-0.124625	-21.6636	0.708015	6554.67	0	0.619064	0.817721	3	0.100942	13	13	170.951	200.239	1845.29	4709.38	1	0.832641	6905.48	0	0.817479	0.85015	3	0.0164616	13	13	127.391	238.823	1077.59	5827.89	0	12	BCAT1	NM_005504	24993788		chr12:25101607-25102073	TSS1500	S_Shore					12	24993789	24993793	promoter-TSS (NM_001178092)
472763	cg27093403	31642303	31642303	-0.125915	-13.9783	0.612015	15694.4	0	0.506449	0.728603	3	0.111487	13	13	329.774	338.146	6090.47	9603.91	1	0.737929	16128.3	0	0.716599	0.758877	3	0.0211418	16.6667	16.6667	176.658	369.36	4174.37	11953.9	0	12	BCAT1	NM_005504	24974344			Body		TRUE				12	24974345	24974349	intron (NM_005504, intron 1 of 10)
220252	cg11753157	61792369	61792369	0.198855	39.4586	0.463062	5908.7	0	0.269062	0.593569	3	0.171317	15.3333	15.3333	255.687	154.981	3105.56	2803.14	1	0.264207	6038.64	0	0.247633	0.284871	3	0.0189528	16.6667	16.6667	195.045	102.816	4411.53	1627.11	0	14	BCL11B;BCL11B	NM_022898;NM_138576	98803771		chr14:99736040-99737584	Body;Body	N_Shelf					14	98803772	98803776	intron (NM_022898, intron 1 of 2)
351110	cg19466822	11637507	11637507	0.233608	55.0325	0.626121	832.062	0	0.526446	0.713939	3	0.0943072	10.3333	10.3333	60.2504	108.649	239.304	592.758	1	0.392512	682.558	0	0.330991	0.478908	3	0.0770315	16.3333	16.3333	87.224	63.0927	388.326	294.233	0	14	BCL11B;BCL11B	NM_022898;NM_138576	98796070			Body;Body		TRUE				14	98796071	98796075	intron (NM_022898, intron 1 of 2)
471154	cg26998529	74760332	74760332	0.157428	20.1777	0.477482	9024.98	0	0.327701	0.603357	3	0.139374	9.66667	9.66667	243.778	313.307	4700.89	4324.1	1	0.320054	9094.37	0	0.304024	0.328246	3	0.0138842	18.6667	18.6667	250.587	147.038	6149.53	2944.84	0	14	BCL11B;BCL11B	NM_022898;NM_138576	98790503			Body;Body		TRUE			rs12890254	14	98790504	98790508	intron (NM_138576, intron 2 of 3)
157785	cg08129129	44677388	44677388	0.149498	16.6818	0.591312	13173.1	0	0.472394	0.684457	3	0.108355	12.3333	12.3333	273.875	299.842	5367.59	7805.52	1	0.441814	14433.9	0	0.433394	0.455461	3	0.0119259	13.6667	13.6667	305.885	190.607	8005.59	6428.34	0	14	BCL11B;BCL11B	NM_022898;NM_138576	98783784		chr14:99711839-99713431	Body;Body	S_Shore	TRUE				14	98783785	98783789	intron (NM_138576, intron 2 of 3)
104788	cg05266474	73767415	73767415	0.159337	27.5649	0.356183	4442.27	0	0.219104	0.477421	3	0.129885	12	12	232.722	145.181	2847.55	1594.72	1	0.196846	4605.51	0	0.190218	0.202524	3	0.0062078	10.6667	10.6667	273.226	134.629	3678.26	927.245	0	14	BCL11B;BCL11B	NM_022898;NM_138576	98778489		chr14:99711839-99713431	Body;Body	N_Shelf	TRUE				14	98778490	98778494	intron (NM_138576, intron 2 of 3)
199753	cg10515131	44795398	44795398	0.135092	30.0182	0.233649	8587.3	0	0.116298	0.343244	3	0.113672	14.3333	14.3333	289.614	143.058	6560.67	2026.63	1	0.0985576	9953.12	0	0.0715883	0.120304	3	0.0247744	16	16	288.059	101.634	8964.45	988.668	0	14	BCL11B;BCL11B	NM_022898;NM_138576	98777761		chr14:99711839-99713431	Body;Body	N_Shelf			14:98777630-98777762		14	98777762	98777766	intron (NM_138576, intron 2 of 3)
415121	cg23580725	45617439	45617439	0.158881	23.9942	0.400411	2488.45	0	0.242396	0.535504	3	0.147893	12.6667	12.6667	126.219	86.0436	1428.9	1059.55	1	0.24153	2015.99	0	0.21964	0.266876	3	0.0238071	11.3333	11.3333	159.819	82.6912	1506.68	509.313	0	14	BCL11B;BCL11B	NM_022898;NM_138576	98777474			Body;Body				14:98777391-98777475		14	98777475	98777479	intron (NM_138576, intron 2 of 3)
367711	cg20500854	68768484	68768484	0.184454	31.0815	0.486646	516.71	0	0.352996	0.580932	3	0.118957	8	8	101.561	79.0818	211.207	305.503	1	0.302192	554.024	0	0.162619	0.423455	3	0.131379	12	12	106.452	67.3596	353.978	200.047	0	14	BCL11B;BCL11B	NM_022898;NM_138576	98777403			Body;Body				14:98777391-98777475		14	98777404	98777408	intron (NM_138576, intron 2 of 3)
408958	cg23202887	66620479	66620479	0.132545	14.3458	0.38546	16739	0	0.258392	0.482158	3	0.114933	14.6667	14.6667	353.175	315.915	10318	6421.01	1	0.252915	17430.1	0	0.248918	0.257168	3	0.00413082	12.3333	12.3333	397.491	209.038	12990.9	4439.17	0	14	BCL11B;BCL11B	NM_022898;NM_138576	98761125			Body;Body		TRUE				14	98761126	98761130	intron (NM_022898, intron 2 of 2)
262473	cg14150354	15702314	15702314	0.141821	14.3826	0.497545	14880.8	0	0.408132	0.590683	3	0.0913322	12	12	289.763	220.662	7510.25	7370.52	1	0.355723	15876.2	0	0.346656	0.369849	3	0.0123964	13	13	404.548	152.828	10198.6	5677.61	0	14	BCL11B;BCL11B	NM_022898;NM_138576	98759990			Body;Body		TRUE				14	98759991	98759995	intron (NM_022898, intron 2 of 2)
60352	cg02963266	32618455	25790394	0.192591	33.3511	0.53873	6431.46	0	0.363786	0.663093	3	0.155933	10	15	192.039	185.392	2925.05	3506.41	1	0.346139	6467.41	0	0.333635	0.355885	3	0.0113782	13.3333	12.3333	168.792	130.705	4193.58	2273.83	0	14	BCL11B;BCL11B	NM_022898;NM_138576	98751463			Body;Body		TRUE		14:98751461-98751551		14	98751464	98751468	intron (NM_022898, intron 2 of 2)
199643	cg10509607	48748405	48748405	0.171495	26.1661	0.466489	4161.68	0	0.325429	0.574425	3	0.12776	9	9	194.064	132.36	2166.93	1994.75	1	0.294994	3756.68	0	0.286133	0.299953	3	0.00769205	14.6667	14.6667	203.141	152.811	2618.56	1138.12	0	14	BCL11B;BCL11B	NM_022898;NM_138576	98728294			Body;Body		TRUE	TRUE	14:98728271-98728594		14	98728295	98728299	intron (NM_022898, intron 2 of 2)
302531	cg16452866	43709388	51758386	0.241174	61.3229	0.532032	9484.94	0	0.300881	0.709945	3	0.209664	13.6667	15.3333	321.465	287.784	4337.13	5147.81	1	0.290858	9441.76	0	0.279907	0.297041	3	0.00951001	11.6667	12.3333	314.459	203.167	6666.07	2775.7	0	14	BCL11B;BCL11B	NM_022898;NM_138576	98725429			Body;Body				14:98725296-98725501		14	98725430	98725434	intron (NM_022898, intron 2 of 2)
137052	cg07015803	30715427	17634419	0.201006	39.7311	0.477431	11106.2	0	0.253444	0.665388	3	0.208322	15.6667	13.3333	344.386	251.743	5786.4	5319.76	1	0.276424	11116.4	0	0.258422	0.290363	3	0.0163536	18.6667	16.3333	286.569	218.335	8014.15	3102.25	0	14	BCL11B;BCL11B	NM_022898;NM_138576	98725346			Body;Body				14:98725296-98725501		14	98725347	98725351	intron (NM_022898, intron 2 of 2)
418099	cg23756272	63663460	63663460	-0.143356	-18.3366	0.569522	6924.98	0	0.468791	0.700999	3	0.119118	13.6667	13.6667	175.962	195.71	2921.34	4003.63	1	0.712878	6439.76	0	0.684857	0.7529	3	0.0355735	15.3333	15.3333	159.406	214.377	1791.01	4648.74	0	18	BCL2	NM_000633	59055398			Body				18:59055308-59055399		18	59055399	59055403	intron (NM_000633, intron 2 of 2)
95577	cg04789403	18679305	18679305	-0.168452	-23.3112	0.419648	3510.26	0	0.300164	0.515508	3	0.109598	10.3333	10.3333	211.955	176.036	1981.79	1528.47	1	0.5881	4131.44	0	0.57298	0.597677	3	0.0132487	9.33333	9.33333	189.022	136.023	1645.12	2486.31	0	15			78058273					TRUE				15	78058274	78058278	Intergenic
477347	cg27366072	15731408	15731408	-0.108879	-20.9242	0.763626	9534.03	0	0.7023	0.870635	3	0.0930017	9.33333	9.33333	220.054	380.014	2178.69	7355.35	1	0.872505	9527.33	0	0.856206	0.895392	3	0.0204065	16.3333	16.3333	93.1565	280.268	1136.05	8391.27	0	12	BCL2L14;BCL2L14;BCL2L14	NM_030766;NM_138723;NM_138722	12114180			TSS1500;TSS1500;TSS1500						12	12114181	12114185	promoter-TSS (NM_138723)
193704	cg10168494	36608341	36608341	-0.167456	-24.7081	0.496511	12164.9	0	0.373833	0.619173	3	0.12267	9.66667	9.66667	277.683	227.594	6089.75	6075.18	1	0.663967	12006.3	0	0.613925	0.713641	3	0.049859	9.66667	9.66667	222.17	189.444	4015.51	7990.75	0	3			189117877					TRUE				3	189117878	189117882	Intergenic
156421	cg08059719	32622506	32622506	0.153718	19.2354	0.461411	17565.5	0	0.318213	0.570525	3	0.129563	10	10	305.506	191.86	9510.02	8055.48	1	0.307692	19049.8	0	0.30036	0.316542	3	0.00819717	16.3333	16.3333	317.673	175.699	13160	5889.8	0	12			120928833							12:120928833-120929047		12	120928834	120928838	Intergenic
269272	cg14480046	40778369	55682350	0.207877	40.5954	0.548441	14464.8	0	0.371223	0.68809	3	0.16174	15.6667	14.6667	213.641	297.307	6428.94	8035.85	1	0.340564	14163.5	0	0.321518	0.355277	3	0.0172919	11.3333	9.33333	302.535	207.719	9306.26	4857.2	0	12			120928963							12:120928833-120929047	rs75384067	12	120928964	120928968	Intergenic
360660	cg20029201	72803494	72803494	0.139303	13.9016	0.476374	3774.41	0	0.338214	0.583615	3	0.125588	14.3333	14.3333	197.92	148.535	1912.12	1862.29	1	0.337072	3677.04	0	0.323784	0.356809	3	0.0174317	12	12	166.147	144.876	2405.14	1271.9	0	11	BCL9L	NM_182557	118287023		chr11:118781060-118781732	TSS1500	S_Shore		TRUE			11	118287024	118287028	promoter-TSS (NM_182557)
165110	cg08530075	60798454	60798454	-0.196364	-67.5785	0.671314	11913.5	0	0.616077	0.748309	3	0.0687483	10.6667	10.6667	312.863	262.005	3856.67	8056.8	1	0.867678	11528	0	0.81048	0.897427	3	0.0495483	13.3333	13.3333	132.324	288.471	1486.25	10041.7	0	11	BDNFOS	NR_002832	27502959			Body						11	27502960	27502964	intron (NR_002832, intron 1 of 7)
89546	cg04466886	55665388	55665388	-0.134214	-13.4583	0.530299	20602.2	0	0.413237	0.679443	3	0.135972	15.6667	15.6667	321.611	269.064	9702.45	10899.7	1	0.664513	20041	0	0.643374	0.67728	3	0.0184385	16.6667	16.6667	219.892	399.918	6676.75	13364.3	0	16			65078692					TRUE	TRUE			16	65078693	65078697	intron (NM_001197224, intron 4 of 4)
26806	cg01283625	59795454	59795454	-0.110059	-13.9914	0.701927	2641.48	0	0.581927	0.78847	3	0.107259	13.3333	13.3333	115.679	147.694	727.838	1913.65	1	0.811986	2804.15	0	0.803853	0.81662	3	0.00706604	15	15	107.123	136.503	446.07	2358.08	0	10			13608105		chr10:13570128-13570864		N_Shelf					10	13608106	13608110	Intergenic
218286	cg11642298	68631410	68631410	-0.143895	-20.0392	0.594177	10453.3	0	0.481808	0.709644	3	0.11395	15.3333	15.3333	275.353	199.143	4193.93	6259.39	1	0.738073	9950.4	0	0.723429	0.761012	3	0.0201177	16.3333	16.3333	170.213	400.103	2543.92	7406.49	0	3	BFSP2	NM_003571	134676431			Body		TRUE				3	134676432	134676436	intron (NM_003571, intron 6 of 6)
445649	cg25465065	38794354	38794354	0.221798	60.3829	0.769894	10127.7	0	0.624297	0.931189	3	0.154047	11.3333	11.3333	194.974	372.701	2349.75	7777.98	1	0.548096	11129.7	0	0.461728	0.659269	3	0.101079	9.33333	9.33333	217.847	243.355	4922.74	6206.99	0	1	PMF1	NM_007221	154464989			Body						1	154464990	154464994	intron (NM_001199654, intron 2 of 4)
217279	cg11580676	62757388	69655454	-0.0604241	-14.9649	0.895398	16368.7	0	0.865201	0.949532	3	0.0469858	16	12.3333	123.577	324.398	1643	14725.7	1	0.955822	16263.6	0	0.951556	0.959465	3	0.00399105	10.6667	16	84.6329	507.231	622.563	15641	0	1	BGLAP	NM_199173	154478039		chr1:156215368-156215899	TSS1500	N_Shelf		TRUE			1	154478040	154478044	promoter-TSS (NM_199173)
216293	cg11519176	12741442	12741442	-0.13862	-14.87	0.528021	8206.01	0	0.400253	0.626378	3	0.115896	10.3333	10.3333	137.282	175.242	3770.63	4435.38	1	0.666642	9223.66	0	0.644515	0.678891	3	0.019199	15	15	203.506	189.261	3018.76	6204.9	0	1	BGLAP	NM_199173	154478425		chr1:156215368-156215899	TSS200	N_Shelf		TRUE		rs1800247	1	154478426	154478430	promoter-TSS (NM_199173)
432733	cg24670453	28689388	55775453	-0.205993	-43.7335	0.252782	1061.62	0	0.22543	0.286608	3	0.0310984	20	14	75.7405	46.5294	771.371	290.251	1	0.458776	1083.59	0	0.427411	0.485683	3	0.0293902	16.6667	16	61.0545	82.6449	543.276	540.312	0	1	BGLAP	NM_199173	154478516		chr1:156215368-156215899	TSS200	N_Shelf		TRUE			1	154478517	154478521	promoter-TSS (NM_199173)
225163	cg12036877	32735367	16680373	-0.166698	-41.2507	0.668872	13316.9	0	0.555743	0.796561	3	0.121067	11.6667	11.3333	261.115	308.581	4289.69	9027.23	1	0.83557	14254.5	0	0.823617	0.852164	3	0.0148286	13.6667	16.3333	157.538	485.114	2251.3	12003.2	0	1	BGLAP	NM_199173	154478520		chr1:156215368-156215899	TSS200	N_Shelf		TRUE			1	154478521	154478525	promoter-TSS (NM_199173)
413582	cg23480985	67631367	67631367	-0.141167	-15.8057	0.285184	3867.22	0	0.196265	0.401167	3	0.105098	12.6667	12.6667	157.012	95.8616	2727.93	1139.28	1	0.426351	3835.15	0	0.409012	0.436394	3	0.0150788	13.6667	13.6667	139.134	148.749	2160.26	1674.89	0	3			4993700		chr3:5019876-5022223		N_Shore			3:4993686-4993911		3	4993701	4993705	Intergenic
458337	cg26269881	42615373	42615373	-0.200246	-36.9702	0.416886	2368.14	0	0.327811	0.52091	3	0.0974133	15.3333	15.3333	110.547	106.566	1354.62	1013.53	1	0.617132	2214.5	0	0.609374	0.624597	3	0.00761591	13	13	167.103	156.92	785.62	1428.88	0	3	BHLHE40	NM_003670	4998310		chr3:5024760-5024967	Body	N_Shore					3	4998311	4998315	intron (NM_003670, intron 4 of 4)
383605	cg21544415	29688401	29688401	-0.113075	-13.1267	0.675898	5954.77	0	0.582484	0.79382	3	0.107778	12.6667	12.6667	210.048	283.999	1855.18	4099.59	1	0.788972	6171.94	0	0.784761	0.796972	3	0.00693085	12.6667	12.6667	111.922	200.706	1222.92	4949.02	0	12			26179953									12	26179954	26179958	Intergenic
149808	cg07690768	41736369	41736369	-0.122693	-16.6732	0.669917	15954.2	0	0.560378	0.768955	3	0.104684	13.6667	13.6667	226.003	428.736	5236.19	10718	1	0.79261	15182.3	0	0.763011	0.83065	3	0.0346004	17	17	161.344	432.334	3101.32	12081	0	12	BICD1;BICD1	NM_001714;NM_001003398	32262200			Body;Body		TRUE	TRUE		rs161974	12	32262201	32262205	intron (NM_001003398, intron 2 of 8)
239296	cg12923994	56698343	65734420	0.082611	16.3804	0.912596	14707.8	0	0.891603	0.948565	3	0.0312955	14.6667	17.6667	116.787	548.638	1198.7	13509.1	1	0.829985	16220.9	0	0.795886	0.862326	3	0.0332551	10.3333	14	167.015	590.558	2637.97	13582.9	0	22	MICAL3	NM_015241	16657981		chr22:18275679-18275922	Body	S_Shelf			22:16657954-16658230		22	16657982	16657986	intron (NM_015241, intron 29 of 31)
278145	cg14971586	41692507	41692507	-0.161288	-28.8474	0.603464	11013.3	0	0.46645	0.763808	3	0.150046	11.6667	11.6667	243.484	319.758	4248.98	6764.31	1	0.764752	10812.4	0	0.745049	0.788758	3	0.0221697	14.3333	14.3333	185.92	328.761	2442.28	8370.1	0	22	BIK	NM_001197	41839593		chr22:43505951-43506167	5'UTR	S_Shelf					22	41839594	41839598	intron (NM_001197, intron 1 of 4)
457256	cg26207239	40808482	40808482	0.143211	15.2633	0.471473	21690	0	0.372907	0.551737	3	0.090809	16.3333	16.3333	332.938	282.656	11536.3	10153.7	1	0.328262	24281.9	0	0.326504	0.330804	3	0.00225457	14.6667	14.6667	413.922	253.007	16280.6	8001.28	0	11	BIRC2	NM_001166	101737146			Body		TRUE				11	101737147	101737151	intron (NM_001256163, intron 3 of 8)
423033	cg24062389	70637368	70637368	-0.110524	-22.0708	0.764412	3799.39	0	0.682759	0.844044	3	0.0806617	14.3333	14.3333	77.4245	208.46	835.586	2963.81	1	0.874936	3662.8	0	0.861634	0.891022	3	0.0148907	18.3333	18.3333	70.9954	186.87	367.675	3295.12	0	13	BIVM;BIVM	NM_001159596;NM_017693	102276448			Body;Body		TRUE	TRUE		rs6491711	13	102276449	102276453	intron (NM_001204425, intron 5 of 22)
290590	cg15742700	65610418	65610418	-0.104597	-16.2869	0.747944	9776.1	0	0.698992	0.814668	3	0.059851	13.6667	13.6667	200.372	309.413	2379.56	7396.54	1	0.852541	9403.81	0	0.833756	0.86488	3	0.0165329	11	11	167.565	289.625	1301.68	8102.13	0	8	BLK	NM_001715	11388262			TSS1500						8	11388263	11388267	promoter-TSS (NM_001715)
171803	cg08901339	16626444	16626444	-0.117848	-16.0878	0.687292	8213.86	0	0.5957	0.809355	3	0.110038	10.3333	10.3333	251.357	192.629	2520.77	5693.1	1	0.80514	7980.84	0	0.79288	0.813088	3	0.0107718	14	14	137.231	310.103	1478.14	6502.7	0	10	BLNK;BLNK;BLNK;BLNK	NM_001114094;NM_013314;NM_001114094;NM_013314	98021251			5'UTR;5'UTR;1stExon;1stExon						10	98021252	98021256	promoter-TSS (NM_001258442)
238855	cg12894711	52769493	52769493	-0.12585	-13.1245	0.595922	15890.3	0	0.464715	0.726658	3	0.130972	14.3333	14.3333	254.67	276.939	6396.37	9493.96	1	0.721771	16141.5	0	0.678189	0.744101	3	0.0377472	17.3333	17.3333	222.676	328.11	4461.82	11679.7	0	7	BLVRA	NM_000712	43788474			Body		TRUE				7	43788475	43788479	intron (NM_001253823, intron 3 of 8)
157842	cg08131309	47714490	47714490	-0.148127	-19.8711	0.562195	5703.02	0	0.405918	0.699126	3	0.147558	13	13	178.866	214.042	2409.48	3293.54	1	0.710322	6130.72	0	0.700138	0.720378	3	0.0101208	12.3333	12.3333	191.965	245.51	1705.24	4425.48	0	15	BMF;BMF;BMF;BMF	NM_033503;NM_001003943;NM_001003942;NM_001003940	38186423		chr15:40401053-40401298	TSS1500;TSS1500;TSS1500;5'UTR	N_Shore		TRUE			15	38186424	38186428	promoter-TSS (NM_001003942)
239395	cg12929983	49624330	49624330	-0.178138	-34.2664	0.567854	7490.25	0	0.393338	0.752255	3	0.179663	11.6667	11.6667	215.099	232.062	3200.11	4290.14	1	0.745992	7809.3	0	0.721063	0.763185	3	0.0221013	12.6667	12.6667	166.786	303.985	1910.37	5898.93	0	15	BMF;BMF;BMF;BMF	NM_033503;NM_001003943;NM_001003942;NM_001003940	38186296		chr15:40401053-40401298	TSS1500;TSS1500;TSS1500;5'UTR	N_Shelf		TRUE			15	38186297	38186301	promoter-TSS (NM_001003942)
203885	cg10763374	19632397	19632397	-0.134365	-13.0368	0.513295	5580.73	0	0.396699	0.660004	3	0.13421	14.3333	14.3333	183.89	159.412	2699.28	2881.44	1	0.64766	5194	0	0.583619	0.687424	3	0.0559991	10.6667	10.6667	210.082	264.451	1766.26	3427.74	0	10	COMMD3;BMI1	NM_012071;NM_005180	22648864		chr10:22604907-22605632	Body;TSS1500	S_Shelf					10	22648865	22648869	intron (NM_001204062, intron 5 of 13)
73979	cg03658557	30737368	30737368	-0.144642	-14.9634	0.423024	4367.46	0	0.319049	0.584652	3	0.141877	9.66667	9.66667	223.519	251.214	2513.18	1854.29	1	0.567666	4440.32	0	0.53497	0.612325	3	0.0400412	8.66667	8.66667	183.968	196.236	1870.33	2569.99	0	4	BMPR1B	NM_001203	96231340			5'UTR						4	96231341	96231345	promoter-TSS (NM_001256794)
290209	cg15721134	74760476	74760476	-0.140236	-16.4844	0.555822	5723	0	0.436289	0.668087	3	0.11607	13.6667	13.6667	160.331	238.342	2494.96	3228.04	1	0.696058	5857.18	0	0.6453	0.725822	3	0.0441754	15.6667	15.6667	143.457	172.616	1713.64	4143.53	0	10			133656667							10:133656667-133656962		10	133656668	133656672	Intergenic
174565	cg09069499	20772385	20772385	-0.121704	-23.0724	0.729555	6446.15	0	0.632261	0.851411	3	0.111621	12.6667	12.6667	133.618	200.595	1656.62	4789.53	1	0.851259	6435.12	0	0.847444	0.856044	3	0.0043818	11.6667	11.6667	163.592	247.638	872.967	5562.15	0	8	PPP2R2A	NM_002717	26272827			Body		TRUE				8	26272828	26272832	intron (NM_002717, intron 4 of 9)
474373	cg27187580	26601452	26601452	-0.326364	-137.185	0.38497	3944.86	0	0.279753	0.457777	3	0.0933321	11.6667	11.6667	165.708	174.631	2390.92	1553.94	1	0.711333	4323.99	0	0.581446	0.916627	3	0.179864	15	15	110.19	152.814	1129.63	3194.36	0	3			114410176		chr3:112930437-112931506		N_Shelf					3	114410177	114410181	Intergenic
374522	cg20954870	43668439	43668439	-0.144471	-26.3027	0.660111	6447.5	0	0.524069	0.784118	3	0.130442	12	12	171.808	223.483	2142.48	4305.02	1	0.804582	6448.88	0	0.781362	0.817352	3	0.020142	13	13	142.405	196.003	1184.9	5263.98	0	5			173002860					TRUE				5	173002861	173002865	Intergenic
237998	cg12836863	45719477	45719477	-0.153169	-25.7653	0.613194	10086.5	0	0.499053	0.747695	3	0.125565	19.3333	19.3333	187.962	232.553	3748.88	6337.58	1	0.766363	10827.9	0	0.759267	0.775753	3	0.0084789	14.6667	14.6667	178.768	264.466	2453.13	8374.74	0	13	BRCA2	NM_000059	31787023		chr13:32889533-32889900	TSS1500	N_Shore					13	31787024	31787028	promoter-TSS (NM_000059)
6880	cg00326788	29795405	29795405	-0.231896	-139.774	0.713719	7049.58	0	0.703027	0.720478	3	0.00936679	14.3333	14.3333	163.052	231.208	1948.06	5101.52	1	0.945615	6851.52	0	0.935812	0.951456	3	0.00854137	18	18	76.8965	216.395	279.943	6571.58	0	6			33042024		chr6:32935896-32936792		N_Shore					6	33042025	33042029	Intergenic
49848	cg02448295	21728441	21728441	-0.0945082	-16.8054	0.0706107	2313.28	0	0.0536695	0.0970186	3	0.0231732	11.6667	11.6667	166.909	58.5736	2141.66	171.616	1	0.165119	2076.92	0	0.0742443	0.302417	3	0.120963	14.6667	14.6667	177.017	60.3699	1709.56	367.354	0	6	BRD2;BRD2	NM_001113182;NM_005104	33049104		chr6:32939275-32940954	Body;Body	S_Shore					6	33049105	33049109	intron (NM_001199456, intron 1 of 11)
342521	cg18888137	66695301	66695301	-0.172007	-32.0258	0.578713	10184.7	0	0.468339	0.719483	3	0.128301	10.6667	10.6667	364.538	214.713	4191.13	5993.52	1	0.75072	10068.9	0	0.742131	0.76311	3	0.0109936	10.3333	10.3333	188.762	401.586	2438.29	7630.63	0	6	BRD2;BRD2	NM_001113182;NM_005104	33053737			Body;Body					rs71717220	6	33053738	33053742	exon (NM_001199456, exon 8 of 12)
156190	cg08044694	56744393	56744393	-0.139692	-15.5583	0.537188	13408.9	0	0.420877	0.674927	3	0.128373	14.3333	14.3333	246.969	185.399	6160.84	7248.04	1	0.67688	13131.1	0	0.644737	0.69466	3	0.0278891	13.6667	13.6667	223.13	432.851	4209.57	8921.51	0	19	BRD4;BRD4	NM_058243;NM_014299	15252927			TSS1500;TSS1500		TRUE	TRUE			19	15252928	15252932	promoter-TSS (NM_058243)
361427	cg20078972	73725488	73725488	-0.179865	-36.0271	0.57606	9674.45	0	0.419583	0.735893	3	0.158182	17	17	199.521	222.225	3970.15	5704.3	1	0.755925	9882.72	0	0.751656	0.758395	3	0.00371272	16	16	144.055	327.916	2338.51	7544.21	0	19	BRD4;BRD4	NM_058243;NM_014299	15252832			TSS1500;TSS1500		TRUE	TRUE			19	15252833	15252837	promoter-TSS (NM_058243)
106211	cg05342816	37691350	37691350	-0.075891	-14.8685	0.845056	8590.39	0	0.789421	0.935133	3	0.0787258	17.6667	17.6667	119.929	299.805	1270.57	7319.81	1	0.920947	8146.52	0	0.885456	0.941861	3	0.0308989	15	15	68.1414	325.924	546.534	7599.98	0	8	ZNF707;ZNF707;ZNF707	NM_001100598;NM_173831;NM_001100599	144847118		chr8:144776009-144776734	Body;Body;Body	N_Shore			8:144846644-144847282		8	144847119	144847123	intron (NM_173831, intron 6 of 6)
337349	cg18568335	14619401	14619401	-0.144147	-22.6963	0.627325	10049.4	0	0.505781	0.750032	3	0.12213	9	9	250.276	352.581	3682.94	6366.44	1	0.771472	10011.8	0	0.756807	0.794986	3	0.0205703	14	14	188.347	332.108	2211.3	7800.52	0	14	PACS2;PACS2	NM_015197;NM_001100913	104863550		chr14:105796420-105796749	Body;Body	N_Shelf	TRUE				14	104863551	104863555	intron (NM_015197, intron 1 of 23)
457385	cg26216323	11713321	11713321	-0.128552	-15.4194	0.619696	4751.74	0	0.544827	0.713606	3	0.0859853	12.3333	12.3333	116.365	171.907	1762.01	2989.73	1	0.748248	4434.71	0	0.728808	0.765958	3	0.0186352	17.6667	17.6667	111.143	171.757	1039.29	3395.41	0	8	RAB11FIP1;RAB11FIP1;RAB11FIP1	NM_025151;NM_001002233;NM_001002814	37841351			Body;Body;Body		TRUE				8	37841352	37841356	intron (NM_001002814, intron 5 of 5)
360753	cg20035362	59785455	59785455	-0.126629	-27.387	0.737166	2980.86	0	0.649073	0.85261	3	0.104488	15	15	96.6209	137.406	703.989	2276.87	1	0.863795	3008.45	0	0.842638	0.899944	3	0.0314571	12.3333	12.3333	82.724	175.142	329.194	2679.26	0	3	C3orf10	NM_018462	10136366		chr3:10157129-10157612	Body	S_Shelf					3	10136367	10136371	intron (NM_018462, intron 1 of 2)
285954	cg15465743	22622446	22622446	0.124119	18.9463	0.810866	11716.3	0	0.689237	0.873129	3	0.105344	15.3333	15.3333	140.261	272.088	2196.61	9519.73	1	0.686747	14139.4	0	0.623603	0.761578	3	0.069726	16	16	199.906	256.512	4418.37	9721	0	11	BRSK2	NM_003957	1369721		chr11:1410119-1412346	Body	S_Shore			11:1369669-1369722		11	1369722	1369726	intron (NR_046331, intron 1 of 20)
322425	cg17658113	73650382	41623485	0.123479	21.273	0.833224	11914.1	0	0.680596	0.915029	3	0.132294	12.6667	16	191.361	426.32	1945.95	9968.16	1	0.709745	12787.7	0	0.622239	0.791191	3	0.084639	15.3333	13	264.22	338.381	3721.45	9066.24	0	11	BRSK2	NM_003957	1369858		chr11:1410119-1412346	Body	S_Shore			11:1369827-1369892		11	1369859	1369863	intron (NR_046331, intron 1 of 20)
427412	cg24341911	39725368	39725368	-0.163583	-21.381	0.407332	7703.25	0	0.278751	0.555954	3	0.139684	10.3333	10.3333	194.208	242.734	4483.15	3220.1	1	0.570915	7641.22	0	0.560597	0.579382	3	0.00952857	13.3333	13.3333	256.374	321.342	3221.47	4419.74	0	21			39611391		chr21:40684370-40686324		S_Shelf					21	39611392	39611396	intron (NR_046655, intron 2 of 2)
34640	cg01686739	37714394	37714394	-0.151889	-21.7243	0.567794	10192	0	0.464175	0.702019	3	0.12184	13.3333	13.3333	273.997	255.547	4348.2	5843.76	1	0.719683	10944.9	0	0.709805	0.730643	3	0.0104611	16.3333	16.3333	172.701	273.782	3002.79	7942.14	0	12	BTBD11	NM_001018072	106379677			Body		TRUE				12	106379678	106379682	intron (NM_001018072, intron 1 of 16)
36797	cg01797169	55729463	55729463	-0.137946	-13.7848	0.495247	16956.2	0	0.372026	0.620891	3	0.12445	11	11	321.406	278.559	8424.48	8531.7	1	0.633192	16900	0	0.62298	0.650617	3	0.0151647	10.3333	10.3333	260.061	377.834	6143.51	10756.5	0	12	BTBD11	NM_001018072	106235619		chr12:107711603-107714107	TSS1500	N_Shore				rs68094061	12	106235620	106235624	promoter-TSS (NM_001018072)
110354	cg05571310	73800389	73800389	-0.0923102	-17.6566	0.0599863	8647.37	0	0.0416932	0.0797971	3	0.0190972	15.6667	15.6667	303.692	81.9003	8127.18	520.188	1	0.152297	10894.9	0	0.124282	0.169876	3	0.0245233	13.3333	13.3333	353.828	136.908	9219.26	1675.62	0	17	KIF19	NM_153209	69861949		chr17:72350346-72350711	Body	Island			17:69861942-69862196		17	69861950	69861954	exon (NM_153209, exon 18 of 20)
375009	cg20981848	21735412	53734467	-0.191858	-48.4273	0.610498	2109.28	0	0.403846	0.79726	3	0.19746	15	12.6667	104.532	125.748	696.559	1412.72	1	0.802356	2253.53	0	0.761539	0.846804	3	0.0427484	12.6667	16.6667	85.8733	196.463	369.144	1884.39	0	20	BTBD3;BTBD3	NM_014962;NM_181443	11847258			Body;Body		TRUE				20	11847259	11847263	intron (NM_014962, intron 1 of 3)
400489	cg22690339	73795386	73795386	-0.14805	-28.7461	0.664344	2818.9	0	0.563128	0.800323	3	0.122359	17	17	92.2168	122.469	883.002	1935.9	1	0.812394	2614.4	0	0.785235	0.830535	3	0.0239587	10.6667	10.6667	78.815	198.733	404.296	2210.11	0	6	BTBD9;BTBD9;BTBD9	NM_001099272;NM_152733;NM_052893	38357039			Body;Body;Body		TRUE				6	38357040	38357044	intron (NM_001099272, intron 8 of 10)
424716	cg24157392	43743504	13804471	0.278894	94.2031	0.51105	2629.04	0	0.291689	0.635314	3	0.190531	10.6667	14	195.521	123.772	1220.5	1408.54	1	0.232155	2670.33	0	0.200832	0.27438	3	0.0379664	13.3333	14.3333	166.928	83.6348	2029.24	641.095	0	3	BTLA;BTLA	NM_181780;NM_001085357	113700663			Body;Body						3	113700664	113700668	intron (NM_181780, intron 1 of 4)
391445	cg22068371	73639453	73639453	0.144186	18.5264	0.710949	2614.32	0	0.644783	0.792188	3	0.0748498	12.3333	12.3333	104.222	144.224	681.32	1933	1	0.566763	2375.16	0	0.557545	0.575869	3	0.00916255	12	12	135.328	110.935	971.817	1403.35	0	6	BTN3A1;BTN3A1;BTN3A1;BTN3A1	NM_001145008;NM_007048;NM_001145009;NM_194441	26515484			Body;Body;Body;Body						6	26515485	26515489	intron (NM_001145008, intron 3 of 9)
327424	cg17979445	64801325	64801325	0.132565	49.4342	0.929447	1688.66	0	0.911784	0.954076	3	0.0219901	5.66667	5.66667	55.118	247.113	20.7934	1667.87	1	0.796882	1773.97	0	0.70386	0.858111	3	0.0818925	5	5	78.6069	215.304	277.985	1495.99	0	6			26453032									6	26453033	26453037	Intergenic
320596	cg17525495	23756335	54758307	-0.118651	-18.8077	0.709883	9950.41	0	0.593896	0.850877	3	0.130303	16	16.3333	175.511	238.571	2740.57	7209.83	1	0.828534	10746.1	0	0.809377	0.861467	3	0.0286469	17.6667	12.3333	132.752	356.895	1751.39	8994.7	0	17	BZRAP1;BZRAP1	NM_004758;NM_024418	53756733		chr17:56401728-56402343	Body;Body	Island	TRUE	TRUE			17	53756734	53756738	intron (NM_001261835, intron 5 of 31)
364417	cg20283498	51611360	51611360	-0.161927	-22.1005	0.486085	14809.6	0	0.363392	0.63164	3	0.135577	11	11	298.848	351.459	7615.01	7194.61	1	0.648012	15320.9	0	0.644868	0.651906	3	0.00357835	13	13	296.489	405.348	5325.98	9994.88	0	10	CDH23;CDH23	NM_052836;NM_022124	73057923			Body;Body		TRUE				10	73057924	73057928	intron (NM_022124, intron 11 of 67)
214142	cg11376341	37665354	31765496	-0.0833799	-14.1834	0.814866	13409.3	0	0.721178	0.866993	3	0.0813081	12.6667	14.6667	202.88	404.61	2388.49	11020.8	1	0.898246	13867.8	0	0.883306	0.914826	3	0.0158237	13	16	160.625	331.453	1327.63	12540.2	0	10			21836158		chr10:21797632-21799341		N_Shore			10:21836158-21836569	rs7083214	10	21836159	21836163	Intergenic
117604	cg05964918	72711323	72711323	0.146238	19.2678	0.71155	8102.43	0	0.614828	0.802596	3	0.0940127	16	16	165.41	241.527	2271.56	5830.88	1	0.565312	7778.19	0	0.525888	0.589738	3	0.0344656	11.3333	11.3333	194.175	236.598	3332.59	4445.6	0	10	C10orf129	NM_207321	96943943			TSS200						10	96943944	96943948	promoter-TSS (NM_207321)
177016	cg09217157	39735301	39735301	-0.167629	-22.9855	0.420515	4072.26	0	0.368407	0.471282	3	0.0514506	12.3333	12.3333	178.936	145.459	2311.15	1761.11	1	0.588144	4205.16	0	0.554506	0.630456	3	0.0387108	9.33333	9.33333	251.037	137.811	1671.04	2534.11	0	10	ENTPD1;ENTPD1;ENTPD1;ENTPD1;ENTPD1;ENTPD1;ENTPD1	NM_001164179;NM_001164178;NM_001164183;NM_001164181;NM_001164182;NM_001776;NM_001098175	97614881			Body;Body;Body;Body;Body;Body;Body		TRUE	TRUE			10	97614882	97614886	intron (NM_001098175, intron 9 of 9)
96614	cg04843821	65737502	65737502	-0.251447	-67.6789	0.404697	1984.81	0	0.189804	0.672256	3	0.2455	12.3333	12.3333	111.969	74.5362	1056.95	927.862	1	0.656145	2147.21	0	0.572993	0.809594	3	0.133046	14	14	98.3598	114.425	699.599	1447.61	0	10	C10orf68	NM_024688	33056638			Body						10	33056639	33056643	intron (NM_024688, intron 8 of 22)
291664	cg15818008	58759419	58759419	-0.139612	-18.6364	0.600433	3137.19	0	0.432261	0.757745	3	0.163014	13.3333	13.3333	151.746	131.322	1195.01	1942.19	1	0.740045	3267.63	0	0.725326	0.757398	3	0.0161975	14	14	97.0588	157.006	771.267	2496.36	0	11	C11orf34	NM_001145024	111631380			Body		TRUE				11	111631381	111631385	exon (NM_001145024, exon 2 of 4)
201481	cg10611016	40723440	40723440	-0.122844	-19.5758	0.698161	6463.84	0	0.57058	0.815555	3	0.122805	14.3333	14.3333	148.655	157.608	1860.09	4603.75	1	0.821005	6381.94	0	0.816028	0.826373	3	0.0051838	14.6667	14.6667	91.1841	231.352	1061.22	5320.72	0	11	C11orf42	NM_173525	6182335			TSS1500						11	6182336	6182340	Intergenic
186121	cg09737095	13730432	13730432	0.208805	43.1429	0.491897	4651.65	0	0.477177	0.508972	3	0.016028	11.6667	11.6667	185.898	170.337	2313.35	2338.3	1	0.283092	5155.53	0	0.199631	0.346736	3	0.0755277	15.3333	15.3333	225.853	105.541	3656.27	1499.27	0	11	KCNJ5	NM_000890	128292898			3'UTR						11	128292899	128292903	3' UTR (NM_000890, exon 3 of 3)
328319	cg18033092	14604459	14604459	-0.112322	-16.5181	0.717204	8780.56	0	0.614015	0.816812	3	0.101446	13.3333	13.3333	176.372	224.677	2397.08	6383.48	1	0.829525	9008.05	0	0.81251	0.840043	3	0.0148724	11	11	97.7333	278.588	1450.98	7557.07	0	11	C11orf49;C11orf49;C11orf49;C11orf49	NM_001003677;NM_024113;NM_001003676;NM_001003678	46981089			Body;Body;Body;Body		TRUE				11	46981090	46981094	intron (NM_001003676, intron 2 of 7)
60740	cg02981078	57634326	57634326	0.166341	22.4018	0.574415	2484.57	0	0.444448	0.730489	3	0.144796	16.3333	16.3333	155.95	132.76	973.718	1510.86	1	0.408073	1898.95	0	0.378864	0.447904	3	0.0357246	11	11	131.9	85.0412	1086.23	812.712	0	12	C12orf29	NM_001009894	86952142		chr12:88429105-88429606	TSS1500	N_Shore					12	86952143	86952147	Intergenic
7534	cg00355804	10793420	17734387	-0.145574	-24.8632	0.642499	3123.7	0	0.525169	0.745461	3	0.110846	13.3333	13	113.008	177.321	1058.03	2065.67	1	0.788073	3016.37	0	0.767975	0.798543	3	0.01741	16.6667	14.3333	95.8962	176.583	566.256	2450.11	0	12			115587950					TRUE				12	115587951	115587955	Intergenic
295161	cg16023065	63707317	63707317	-0.0906253	-18.1312	0.811821	6796.6	0	0.64861	0.901486	3	0.141574	9	9	172.493	200.516	1165.85	5630.75	1	0.902447	6968.15	0	0.89428	0.908625	3	0.00737664	15.3333	15.3333	97.7413	220.976	590.519	6377.63	0	12	C12orf54	NM_152319	47161645			TSS1500						12	47161646	47161650	promoter-TSS (NM_152319)
110159	cg05559648	50618370	50618370	0.128616	18.2678	0.297818	3059.99	0	0.186388	0.382919	3	0.100876	16	16	104.876	83.5059	2098.18	961.806	1	0.169203	2567.67	0	0.14752	0.196195	3	0.024768	13.6667	13.6667	148.149	61.9871	2123.89	443.78	0	12			91488083					TRUE				12	91488084	91488088	Intergenic
461015	cg26419287	45633360	45633360	-0.232866	-81.879	0.598563	17979.3	0	0.534945	0.651182	3	0.0588939	13	13	439.049	448.609	7219.67	10759.7	1	0.831429	15882.1	0	0.755525	0.87431	3	0.0659196	12.3333	12.3333	227.644	379.574	2612.57	13269.5	0	14	NID2	NM_007361	51552447			Body		TRUE				14	51552448	51552452	intron (NM_007361, intron 14 of 21)
459361	cg26326621	48748409	31705482	-0.124037	-32.4669	0.769749	14326.4	0	0.69145	0.897448	3	0.111531	12.6667	9.33333	280.304	301.656	3228.03	11098.4	1	0.893786	14779.7	0	0.875077	0.912396	3	0.0186599	16	9.66667	106.605	423.753	1464.99	13314.7	0	14	C14orf166B	NM_194287	76402736			Body		TRUE				14	76402737	76402741	intron (NM_194287, intron 12 of 13)
375001	cg20981219	68628406	68628406	-0.11411	-19.4165	0.733523	10321.3	0	0.636934	0.831776	3	0.0974313	10.3333	10.3333	182.432	277.332	2692.91	7628.43	1	0.847633	9865.77	0	0.83707	0.853666	3	0.0091781	14.6667	14.6667	128.69	355.534	1425.16	8440.61	0	14			76454953					TRUE				14	76454954	76454958	Intergenic
298134	cg16207263	73656494	73656494	-0.161892	-20.7641	0.406176	9174.43	0	0.304754	0.544738	3	0.124229	11	11	365.279	273.826	5321.35	3853.08	1	0.568068	9034.54	0	0.561248	0.579739	3	0.0101556	13	13	227.084	212.652	3841.96	5192.57	0	14			98483139					TRUE				14	98483140	98483144	Intergenic
159148	cg08200043	30756439	30756439	0.159534	27.1409	0.753254	4834.44	0	0.654381	0.847789	3	0.0967766	12.3333	12.3333	120.821	230.338	1104.79	3729.64	1	0.59372	4722.97	0	0.577458	0.620583	3	0.0234363	13.3333	13.3333	113.669	170.302	1853.26	2869.71	0	14			103927545							14:103927529-103927967		14	103927546	103927550	Intergenic
405464	cg22991506	40698367	40698367	0.133902	14.0093	0.405657	17141.7	0	0.267728	0.507419	3	0.123871	15	15	328.537	274.12	10161.9	6979.78	1	0.271754	17368.1	0	0.265277	0.2831	3	0.0098584	19	19	352.599	186.318	12626.9	4741.18	0	14	C14orf182	NM_001012706	49537991		chr14:50470015-50470419	Body	N_Shore	TRUE	TRUE			14	49537992	49537996	intron (NM_001012706, intron 1 of 3)
221014	cg11798182	32802480	32802480	0.151847	19.8245	0.425545	7853.49	0	0.251576	0.588162	3	0.16858	10.6667	10.6667	267.45	201.912	4426.53	3426.97	1	0.273697	8308.66	0	0.263233	0.289869	3	0.0142058	14.3333	14.3333	253.935	128.621	6004.69	2303.97	0	14	C14orf64	NR_015430	97514266			TSS200						14	97514267	97514271	promoter-TSS (NR_015430)
299379	cg16278496	67810451	71621335	0.174318	31.5019	0.397023	14839.1	0	0.227232	0.5414	3	0.158618	17.3333	16.3333	297.622	231.908	8888.53	5950.56	1	0.222705	15307.2	0	0.212349	0.237727	3	0.0133172	17.6667	14.3333	329.963	199.517	11878.5	3428.69	0	14	C14orf64	NR_015430	97514229			TSS200						14	97514230	97514234	promoter-TSS (NR_015430)
295816	cg16062483	74634321	13614376	0.153933	19.7955	0.447137	12361.1	0	0.256259	0.617004	3	0.181288	17.3333	11.6667	322.993	201.664	6769.49	5591.61	1	0.293204	12982.2	0	0.275772	0.306007	3	0.0156401	19	17.6667	297.257	169.691	9139.1	3843.1	0	14	C14orf64	NR_015430	97514170			Body						14	97514171	97514175	promoter-TSS (NR_015430)
5644	cg00263248	43641457	43641457	0.169561	26.2943	0.444401	6437.1	0	0.263574	0.591903	3	0.166682	15.3333	15.3333	260.111	139.319	3522.4	2914.7	1	0.27484	6482.26	0	0.265723	0.288712	3	0.0122101	13.6667	13.6667	219.385	139.611	4672.78	1809.48	0	14	C14orf64	NR_015430	97513904			Body						14	97513905	97513909	intron (NR_015430, intron 1 of 2)
248995	cg13496119	65755402	21652357	0.207727	40.2261	0.574804	1865.38	0	0.379274	0.76039	3	0.190752	12.6667	14	129.844	133.249	744.145	1121.23	1	0.367076	1550.49	0	0.357737	0.371764	3	0.00808787	11	12.3333	106.929	103.082	944.99	605.5	0	14			97410759					TRUE				14	97410760	97410764	Intergenic
403510	cg22872349	16603473	16603473	0.158889	21.9746	0.440025	4928.99	0	0.212433	0.615729	3	0.206594	9.33333	9.33333	172.902	240.709	2728.57	2200.41	1	0.281136	4882.5	0	0.253777	0.301292	3	0.0245631	13.3333	13.3333	323.301	117.165	3478.19	1404.31	0	15			79197800		chr15:81410715-81411067		Island			15:79197774-79198122	rs76939470	15	79197801	79197805	Intergenic
188787	cg09888468	34719379	43806444	0.160132	20.1625	0.546256	13023	0	0.322073	0.664919	3	0.194259	13.3333	11.3333	302.102	267.081	5507.8	7515.2	1	0.386124	11841.1	0	0.282967	0.444023	3	0.0895597	10	9.33333	341.693	186.885	7182.9	4658.2	0	15			79197908		chr15:81410715-81411067		Island			15:79197774-79198122	rs2663939	15	79197909	79197913	Intergenic
156265	cg08049519	37601419	37601419	0.155087	19.0974	0.486582	9157.94	0	0.262952	0.626795	3	0.19574	16.6667	16.6667	204.653	207.971	4623.78	4534.16	1	0.331495	9124.76	0	0.28701	0.385011	3	0.0496207	14	14	297.657	133.816	6052.37	3072.39	0	15			79199935		chr15:81410715-81411067		S_Shore					15	79199936	79199940	Intergenic
438892	cg25029264	39751508	39751508	0.0981475	14.3964	0.196645	5262.44	0	0.0816063	0.266228	3	0.100354	12	12	211.26	122.969	4198.28	1064.16	1	0.0984976	5494.14	0	0.0719974	0.113899	3	0.0230505	15	15	319.284	84.8971	4943.6	550.54	0	15	C15orf26	NM_173528	79213402		chr15:81426499-81426702	TSS1500	N_Shore		TRUE			15	79213403	79213407	promoter-TSS (NM_173528)
471919	cg27045999	25664378	25664378	0.115356	14.6848	0.272175	12376.1	0	0.166696	0.326185	3	0.0913564	9.66667	9.66667	451.452	169.963	8994.99	3381.14	1	0.156819	12183.1	0	0.132996	0.175327	3	0.0216604	15.3333	15.3333	342.193	119.781	10272.1	1911.03	0	15	C15orf26	NM_173528	79213599		chr15:81426499-81426702	TSS200	Island		TRUE	15:79213489-79213757		15	79213600	79213604	promoter-TSS (NM_173528)
341673	cg18837035	12652416	12652416	0.102479	14.7316	0.21196	16292.9	0	0.11419	0.262144	3	0.0846811	12.3333	12.3333	437.392	211.055	12813.1	3479.7	1	0.109481	15706.7	0	0.0644864	0.138274	3	0.0394719	10.6667	10.6667	694.057	151.745	14002.6	1704.03	0	15	C15orf26	NM_173528	79213652		chr15:81426499-81426702	TSS200	Island		TRUE	15:79213489-79213757		15	79213653	79213657	promoter-TSS (NM_173528)
328234	cg18028999	35747461	37620301	0.142353	28.8828	0.267265	17588.8	0	0.121982	0.351192	3	0.126324	11.3333	14.3333	473.404	239.521	12733.4	4855.44	1	0.124912	16880.9	0	0.0737622	0.152588	3	0.044347	12.3333	13.6667	401.469	172.975	14815.7	2065.2	0	15	C15orf26	NM_173528	79213665		chr15:81426499-81426702	TSS200	Island		TRUE	15:79213489-79213757		15	79213666	79213670	promoter-TSS (NM_173528)
191715	cg10064060	51614457	51614457	-0.16026	-21.9376	0.295049	9916.56	0	0.219062	0.389503	3	0.0867083	13.3333	13.3333	328.875	174.903	6994.6	2921.96	1	0.455309	11155.2	0	0.430042	0.504476	3	0.0425856	15.6667	15.6667	294.624	192.051	6060.55	5094.68	0	16	C16orf45;C16orf45	NM_001142469;NM_033201	15510655			Body;Body		TRUE				16	15510656	15510660	intron (NM_001142469, intron 1 of 5)
70115	cg03466717	57758336	57758336	-0.234323	-61.9354	0.489797	7099.15	0	0.367445	0.636926	3	0.136439	14.6667	14.6667	193.476	150.418	3548.03	3551.12	1	0.72412	6870.22	0	0.708883	0.738339	3	0.0147544	14	14	182.546	239.105	1823.47	5046.75	0	16	ZNF423	NM_015069	48121871			Body		TRUE				16	48121872	48121876	intron (NM_001271620, intron 5 of 7)
185637	cg09705457	28774474	55619376	-0.0822865	-16.9544	0.0395059	10643.4	0	0.0272174	0.0476538	3	0.0108291	12.3333	17.6667	355.627	99.0601	10220.5	422.881	1	0.121792	12730.9	0	0.0944116	0.151898	3	0.0288401	9.66667	18.6667	445.204	239.344	11153.4	1577.52	0	16			45381644		chr16:46823932-46824263		Island			16:45381419-45381734		16	45381645	45381649	Intergenic
18431	cg00874817	18705411	62726476	-0.087896	-14.6597	0.0666361	14273.9	0	0.0546244	0.0869855	3	0.0177186	16.6667	14.3333	390.937	100.681	13309	964.93	1	0.154532	16402.8	0	0.118885	0.218939	3	0.055884	14.6667	11.6667	436.913	191.969	13844.7	2558.08	0	16			45381556		chr16:46823932-46824263		Island			16:45381419-45381734		16	45381557	45381561	Intergenic
25229	cg01200104	51753461	51753461	0.0802128	17.4808	0.92344	2813.91	0	0.916945	0.934745	3	0.00982683	11.6667	11.6667	64.2985	184.235	124.933	2688.98	1	0.843227	2941.3	0	0.779266	0.92605	3	0.0751881	7.33333	7.33333	179.648	173.815	362.86	2578.44	0	16			85776943							16:85776943-85777402		16	85776944	85776948	Intergenic
42428	cg02067584	34748320	34748320	-0.141204	-20.8952	0.622277	7376.52	0	0.481811	0.787601	3	0.154403	13.3333	13.3333	245.648	235.026	2681.48	4695.04	1	0.76348	7583.09	0	0.758097	0.770471	3	0.00634197	16.6667	16.6667	124.692	215.306	1718.11	5864.98	0	17	C17orf59	NM_017622	8035277		chr17:8092418-8093706	TSS1500	S_Shore					17	8035278	8035282	promoter-TSS (NM_017622)
113834	cg05768005	67687446	67687446	-0.154867	-18.4615	0.434087	4642.99	0	0.32937	0.582082	3	0.131798	12.6667	12.6667	253.931	138.353	2552.97	2090.02	1	0.588954	5138.15	0	0.581826	0.60195	3	0.0112722	15.3333	15.3333	120.364	181.385	2052.21	3085.95	0	17	C17orf59	NM_017622	8035211		chr17:8092418-8093706	TSS1500	S_Shore				rs73245443	17	8035212	8035216	promoter-TSS (NM_017622)
259037	cg13984746	31612316	31612316	-0.148803	-19.4856	0.549448	10691.9	0	0.439702	0.689171	3	0.127408	11.6667	11.6667	235.086	185.683	4663.59	6028.32	1	0.698251	11545.8	0	0.683075	0.70594	3	0.0131433	13	13	186.693	308.803	3426.8	8118.97	0	17	HEXDC	NM_173620	77991701		chr17:80397431-80397642	Body	S_Shore	TRUE	TRUE	17:77991107-77991901		17	77991702	77991706	intron (NM_173620, intron 9 of 11)
371768	cg20756026	53647446	53647446	-0.281617	-89.9147	0.321939	21328.4	0	0.263132	0.388737	3	0.0631825	12.6667	12.6667	519.745	268.668	14387	6941.45	1	0.603556	20489.5	0	0.538263	0.679007	3	0.0709198	11.6667	11.6667	305.986	392.837	8104.37	12385.1	0	17	HEXDC	NM_173620	77987818		chr17:80393470-80393752	Body	S_Shore			17:77987705-77987897		17	77987819	77987823	intron (NM_173620, intron 6 of 11)
226895	cg12131208	17735507	35785470	-0.0925807	-21.8869	0.823117	9016.81	0	0.749738	0.931129	3	0.0955265	12.6667	18.6667	113.783	365.107	1488.1	7528.71	1	0.915697	9743.41	0	0.896668	0.93642	3	0.0199301	14	15	112.821	381.497	712.197	9031.22	0	17	C17orf64	NM_181707	55854482		chr17:58498711-58499332	TSS200	S_Shore	TRUE			rs11658642	17	55854483	55854487	promoter-TSS (NM_181707)
44495	cg02172058	27646392	27646392	-0.11603	-17.0851	0.705992	7443.42	0	0.645255	0.797291	3	0.0804939	18.6667	18.6667	150.627	199.93	2103.75	5339.68	1	0.822022	7062.81	0	0.815836	0.831507	3	0.00833994	19.6667	19.6667	105.392	199.64	1174.73	5888.08	0	17	C17orf64;C17orf64	NM_181707;NM_181707	55854693		chr17:58498711-58499332	1stExon;5'UTR	S_Shore					17	55854694	55854698	promoter-TSS (NM_181707)
441080	cg25172968	54788391	54788391	-0.144415	-15.1068	0.449982	22163.5	0	0.393858	0.481969	3	0.0487633	15.3333	15.3333	320.37	210.813	12143.6	10019.9	1	0.594397	22079.4	0	0.530866	0.635749	3	0.0558488	12.3333	12.3333	380.222	375.413	9015.92	13063.5	0	17	C17orf74	NM_175734	7269857			1stExon						17	7269858	7269862	exon (NM_175734, exon 1 of 3)
278241	cg14976569	53705467	61602466	-0.116231	-20.8987	0.735985	10873.3	0	0.652711	0.854674	3	0.105537	11.6667	10.3333	217.883	447.082	2843.19	8030.12	1	0.852215	10915.3	0	0.84638	0.856474	3	0.00522851	11.3333	6.66667	192.441	336.533	1527	9388.26	0	19	C19orf10	NM_019107	4618105		chr19:4669927-4670528	Body	N_Shelf					19	4618106	4618110	intron (NM_019107, intron 2 of 5)
394727	cg22294740	58683473	32616340	-0.182772	-36.9991	0.569593	14272.2	0	0.459579	0.676906	3	0.108689	12	14	315.854	375.029	6031.58	8240.67	1	0.752364	15304.2	0	0.725963	0.793092	3	0.0357838	12.3333	16.3333	219.89	397.094	3705.79	11598.4	0	19	LINGO3	NM_001101391	2245961		chr19:2294886-2295101	5'UTR	Island		TRUE	19:2245859-2246093		19	2245962	2245966	intron (NM_001101391, intron 1 of 1)
156413	cg08059112	65677392	65677392	-0.136389	-17.0819	0.596319	19950.2	0	0.503166	0.697183	3	0.0972381	14	14	296.73	379.508	8036.54	11913.7	1	0.732709	18394.3	0	0.72058	0.751385	3	0.0164132	13	13	287.517	506.776	4843.04	13551.3	0	19	LINGO3	NM_001101391	2245887		chr19:2294886-2295101	5'UTR	Island		TRUE	19:2245859-2246093		19	2245888	2245892	intron (NM_001101391, intron 1 of 1)
212289	cg11263257	73675460	73675460	0.111952	17.8135	0.841876	3512.93	0	0.824695	0.855228	3	0.0156222	14.3333	14.3333	91.6289	170.632	471.061	3041.87	1	0.729924	3410.96	0	0.681944	0.786589	3	0.0528602	11	11	130.09	210.949	856.628	2554.33	0	19			18557054		chr19:18699422-18700554		N_Shelf					19	18557055	18557059	Intergenic
317561	cg17344770	60749383	60749383	-0.150087	-22.6269	0.592951	8325.99	0	0.455862	0.745097	3	0.145204	11.3333	11.3333	244.986	189.354	3413.93	4912.06	1	0.743038	7972.27	0	0.716686	0.772082	3	0.0277958	17	17	127.51	230.434	1977.92	5994.35	0	19	C19orf71	NM_001135580	3488694			TSS1500						19	3488695	3488699	TTS (NM_016263)
66451	cg03281139	35783337	36715461	-0.131492	-41.3201	0.778839	9349.87	0	0.732259	0.868642	3	0.0777901	12.6667	19.6667	138.214	419.926	2007.21	7342.66	1	0.910331	9257.28	0	0.894058	0.92671	3	0.0163262	14.6667	15.3333	118.844	407.835	745.524	8511.76	0	19	NFIC;NFIC	NM_005597;NM_205843	3402135		chr19:3452458-3452738	Body;Body	N_Shore	TRUE	TRUE			19	3402136	3402140	intron (NM_005597, intron 7 of 8)
20325	cg00967073	52775486	52775486	-0.173272	-25.4069	0.435171	10234.5	0	0.314396	0.554223	3	0.119923	13	13	314.289	219.326	5757.52	4476.99	1	0.608443	9696.43	0	0.596801	0.618498	3	0.0109354	21	21	191.986	199.291	3735.11	5961.32	0	1			242510310					TRUE			rs75928203	1	242510311	242510315	Intergenic
225205	cg12039595	56782505	56782505	-0.127576	-13.3289	0.587098	12954.4	0	0.462953	0.702419	3	0.119977	16	16	204.711	314.805	5305.37	7649.04	1	0.714674	13006.5	0	0.695958	0.733596	3	0.0188201	13.3333	13.3333	243.9	322.128	3647.09	9359.4	0	1			242547082					TRUE			rs60165190	1	242547083	242547087	Intergenic
32578	cg01573306	32617349	32617349	-0.108034	-20.8436	0.766182	2433.33	0	0.678755	0.89038	3	0.1105	13	13	74.273	152.238	457.268	1976.06	1	0.874216	2352.53	0	0.820503	0.905734	3	0.0467498	14.3333	14.3333	78.6046	136.651	214.789	2137.74	0	1	DNM3;DNM3	NM_015569;NM_001136127	170597023			Body;Body		TRUE			rs9425573	1	170597024	170597028	intron (NM_015569, intron 17 of 20)
280010	cg15078958	43803301	43803301	0.142811	14.9221	0.482397	19846.3	0	0.396932	0.553259	3	0.07918	10	10	522	371.189	10248.7	9597.67	1	0.339586	21261.4	0	0.327765	0.357657	3	0.0158956	13.6667	13.6667	554.376	263.432	13983.9	7277.55	0	1			10920243									1	10920244	10920248	Intergenic
1473	cg00062020	37764365	43783470	0.13264	30.5892	0.866111	1536.62	0	0.793363	0.925098	3	0.0669368	10.3333	13.3333	59.567	139.182	124.033	1412.59	1	0.733471	1668.28	0	0.653057	0.800681	3	0.0746922	11.3333	11.3333	107.013	172.318	376.581	1291.7	0	1	C1orf180	NR_027379	84873407			TSS200						1	84873408	84873412	promoter-TSS (NR_027379)
87162	cg04340595	27741443	15657455	0.172336	28.2551	0.43013	14056.6	0	0.295932	0.541036	3	0.124201	14.3333	18.6667	203.13	263.663	7952.68	6103.93	1	0.257795	13394.8	0	0.247983	0.272106	3	0.0126754	14.6667	17.6667	412.389	242.349	9915.76	3478.99	0	1	CLSTN1;CLSTN1	NM_014944;NM_001009566	9711761		chr1:9790292-9790704	3'UTR;3'UTR	N_Shore			1:9711737-9711787		1	9711762	9711766	TTS (NM_001009566)
154906	cg07970040	14659431	41602445	0.202254	37.705	0.554568	9859.6	0	0.34742	0.719423	3	0.189573	13	11.3333	272.624	240.863	4190.15	5669.45	1	0.352314	9402.06	0	0.309182	0.390531	3	0.0408966	13.3333	13.6667	314.538	160.701	6047.71	3354.35	0	1	CLSTN1;PIK3CD;CLSTN1	NM_014944;NM_005026;NM_001009566	9711752		chr1:9790292-9790704	3'UTR;3'UTR;3'UTR	N_Shore			1:9711737-9711787		1	9711753	9711757	TTS (NM_001009566)
146268	cg07499142	63657374	31795317	0.158056	30.2801	0.323334	10127.7	0	0.186888	0.445652	3	0.12996	11.3333	12.6667	439.451	167.005	6856.46	3271.22	1	0.165278	10654.3	0	0.154334	0.171463	3	0.00950496	10.3333	11	295.547	188.79	8881.48	1772.84	0	1	PIK3CD	NM_005026	9711302		chr1:9790292-9790704	3'UTR	N_Shore			1:9711289-9711389		1	9711303	9711307	TTS (NM_001009566)
354578	cg19678111	14750495	14750495	0.117799	17.1679	0.816553	8112.85	0	0.767347	0.847637	3	0.0431041	12.3333	12.3333	171.385	293.45	1436.4	6676.44	1	0.698754	8863.69	0	0.483238	0.820952	3	0.1872	15	15	125.263	284.521	2657.25	6206.44	0	1	C1orf226;C1orf226	NM_001135240;NM_001085375	160617991			Body;TSS200						1	160617992	160617996	promoter-TSS (NM_001085375)
165151	cg08532079	25660453	25660453	-0.212522	-88.9444	0.678931	8357.56	0	0.234298	0.914482	3	0.38529	11.6667	11.6667	2887.7	656.946	3800.89	4556.67	1	0.891453	5619.14	0	0.887146	0.897617	3	0.00547668	9.66667	9.66667	128.682	293.51	522.235	5096.91	0	1	C1orf227	NM_001024601	211074821			Body						1	211074822	211074826	intron (NM_001024601, intron 2 of 2)
241216	cg13051977	39600332	60682436	-0.213729	-72.9689	0.633644	2718.41	0	0.479914	0.819097	3	0.171802	11.3333	13	124.596	158.465	919.814	1798.6	1	0.847373	2911.59	0	0.836872	0.860323	3	0.0119158	16	14	69.7235	181.085	356.452	2555.14	0	1	C1orf228	NM_001145636	44920588			5'UTR		TRUE				1	44920589	44920593	intron (NM_001145636, intron 1 of 11)
431260	cg24578937	29742367	29742367	-0.149564	-18.6944	0.524767	10920.3	0	0.423276	0.631449	3	0.104183	14.6667	14.6667	182.217	272.617	5133.73	5786.56	1	0.674331	11693.2	0	0.661876	0.684811	3	0.0115941	15	15	173.851	236.707	3734.81	7958.43	0	1	PRKCZ;PRKCZ;PRKCZ	NM_001033581;NM_001033582;NM_002744	2080674			Body;Body;Body				1:2080544-2080950		1	2080675	2080679	intron (NM_001242874, intron 7 of 14)
6325	cg00300046	59606337	59606337	0.125969	14.4002	0.745154	8836.93	0	0.587142	0.855112	3	0.140299	18	18	108.665	242.608	2198.48	6638.45	1	0.619185	9208.62	0	0.61176	0.625522	3	0.0069449	16.3333	16.3333	209.439	252.824	3445.32	5763.3	0	1	PRKCZ;PRKCZ;PRKCZ	NM_001033581;NM_001033582;NM_002744	2074455		chr1:2082314-2082529	Body;Body;Body	S_Shelf			1:2074371-2074456		1	2074456	2074460	intron (NM_001242874, intron 6 of 14)
87304	cg04347414	33641316	36655483	0.155174	19.2411	0.481591	8886.15	0	0.255113	0.659905	3	0.206649	11.3333	14.6667	277.562	265.349	4760.18	4125.96	1	0.326417	9787.5	0	0.293234	0.350782	3	0.02977	15	11	273.345	145.335	6557.88	3229.62	0	1	PRKCZ;PRKCZ;PRKCZ	NM_001033581;NM_001033582;NM_002744	2074379		chr1:2082314-2082529	Body;Body;Body	S_Shore			1:2074371-2074456		1	2074380	2074384	intron (NM_001242874, intron 6 of 14)
429079	cg24445388	20792430	20792430	0.150724	21.7689	0.727217	5743.31	0	0.538765	0.850087	3	0.165699	17	17	122.155	228.708	1542.21	4201.1	1	0.576493	5465.79	0	0.568191	0.580862	3	0.00719313	16	16	199.753	191.339	2256.16	3209.62	0	1	PRKCZ;PRKCZ;PRKCZ	NM_001033581;NM_001033582;NM_002744	2074251		chr1:2082314-2082529	Body;Body;Body	S_Shore			1:2074094-2074252		1	2074252	2074256	intron (NM_001242874, intron 6 of 14)
469946	cg26930596	27705414	27705414	-0.131884	-19.849	0.658675	11691.2	0	0.532922	0.805513	3	0.137513	10	10	292.907	362.466	3863.64	7827.52	1	0.790559	12045.3	0	0.780393	0.801845	3	0.0107694	8.66667	8.66667	251.219	366.133	2446.96	9598.39	0	1	PRKCZ;PRKCZ;PRKCZ	NM_001033581;NM_001033582;NM_002744	2072175		chr1:2082314-2082529	Body;Body;Body	Island			1:2072175-2072366	rs61729814	1	2072176	2072180	exon (NM_001033582, exon 6 of 15)
38786	cg01892977	32810312	32810312	0.130996	16.5293	0.753005	17882.5	0	0.736207	0.76739	3	0.015731	10.3333	10.3333	272.057	567.443	4344.28	13538.2	1	0.622009	20692.5	0	0.590213	0.646134	3	0.0287384	11.6667	11.6667	352.05	562.062	7763.91	12928.6	0	16	C1QTNF8	NM_207419	1079734		chr16:1139732-1139937	3'UTR	Island					16	1079735	1079739	3' UTR (NM_207419, exon 5 of 5)
401736	cg22771759	63691435	63691435	-0.148383	-24.3459	0.184073	8314.61	0	0.141761	0.24651	3	0.0551988	17	17	263.151	101.69	6739.17	1575.44	1	0.332456	9981.67	0	0.32501	0.3379	3	0.00667379	10	10	426.611	187.447	6626.21	3355.46	0	13			23800376		chr13:24902292-24902696		Island			13:23800293-23800714		13	23800377	23800381	Intergenic
429713	cg24484138	41775461	41775461	-0.143382	-17.7443	0.557513	6177.61	0	0.387601	0.739983	3	0.176526	15.3333	15.3333	132.323	136.153	2665.61	3512	1	0.700895	6539.19	0	0.686371	0.715302	3	0.0144656	15.6667	15.6667	168.847	177.041	1886.83	4652.36	0	20	C20orf112	NM_080616	30533851		chr20:31070189-31072676	5'UTR	Island					20	30533852	30533856	intron (NM_001256798, intron 4 of 10)
278900	cg15013617	42614367	42614367	-0.15083	-18.1863	0.495282	7795.8	0	0.364819	0.621045	3	0.128177	9.33333	9.33333	228.922	169.917	3847.45	3948.35	1	0.646112	7192.88	0	0.620033	0.693944	3	0.0414802	6.66667	6.66667	267.85	233.447	2495.89	4696.99	0	20	C20orf141	NM_080739	2743378			TSS1500			TRUE			20	2743379	2743383	promoter-TSS (NM_080739)
118983	cg06039489	40662415	40662415	-0.127392	-15.1402	0.622566	3692.47	0	0.518306	0.713204	3	0.0981602	11.6667	11.6667	140.242	193.628	1337.63	2354.84	1	0.749958	3686.63	0	0.722397	0.784565	3	0.0316775	13.3333	13.3333	94.1815	145.449	854.526	2832.1	0	20	C20orf26;C20orf26;CRNKL1	NM_001167816;NM_015585;NM_016652	19985100		chr20:20032740-20033471	TSS200;5'UTR;TSS1500	S_Shelf					20	19985101	19985105	promoter-TSS (NM_016652)
197030	cg10357682	12766302	12766302	-0.131094	-20.2688	0.666868	7080.27	0	0.569191	0.79927	3	0.118905	9.33333	9.33333	177.794	305.546	2299.91	4780.36	1	0.797962	7201.86	0	0.773989	0.812011	3	0.0208638	8	8	153.416	347.353	1381.63	5820.23	0	20	C20orf27	NM_001039140	3693817		chr20:3748053-3749407	5'UTR	N_Shelf				rs74848036	20	3693818	3693822	intron (NR_047675, intron 1 of 5)
239026	cg12905767	50751320	50751320	-0.161212	-28.4118	0.59907	11913.9	0	0.509607	0.706277	3	0.0995282	14.6667	14.6667	241.854	343.209	4684.9	7229	1	0.760282	12865.3	0	0.750996	0.770413	3	0.00973617	10.6667	10.6667	235.879	436.273	3015.25	9850.04	0	20	C20orf96	NM_153269	210139		chr20:259789-260148	Body	S_Shore					20	210140	210144	intron (NM_080571, intron 4 of 10)
305661	cg16624482	52760433	69687476	-0.17438	-59.9622	0.713236	7665.02	0	0.550996	0.858885	3	0.154614	13.3333	15.6667	169.96	233.64	2072.52	5592.5	1	0.887615	8514.9	0	0.866536	0.899293	3	0.0182908	7	13.3333	145.966	351.99	866.868	7648.03	0	21	UMODL1;UMODL1	NM_173568;NM_001004416	42421195		chr21:43547871-43548089	Body;Body	S_Shore			21:42421100-42421196		21	42421196	42421200	intron (NM_001004416, intron 20 of 22)
171369	cg08880261	12622344	12622344	0.180463	31.9884	0.704599	17117	0	0.615637	0.830071	3	0.111782	15.3333	15.3333	253.299	460.766	5070.57	12046.4	1	0.524136	19476	0	0.441224	0.620687	3	0.0905055	17.3333	17.3333	235.304	292.895	9186.24	10289.7	0	21	UMODL1;UMODL1	NM_173568;NM_001004416	42420941		chr21:43547871-43548089	Body;Body	Island			21:42420755-42421001		21	42420942	42420946	exon (NM_001199528, exon 20 of 23)
356237	cg19766460	34683338	34683338	-0.12776	-32.848	0.0681325	13588.1	0	0.0657932	0.0726887	3	0.00394628	12.3333	12.3333	329.454	120.297	12653.8	934.347	1	0.195893	16635.4	0	0.116366	0.238702	3	0.0689397	16	16	536.668	187.733	13287.7	3347.66	0	21	UMODL1;UMODL1;C21orf128	NM_173568;NM_001004416;NR_027243	42401274		chr21:43526570-43526817	Body;Body;Body	S_Shore					21	42401275	42401279	intron (NM_001004416, intron 9 of 22)
349135	cg19344545	42647326	42647326	0.139702	14.6352	0.448723	15456.2	0	0.310072	0.54712	3	0.123544	15	15	241.98	221.971	8447.5	7008.7	1	0.309021	15898.7	0	0.295288	0.320112	3	0.0126212	13.6667	13.6667	362.46	200.522	10952.7	4946	0	21			44400001		chr21:45575451-45575833		Island			21:44399843-44400218		21	44400002	44400006	Intergenic
36269	cg01772743	39601385	39601385	0.170533	24.3013	0.520208	8502.27	0	0.356161	0.639051	3	0.146763	13	13	206.368	270.415	3963.31	4538.96	1	0.349676	7743.1	0	0.331043	0.371886	3	0.0206552	17.6667	17.6667	248.012	145.425	5002.71	2740.39	0	21			44400513		chr21:45575451-45575833		S_Shore					21	44400514	44400518	Intergenic
228570	cg12232731	71697384	42681335	0.195027	36.1679	0.665423	1225.16	0	0.48035	0.787412	3	0.162962	10	12	83.4707	142.435	352.268	872.89	1	0.470396	960.924	0	0.374279	0.520956	3	0.0832769	14.3333	10.6667	78.5857	81.8814	458.86	502.064	0	22	LOC150381;C22orf26	NR_027034;NM_018280	44830182		chr22:46449632-46450115	Body;TSS1500	S_Shore				rs7410432	22	44830183	44830187	intron (NR_027034, intron 1 of 2)
154681	cg07959070	47804338	47804338	-0.107909	-14.4615	0.717106	10546	0	0.644675	0.832062	3	0.100672	13.3333	13.3333	165.989	264.42	2906.89	7639.14	1	0.825014	10526.6	0	0.804537	0.851537	3	0.0240758	14	14	167.321	310.79	1771.9	8754.69	0	22	C22orf34	NR_026997	48412192		chr22:50025085-50026415	Body	Island	TRUE		22:48411108-48412193		22	48412193	48412197	intron (NR_026997, intron 1 of 5)
197021	cg10356904	63724398	63724398	-0.108372	-13.031	0.699171	3662.52	0	0.663219	0.759633	3	0.0526728	15.6667	15.6667	140.148	214.13	1027.34	2635.18	1	0.807543	3945.04	0	0.766986	0.842492	3	0.0380641	9.66667	9.66667	134.472	266.57	674.638	3270.41	0	22			48267781		chr22:49883068-49883385		N_Shore	TRUE				22	48267782	48267786	Intergenic
338138	cg18618674	33632340	33632340	-0.222541	-111.5	0.695381	14456.8	0	0.659356	0.759025	3	0.0552771	8.66667	8.66667	305.2	393.247	4335.37	10121.5	1	0.917922	13829.6	0	0.91556	0.919854	3	0.002179	12.3333	12.3333	114.632	487.171	1042.92	12786.7	0	12	KIAA0528	NM_014802	22585482		chr12:22696780-22697728	Body	N_Shelf					12	22585483	22585487	intron (NM_014802, intron 2 of 24)
223073	cg11908131	38630400	38630400	-0.134866	-26.3931	0.700718	3378.45	0	0.563758	0.86594	3	0.153061	12.6667	12.6667	101.224	194.305	926.207	2452.24	1	0.835584	3279.7	0	0.804985	0.873545	3	0.0348682	14	14	83.3867	184.347	460.878	2818.83	0	2	C2orf40	NM_032411	106051477		chr2:106681982-106682403	Body	S_Shelf					2	106051478	106051482	intron (NM_032411, intron 1 of 3)
375235	cg20995188	51651338	51651338	0.152193	18.0473	0.486483	9428.35	0	0.300399	0.641216	3	0.172558	11	11	239.833	293.094	4816.29	4612.06	1	0.33429	10527.5	0	0.33353	0.335169	3	0.000825938	5.33333	5.33333	285.425	130.333	6974.78	3552.73	0	2	UXS1	NM_025076	106079491			Body						2	106079492	106079496	intron (NR_045607, intron 13 of 13)
431798	cg24610259	36677324	73753327	0.177135	85.4089	0.197361	10306.9	0	0.0183865	0.302461	3	0.155781	15.3333	11.3333	294.94	174.136	8312.19	1994.66	1	0.0202267	12083.7	0	0.016494	0.0231941	3	0.00341501	11.3333	14.6667	418.484	85.3622	11840.9	242.8	0	2			232177618		chr2:232469147-232469379		Island	TRUE		2:232177372-232178298		2	232177619	232177623	Intergenic
242570	cg13143872	24637395	24637395	-0.148406	-17.2175	0.315417	3067.85	0	0.021154	0.488861	3	0.256194	14.3333	14.3333	128.122	127.246	1956.53	1111.32	1	0.463823	2678.8	0	0.221277	0.610722	3	0.211609	13	13	189.097	102.505	1383.47	1295.33	0	2	C2orf69	NM_153689	200487110		chr2:200775746-200776548	Body	S_Shelf					2	200487111	200487115	intron (NM_153689, intron 1 of 1)
100914	cg05060607	69740377	69740377	-0.157946	-31.4892	0.642387	8324.27	0	0.497302	0.795026	3	0.149006	16.3333	16.3333	177.428	234.39	2906.2	5418.07	1	0.800333	8179.01	0	0.786833	0.808991	3	0.0118466	15	15	138.665	230.857	1555.74	6623.27	0	12	C3AR1	NM_004054	8102658			Body						12	8102659	8102663	exon (NM_004054, exon 2 of 2)
415255	cg23590660	60659376	60659376	-0.18154	-32.2877	0.520694	12588.9	0	0.381093	0.686092	3	0.154127	8.66667	8.66667	322.059	242.007	5991.35	6597.5	1	0.702234	11861.9	0	0.698475	0.708914	3	0.00580053	13.6667	13.6667	212.349	303.029	3462.42	8399.43	0	12	FOXJ2	NM_018416	8096869			3'UTR						12	8096870	8096874	3' UTR (NM_018416, exon 11 of 11)
228297	cg12216435	70699430	70699430	0.155748	27.5546	0.337532	5327.12	0	0.205301	0.465559	3	0.13018	12	12	225.083	186.836	3448.86	1878.26	1	0.181784	5022.79	0	0.174231	0.188866	3	0.00732873	14.3333	14.3333	268.67	62.1989	4090.12	932.668	0	3	COPG	NM_016128	130478169		chr3:128997382-128997600	Body	N_Shore					3	130478170	130478174	intron (NM_016128, intron 23 of 23)
421131	cg23956648	46728495	46728495	-0.11671	-13.4076	0.659644	7813.31	0	0.597261	0.733032	3	0.0685513	15	15	171.706	210.868	2600.45	5212.87	1	0.776354	8014.93	0	0.734455	0.807023	3	0.0375649	9.66667	9.66667	142.001	307.224	1717.21	6297.71	0	3	IGF2BP2;IGF2BP2	NM_001007225;NM_006548	186961929			Body;Body		TRUE				3	186961930	186961934	intron (NM_001007225, intron 2 of 14)
59481	cg02923224	66661317	19610470	0.225971	50.1116	0.583335	3816.71	0	0.396253	0.709709	3	0.165312	12	16.3333	138.994	198.181	1508.89	2307.81	1	0.357364	3997.03	0	0.343784	0.380715	3	0.0203124	14.3333	11.3333	218.686	150.245	2532.81	1464.22	0	3	FHIT;FHIT	NM_001166243;NM_002012	60108125			Body;Body		TRUE				3	60108126	60108130	intron (NM_001166243, intron 5 of 9)
326117	cg17894779	62653367	62653367	0.200633	39.2104	0.673209	5107.38	0	0.562623	0.760796	3	0.101068	16.6667	16.6667	139.035	167.292	1585.8	3521.58	1	0.472576	5172.38	0	0.451296	0.496815	3	0.0229036	9.33333	9.33333	249.968	127.511	2679.44	2492.94	0	3	FHIT;FHIT	NM_001166243;NM_002012	60041445			Body;Body		TRUE				3	60041446	60041450	intron (NM_001166243, intron 5 of 9)
308990	cg16806041	70767450	70767450	0.220238	60.0615	0.40221	2801.28	0	0.249032	0.525952	3	0.140787	9	9	146.988	180.848	1607.28	1194	1	0.181972	2706.8	0	0.108488	0.226516	3	0.0641153	11.6667	11.6667	168.738	68.9243	2187.8	518.998	0	3	FHIT;FHIT	NM_001166243;NM_002012	59971305			Body;Body		TRUE				3	59971306	59971310	intron (NM_001166243, intron 7 of 9)
452434	cg25921543	13779364	13779364	0.163799	23.855	0.676101	5893.46	0	0.591207	0.741553	3	0.077036	11	11	187.081	205.972	1810.74	4082.72	1	0.512302	5725.26	0	0.495394	0.53648	3	0.021486	11.6667	11.6667	173.725	152.861	2747.03	2978.23	0	3	FHIT;FHIT	NM_001166243;NM_002012	59955802			Body;Body		TRUE				3	59955803	59955807	intron (NM_001166243, intron 7 of 9)
252824	cg13679804	50762389	50762389	-0.131012	-14.7051	0.59003	4639.19	0	0.450254	0.774011	3	0.166344	12.6667	12.6667	151.123	135.551	1779.17	2860.02	1	0.721042	4730.61	0	0.655014	0.757185	3	0.0572673	14	14	172.176	173.879	1242.69	3487.92	0	3			59709990					TRUE				3	59709991	59709995	TTS (NM_002012)
461236	cg26430305	17695432	17695432	-0.128932	-20.5887	0.680209	7419.94	0	0.570414	0.822973	3	0.129467	11.6667	11.6667	190.137	313.78	2281.46	5138.48	1	0.809142	7294.33	0	0.798251	0.822804	3	0.0125089	12.3333	12.3333	123.385	309.271	1314.95	5979.38	0	1	C4BPA	NM_000715	205344204			TSS200						1	205344205	205344209	promoter-TSS (NM_000715)
407930	cg23137881	30624354	30624354	-0.106612	-16.2794	0.739565	3342.78	0	0.622309	0.860542	3	0.11916	13.3333	13.3333	180.867	133.12	778.71	2564.07	1	0.846178	3592.63	0	0.800485	0.870289	3	0.0395909	12.3333	12.3333	95.905	180.226	473.667	3118.97	0	4	C4orf45	NM_152543	160077033			Body		TRUE				4	160077034	160077038	intron (NM_152543, intron 3 of 4)
268145	cg14422932	23808506	23808506	0.150702	28.2942	0.799807	6258.38	0	0.770402	0.815402	3	0.0254807	16.3333	16.3333	123.952	375.996	1168.31	5090.07	1	0.649105	6232.31	0	0.60577	0.699857	3	0.04748	9.33333	9.33333	242.846	342.595	2111.9	4120.41	0	4	STK32B	NM_018401	5425326			Body		TRUE				4	5425327	5425331	intron (NM_018401, intron 4 of 11)
284254	cg15361750	54667347	54667347	-0.153021	-18.1863	0.461112	3843.03	0	0.374661	0.533727	3	0.0804306	13	13	168.929	153.003	2024.82	1818.21	1	0.614133	4031.52	0	0.539955	0.685533	3	0.0728286	12.3333	12.3333	146.961	158.413	1487.46	2544.06	0	19	GPR77	NM_018485	52530972			TSS1500						19	52530973	52530977	intron (NM_001271749, intron 1 of 1)
198583	cg10451565	55778386	55778386	-0.151727	-17.2528	0.384643	3104.02	0	0.261764	0.535882	3	0.139242	9.66667	9.66667	136.398	118.709	1858.24	1245.78	1	0.536371	3303.13	0	0.523875	0.545509	3	0.0112011	15	15	84.648	132.612	1477.39	1825.74	0	19	GPR77	NM_018485	52531971			TSS1500						19	52531972	52531976	promoter-TSS (NM_018485)
33290	cg01610123	67781454	32761350	-0.137702	-15.0377	0.542247	10903.2	0	0.43853	0.656899	3	0.109594	7.66667	10.3333	436.256	259.675	4925.98	5977.22	1	0.679949	9956.03	0	0.621133	0.713284	3	0.0510871	9	6.66667	159.485	295.05	3098.8	6857.24	0	5			134797999					TRUE			rs17168308	5	134798000	134798004	Intergenic
172038	cg08916839	34624375	13683355	-0.119847	-24.1753	0.743315	19246.9	0	0.703208	0.766448	3	0.0348695	12	10.3333	165.641	495.396	4789.5	14457.4	1	0.863161	17469.7	0	0.776189	0.920364	3	0.0765587	14.3333	17.3333	169.332	464.121	2291.13	15178.5	0	5	AHRR	NM_020731	468575			Body			TRUE	5:468419-468926		5	468576	468580	intron (NM_020731, intron 5 of 11)
91150	cg04551776	17684345	17684345	0.132839	13.4024	0.675839	11936	0	0.603675	0.721597	3	0.0632406	13	13	194.732	379.864	3809.37	8126.62	1	0.543	12116.6	0	0.539895	0.546798	3	0.00350307	15.6667	15.6667	278.818	294.026	5483.31	6633.35	0	5	AHRR	NM_020731	446366			Body				5:446307-446485	rs6899226	5	446367	446371	intron (NM_020731, intron 4 of 11)
316521	cg17287155	35740456	29640455	0.151871	26.8525	0.782592	8004.3	0	0.669047	0.860594	3	0.100598	15	14	94.2843	245.028	1636.69	6367.61	1	0.630721	7466.08	0	0.616053	0.647371	3	0.0157531	14.6667	14.3333	145.166	201.421	2694.87	4771.22	0	5	AHRR	NM_020731	446347			Body				5:446307-446485	rs6899226	5	446348	446352	intron (NM_020731, intron 4 of 11)
258310	cg13948857	45710473	45710473	-0.139622	-13.3786	0.41351	10359.5	0	0.319329	0.513982	3	0.0974787	16	16	218.367	133.955	5937.38	4422.18	1	0.553133	11698.2	0	0.533311	0.568061	3	0.0178846	15.6667	15.6667	297.018	221.629	5183.73	6514.48	0	5	C5orf56	NM_001013717	131791655			Body		TRUE				5	131791656	131791660	intron (NR_045116, intron 2 of 3)
83071	cg04134528	31617460	31617460	0.145072	15.5853	0.48759	8762.15	0	0.357628	0.58488	3	0.117096	13.6667	13.6667	242.229	140.455	4410.07	4352.08	1	0.342518	9360.49	0	0.321534	0.364471	3	0.0214848	9.33333	9.33333	304.538	216.388	6120.31	3240.18	0	5			126452696					TRUE				5	126452697	126452701	Intergenic
4475	cg00207226	41629431	41629431	-0.124202	-19.3291	0.689945	8066.97	0	0.560467	0.83765	3	0.139488	15.6667	15.6667	187.562	228.37	2453.31	5613.66	1	0.814148	7894.66	0	0.806222	0.819348	3	0.0069748	17.3333	17.3333	112.702	243.209	1386.23	6508.43	0	5	FLJ44606;FLJ44606	NM_001164478;NM_001164479	126434999		chr5:126409006-126409327	5'UTR;5'UTR	N_Shore					5	126435000	126435004	intron (NM_001164478, intron 2 of 4)
339311	cg18698799	71781488	71781488	0.166314	23.1536	0.627278	3486.67	0	0.388953	0.934973	3	0.279542	9.66667	9.66667	173.678	178.863	1184.51	2302.16	1	0.460965	3242.46	0	0.32136	0.665946	3	0.181357	8.66667	8.66667	129.419	135.308	1623.18	1619.28	0	6	C6orf10	NM_006781	32409491			Body						6	32409492	32409496	intron (NM_006781, intron 14 of 22)
374725	cg20966357	61684419	61684419	-0.0817358	-15.3439	0.827531	5494.23	0	0.780494	0.893605	3	0.0589097	14	14	135.063	198.68	806.133	4688.1	1	0.909267	4401.99	0	0.890555	0.921141	3	0.0163992	13.3333	13.3333	87.4232	192.248	302.351	4099.64	0	6	C6orf10	NM_006781	32407654			Body					rs742582	6	32407655	32407659	intron (NM_006781, intron 15 of 22)
18435	cg00874877	56623311	56623311	0.136762	14.9634	0.685937	3810.36	0	0.610665	0.749143	3	0.0700233	17	17	101.907	152.621	1109.47	2700.89	1	0.549175	3236.81	0	0.438955	0.669379	3	0.115536	9.66667	9.66667	161.745	203.945	1433.14	1803.67	0	6	C6orf10	NM_006781	32380028			Body		TRUE				6	32380029	32380033	intron (NM_006781, intron 19 of 22)
143251	cg07333021	44730498	44730498	-0.102957	-13.0288	0.725336	7413.62	0	0.637185	0.816425	3	0.0896559	16.6667	16.6667	107.144	253.824	1968.8	5444.83	1	0.828293	7715.58	0	0.820484	0.839435	3	0.00990497	10.6667	10.6667	181.355	387.948	1239.89	6475.69	0	6	C6orf134	NM_024909	30720309		chr6:30614721-30615643	3'UTR	N_Shelf					6	30720310	30720314	3' UTR (NM_024909, exon 11 of 11).2
220162	cg11748260	32695457	32695457	-0.139784	-14.2547	0.489613	14849.9	0	0.378188	0.611218	3	0.116848	12.6667	12.6667	374.624	264.81	7499.67	7350.2	1	0.629397	15124	0	0.607047	0.647762	3	0.0206479	16.6667	16.6667	262.49	266.367	5560.37	9563.58	0	6	DHX16;DHX16	NM_001164239;NM_003587	30732374			Body;Body		TRUE				6	30732375	30732379	exon (NM_003587, exon 14 of 20)
180007	cg09379497	49707380	49707380	-0.13211	-19.4893	0.653703	11362.5	0	0.515344	0.792133	3	0.138395	11.6667	11.6667	128.805	255.353	3883.55	7478.94	1	0.785814	11504.9	0	0.773281	0.796451	3	0.0117009	13.6667	13.6667	133.832	311.369	2393.38	9111.55	0	6	DHX16;DHX16	NM_001164239;NM_003587	30732446			Body;Body		TRUE				6	30732447	30732451	exon (NM_003587, exon 14 of 20)
25456	cg01211396	24697451	24697451	-0.120452	-14.5869	0.655143	12110	0	0.55197	0.774246	3	0.111991	13	13	309.579	356.062	4118.96	7991.08	1	0.775595	12059	0	0.760855	0.792688	3	0.0160462	14	14	210.415	269.962	2639.8	9419.25	0	6	DHX16;DHX16	NM_001164239;NM_003587	30732457			Body;Body		TRUE				6	30732458	30732462	exon (NM_003587, exon 14 of 20)
383080	cg21513254	51751384	54734470	-0.160352	-26.0871	0.576001	21020	0	0.470966	0.697425	3	0.114115	11	13	308.422	400.733	8790.35	12229.7	1	0.736353	21422.1	0	0.714802	0.763049	3	0.0245314	12	11.3333	238.137	604.749	5585.48	15836.7	0	6	DHX16;DHX16	NM_001164239;NM_003587	30732481			Body;Body		TRUE				6	30732482	30732486	exon (NM_003587, exon 14 of 20)
294595	cg15993401	73779328	73779328	-0.105109	-15.7462	0.741404	8484.63	0	0.667486	0.868181	3	0.110296	12.6667	12.6667	212.369	324.941	2109.23	6375.4	1	0.846513	8689.23	0	0.811808	0.869051	3	0.0304996	10.6667	10.6667	108.511	512.3	1264.24	7424.99	0	6	C6orf15	NM_014070	31187285			Body		TRUE				6	31187286	31187290	exon (NM_014070, exon 2 of 2).3
289055	cg15654458	68662322	68662322	0.105943	21.1631	0.881389	3124.14	0	0.846918	0.916704	3	0.0349008	14.6667	14.6667	78.492	158.87	277.727	2846.41	1	0.775445	2962.88	0	0.699007	0.882716	3	0.0956568	13	13	119.016	168.78	576.554	2386.32	0	6	C6orf163	NM_001010868	88109825			TSS1500						6	88109826	88109830	Intergenic
269549	cg14494781	51778323	51778323	0.152219	37.7933	0.854503	8235.08	0	0.850043	0.858178	3	0.00412418	11	11	117.308	236.775	1112.15	7122.93	1	0.702284	8765.47	0	0.575886	0.771362	3	0.109621	10.3333	10.3333	215.072	231.985	2516.43	6249.04	0	6			2560340					TRUE				6	2560341	2560345	Intergenic
232329	cg12481212	11711481	11711481	-0.176753	-30.2198	0.524401	15672.1	0	0.407241	0.654531	3	0.124154	11.3333	11.3333	276.131	327.596	7379.32	8292.83	1	0.701154	13608.3	0	0.676419	0.714471	3	0.0214415	19	19	366.768	445.203	4007.26	9601.04	0	6			44128223					TRUE	TRUE			6	44128224	44128228	Intergenic
416574	cg23666117	74790316	74790316	-0.14541	-31.0238	0.69011	7139.9	0	0.588858	0.831447	3	0.126164	11.6667	11.6667	173.519	230.506	2115.56	5024.34	1	0.83552	7417.36	0	0.798654	0.866348	3	0.0342487	9.66667	9.66667	156.917	319.906	1140.94	6276.42	0	6	C6orf47;BAT4	NM_021184;NM_033177	31737888		chr6:31628338-31628658	TSS1500;3'UTR	S_Shore				rs7029	6	31737889	31737893	3' UTR (NM_033177, exon 3 of 3)
470657	cg26969933	50699440	50699440	-0.10637	-13.7855	0.71722	5164.79	0	0.625448	0.807458	3	0.0910149	14	14	174.849	308.003	1396.83	3767.96	1	0.82359	5389.79	0	0.811256	0.837787	3	0.013363	12.6667	12.6667	138.1	257.369	865.387	4524.4	0	6	C6orf47;BAT4	NM_021184;NM_033177	31737879		chr6:31628338-31628658	TSS1500;3'UTR	S_Shore					6	31737880	31737884	3' UTR (NM_033177, exon 3 of 3)
306265	cg16656520	65682392	65682392	-0.151279	-18.3924	0.496723	3809.9	0	0.356983	0.683313	3	0.168134	15.3333	15.3333	137.647	122.214	1878.85	1931.05	1	0.648002	4602.12	0	0.638688	0.664391	3	0.0142372	13.3333	13.3333	143.705	218.42	1555.79	3046.34	0	6			31908864		chr6:31802598-31802823		N_Shore					6	31908865	31908869	Intergenic
386880	cg21762728	36628498	36628498	-0.107405	-20.6644	0.767296	4332.74	0	0.638899	0.878181	3	0.120598	14	14	123.452	187.79	943.744	3388.99	1	0.874701	4160.45	0	0.869145	0.885076	3	0.0089928	13.6667	13.6667	129.951	194.212	436.757	3723.7	0	6	C6orf70	NM_018341	169907830			Body		TRUE				6	169907831	169907835	intron (NM_018341, intron 9 of 17)
359929	cg19982221	23729370	23729370	-0.081416	-13.3218	0.816661	9958.21	0	0.71118	0.87953	3	0.0919085	10.3333	10.3333	185.089	383.697	1735.57	8222.64	1	0.898077	9670.79	0	0.890632	0.903429	3	0.00665006	15	15	86.2413	337.382	894.437	8776.35	0	6			159236184					TRUE				6	159236185	159236189	intron (NM_001195032, intron 1 of 2)
354684	cg19684783	46800407	46800407	-0.142366	-14.7527	0.471711	3963.76	0	0.369403	0.582003	3	0.106524	14.6667	14.6667	170.213	153.182	2027.69	1936.07	1	0.614077	4083.62	0	0.598573	0.630868	3	0.0161858	15.3333	15.3333	155.005	164.179	1513.29	2570.32	0	5			40941012					TRUE				5	40941013	40941017	Intergenic
104086	cg05231837	69715460	69715460	-0.0948491	-15.5802	0.781208	13686.6	0	0.570937	0.889961	3	0.182136	12.3333	12.3333	134.792	360.458	3143.92	10542.6	1	0.876057	13285.5	0	0.870383	0.881365	3	0.00550022	13	13	99.1585	401.164	1561.05	11724.5	0	7			156104008		chr7:156409023-156409294		S_Shore					7	156104009	156104013	Intergenic
387764	cg21823080	15775343	15775343	0.143438	14.7456	0.588583	15206.8	0	0.534138	0.633506	3	0.0503634	12.3333	12.3333	262.133	353.058	6210.03	8996.77	1	0.445145	16207.5	0	0.409978	0.500024	3	0.0481507	13.3333	13.3333	320.498	230.145	8965.69	7241.8	0	7	CNTNAP2	NM_014141	147727174			Body		TRUE				7	147727175	147727179	intron (NM_014141, intron 22 of 23)
44914	cg02196256	37619333	37619333	-0.139037	-22.9044	0.65509	2726.95	0	0.535624	0.806954	3	0.138536	11.3333	11.3333	94.7605	161.454	888.703	1838.25	1	0.794127	2608.24	0	0.769521	0.812098	3	0.0220505	11.3333	11.3333	79.0124	178.835	453.683	2154.55	0	7			147952015					TRUE			rs1024576	7	147952016	147952020	Intergenic
141096	cg07212384	14808508	14808508	0.205618	42.8736	0.467412	10311.9	0	0.273747	0.621355	3	0.177176	13.3333	13.3333	255.727	174.711	5405.95	4905.98	1	0.261794	10489.3	0	0.247412	0.26982	3	0.0124836	10.3333	10.3333	319.673	208.918	7713.83	2775.43	0	7	GAL3ST4	NM_024637	99598989			Body			TRUE			7	99598990	99598994	intron (NM_024637, intron 3 of 3)
205701	cg10864951	53770382	53770382	0.177306	27.5226	0.501272	3064.32	0	0.298123	0.680638	3	0.192363	12	12	106.391	156.438	1421.59	1642.74	1	0.323966	2573.76	0	0.294911	0.346682	3	0.0264615	16.6667	16.6667	164.655	96.7789	1708.05	865.703	0	7	C7orf50;C7orf50;C7orf50	NM_001134395;NM_032350;NM_001134396	1125596		chr7:1155303-1157445	Body;Body;Body	S_Shore					7	1125597	1125601	intron (NM_001134396, intron 2 of 4)
463118	cg26541218	57617470	57617470	-0.140135	-16.4558	0.555988	10664.1	0	0.472936	0.668221	3	0.10086	15.3333	15.3333	240.4	191.799	4643.23	6020.92	1	0.696124	11505.7	0	0.66749	0.719961	3	0.0265621	16	16	187.985	287.847	3443.44	8062.23	0	7	PKD1L1	NM_138295	47792912			Body		TRUE	TRUE			7	47792913	47792917	intron (NM_138295, intron 56 of 56)
153244	cg07880727	70789411	70789411	-0.144986	-16.9934	0.524527	14265	0	0.41602	0.639246	3	0.111742	13.3333	13.3333	225.731	246.003	6692.94	7572.04	1	0.669513	14372.4	0	0.635011	0.695698	3	0.0311869	12.6667	12.6667	282.748	333.258	4711.98	9660.39	0	7	C7orf69;PKD1L1	NM_025031;NM_138295	47812949			Body;Body		TRUE				7	47812950	47812954	intron (NM_138295, intron 52 of 56)
38714	cg01888395	29766505	29766505	-0.125373	-20.5582	0.695717	7388.91	0	0.627752	0.80445	3	0.0951428	14.3333	14.3333	159.265	202.897	2189.17	5199.74	1	0.82109	6316.89	0	0.815426	0.827149	3	0.00587168	13	13	125.283	219.054	1047.94	5268.94	0	9			131184926		chr9:132145576-132146328		N_Shore	TRUE			rs73623452	9	131184927	131184931	Intergenic
249772	cg13534791	45757495	45757495	-0.137623	-14.8286	0.537116	20055.3	0	0.42787	0.6762	3	0.126825	12	12	245.387	293.649	9257.86	10797.5	1	0.674739	18880.9	0	0.645222	0.691084	3	0.0256118	10.3333	10.3333	395.632	417.567	6097.18	12783.7	0	9	C9orf131;C9orf131;C9orf131;C9orf131	NM_203299;NM_001040411;NM_001040410;NM_001040412	35032344			1stExon;Body;1stExon;Body						9	35032345	35032349	exon (NM_001040410, exon 1 of 2)
99723	cg05000446	34604335	34604335	-0.167958	-36.0955	0.633159	6961.12	0	0.506045	0.806112	3	0.155196	9.66667	9.66667	178.202	222.535	2509.11	4452.01	1	0.801117	7093.35	0	0.776388	0.817504	3	0.0217904	6.33333	6.33333	222.974	776.894	1332.92	5760.43	0	9	C9orf131;C9orf131;C9orf131;C9orf131	NM_203299;NM_001040411;NM_001040410;NM_001040412	35032395			1stExon;Body;Body;Body						9	35032396	35032400	exon (NM_203299, exon 1 of 2)
101134	cg05071334	61639423	61639423	-0.127559	-18.1757	0.662264	8921.89	0	0.538514	0.777024	3	0.119509	17.3333	17.3333	152.181	205.234	2976.78	5945.11	1	0.789824	8587.88	0	0.78858	0.79224	3	0.00209286	15.6667	15.6667	173.198	182.366	1725.64	6862.24	0	8	CA13	NM_198584	86382739			3'UTR						8	86382740	86382744	3' UTR (NM_198584, exon 7 of 7)
452397	cg25919221	73668357	73668357	0.243568	66.9437	0.484037	4880.73	0	0.297746	0.635035	3	0.171392	13.6667	13.6667	189.33	198.403	2434.09	2446.63	1	0.240469	4464.45	0	0.214102	0.274417	3	0.0308636	12.3333	12.3333	212.843	127.478	3367.74	1096.71	0	1	CA6	NM_001215	8929267			Body						1	8929268	8929272	intron (NM_001270502, intron 1 of 5)
436562	cg24885723	22742507	22742507	0.156267	25.9116	0.754123	6087.03	0	0.643087	0.837867	3	0.100217	13.3333	13.3333	141.257	188.243	1422.25	4664.77	1	0.597857	6062.08	0	0.57416	0.616167	3	0.0215153	13.6667	13.6667	185.844	152.287	2381.24	3680.84	0	1	CA6	NM_001215	8953026			Body						1	8953027	8953031	intron (NM_001215, intron 6 of 7)
121356	cg06178179	32710338	32710338	-0.128859	-18.844	0.663143	8387.47	0	0.585351	0.740069	3	0.0773623	10.3333	10.3333	275.22	284.817	2754.1	5633.37	1	0.792002	8448.64	0	0.778237	0.813023	3	0.018493	15.6667	15.6667	140.185	257.376	1677.01	6771.63	0	16	CA7;CA7	NM_005182;NM_001014435	65439393		chr16:66878172-66879072	Body;Body	S_Shelf					16	65439394	65439398	intron (NM_005182, intron 2 of 6)
440285	cg25122433	30764306	30764306	-0.140973	-16.2419	0.543185	4471.6	0	0.445475	0.650917	3	0.103087	14.3333	14.3333	155.42	155.991	1974.13	2497.47	1	0.684158	4580.13	0	0.678111	0.694053	3	0.00863909	13	13	146.451	211.949	1377.02	3203.12	0	2	CAB39;CAB39;CAB39	NM_016289;NM_001130849;NM_001130850	231310423			5'UTR;5'UTR;5'UTR		TRUE				2	231310424	231310428	intron (NM_001130849, intron 1 of 8)
375900	cg21039723	52757331	52757331	-0.121454	-18.7208	0.696817	4675.1	0	0.59928	0.816237	3	0.110121	13	13	174.541	170.171	1339.6	3335.5	1	0.818271	5031.35	0	0.804907	0.835744	3	0.015824	15.3333	15.3333	102.524	185.758	835.26	4196.09	0	2	CAB39;CAB39;CAB39	NM_016289;NM_001130849;NM_001130850	231332290			5'UTR;5'UTR;5'UTR		TRUE				2	231332291	231332295	intron (NM_001130849, intron 1 of 8)
454575	cg26052586	25746338	27781445	-0.127626	-13.5843	0.592167	10048.5	0	0.470596	0.726079	3	0.128188	11.6667	13.6667	154.296	299.75	4055.72	5992.81	1	0.719792	10090.1	0	0.681499	0.750763	3	0.0352078	8.66667	11.6667	235.407	452.48	2751.32	7338.79	0	18	CABLES1;CABLES1	NM_001100619;NR_023359	18971409		chr18:20714968-20717071	Body;Body	S_Shore					18	18971410	18971414	intron (NM_001100619, intron 1 of 9)
463331	cg26551026	63674401	63674401	-0.116594	-15.876	0.690982	6418.07	0	0.584244	0.811884	3	0.114479	12	12	152.094	191.443	1911.53	4506.55	1	0.807576	6719.32	0	0.784738	0.829953	3	0.0226108	15	15	140.864	280.676	1216.87	5502.45	0	18	CABLES1;CABLES1	NM_001100619;NR_023359	18971691		chr18:20714968-20717071	Body;Body	S_Shore				rs7226820	18	18971692	18971696	intron (NM_001100619, intron 1 of 9)
269457	cg14489155	11719411	11719411	0.130324	26.5215	0.849215	1092.28	0	0.764349	0.911422	3	0.0761097	9	9	69.1152	126.124	81.1037	1011.17	1	0.718892	1305.77	0	0.668989	0.770261	3	0.0506523	12.6667	12.6667	75.2516	118.63	296.546	1009.22	0	11			66985596		chr11:67232298-67232558		N_Shelf					11	66985597	66985601	3' UTR (NM_145200, exon 6 of 6)
457525	cg26224018	21782410	21782410	-0.150696	-19.9691	0.5437	4386.5	0	0.420035	0.666064	3	0.12302	15	15	144.871	169.785	1922.37	2464.13	1	0.694396	4911.18	0	0.684303	0.709091	3	0.0130189	14.3333	14.3333	130.872	180.492	1433.51	3477.67	0	1	CACHD1	NM_020925	64714741			Body		TRUE				1	64714742	64714746	intron (NM_020925, intron 1 of 26)
438722	cg25021456	67640349	67640349	-0.10869	-22.7767	0.774662	3963.3	0	0.708978	0.898243	3	0.107095	13	13	98.7752	231.421	802.529	3160.78	1	0.883352	4040.6	0	0.846618	0.915173	3	0.0345405	12	12	120.11	249.913	385.116	3655.49	0	1	CACHD1	NM_020925	64746788		chr1:64971358-64971604	Body	S_Shelf					1	64746789	64746793	intron (NM_020925, intron 1 of 26)
299787	cg16303353	21624382	21624382	-0.141846	-16.3796	0.538688	11019	0	0.421954	0.668501	3	0.123793	9.66667	9.66667	292.281	243.95	4997.83	6021.2	1	0.680535	11045.5	0	0.664161	0.695879	3	0.015884	14.6667	14.6667	234.977	394.733	3467.83	7577.65	0	12	CACNA1C;CACNA1C;CACNA1C;CACNA1C;CACNA1C;CACNA1C;CACNA1C;CACNA1C;CACNA1C;CACNA1C;CACNA1C;CACNA1C;CACNA1C;CACNA1C;CACNA1C;CACNA1C;CACNA1C;CACNA1C;CACNA1C;CACNA1C;CACNA1C;CACNA1C;CACNA1C	NM_001129844;NM_001129827;NM_001129839;NM_001129834;NM_001129841;NM_000719;NM_001129830;NM_001167625;NM_001129843;NM_001167624;NM_001129835;NM_001129837;NM_001167623;NM_001129840;NM_199460;NM_001129833;NM_001129832;NM_001129829;NM_001129846;NM_001129836;NM_001129838;NM_001129831;NM_001129842	2263945			Body;Body;Body;Body;Body;Body;Body;Body;Body;Body;Body;Body;Body;Body;Body;Body;Body;Body;Body;Body;Body;Body;Body		TRUE				12	2263946	2263950	intron (NR_046769, intron 1 of 2)
479061	cg27470433	63679341	25710410	-0.151582	-20.9898	0.557367	9012.66	0	0.422084	0.706937	3	0.142963	11	14.6667	211.236	350.116	3721.38	5291.28	1	0.708949	10562.9	0	0.698912	0.725503	3	0.014444	12.6667	12.6667	168.551	433.08	3020.91	7542.03	0	12	CACNA1C;CACNA1C;CACNA1C;CACNA1C;CACNA1C;CACNA1C;CACNA1C;CACNA1C;CACNA1C;CACNA1C;CACNA1C;CACNA1C;CACNA1C;CACNA1C;CACNA1C;CACNA1C;CACNA1C;CACNA1C;CACNA1C;CACNA1C;CACNA1C;CACNA1C;CACNA1C	NM_001129844;NM_001129827;NM_001129839;NM_001129834;NM_001129841;NM_000719;NM_001129830;NM_001167625;NM_001129843;NM_001167624;NM_001129835;NM_001129837;NM_001167623;NM_001129840;NM_199460;NM_001129833;NM_001129832;NM_001129829;NM_001129846;NM_001129836;NM_001129838;NM_001129831;NM_001129842	2302942			Body;Body;Body;Body;Body;Body;Body;Body;Body;Body;Body;Body;Body;Body;Body;Body;Body;Body;Body;Body;Body;Body;Body		TRUE				12	2302943	2302947	intron (NM_001129834, intron 3 of 46)
73342	cg03626208	68797505	68797505	-0.171779	-30.0491	0.556735	13012.5	0	0.436513	0.694651	3	0.129975	14	14	209.847	341.981	5726.08	7286.37	1	0.728514	12551.7	0	0.718863	0.743703	3	0.0133144	15.6667	15.6667	203.903	289.459	3337.58	9214.16	0	12	CACNA1C;CACNA1C;CACNA1C;CACNA1C;CACNA1C;CACNA1C;CACNA1C;CACNA1C;CACNA1C;CACNA1C;CACNA1C;CACNA1C;CACNA1C;CACNA1C;CACNA1C;CACNA1C;CACNA1C;CACNA1C;CACNA1C;CACNA1C;CACNA1C;CACNA1C;CACNA1C	NM_001129844;NM_001129827;NM_001129839;NM_001129834;NM_001129841;NM_000719;NM_001129830;NM_001167625;NM_001129843;NM_001167624;NM_001129835;NM_001129837;NM_001167623;NM_001129840;NM_199460;NM_001129833;NM_001129832;NM_001129829;NM_001129846;NM_001129836;NM_001129838;NM_001129831;NM_001129842	2313430			Body;Body;Body;Body;Body;Body;Body;Body;Body;Body;Body;Body;Body;Body;Body;Body;Body;Body;Body;Body;Body;Body;Body		TRUE				12	2313431	2313435	intron (NM_001129834, intron 3 of 46)
307676	cg16728539	60745416	60745416	-0.165567	-28.1716	0.571089	8419.29	0	0.424782	0.726061	3	0.150827	11.3333	11.3333	166.608	177.823	3522.74	4896.55	1	0.736655	8535.2	0	0.718668	0.767263	3	0.0266426	10	10	179.153	250.046	2179.97	6355.23	0	12	CACNA1C;CACNA1C;CACNA1C;CACNA1C;CACNA1C;CACNA1C;CACNA1C;CACNA1C;CACNA1C;CACNA1C;CACNA1C;CACNA1C;CACNA1C;CACNA1C;CACNA1C;CACNA1C;CACNA1C;CACNA1C;CACNA1C;CACNA1C;CACNA1C;CACNA1C;CACNA1C	NM_001129844;NM_001129827;NM_001129839;NM_001129834;NM_001129841;NM_000719;NM_001129830;NM_001167625;NM_001129843;NM_001167624;NM_001129835;NM_001129837;NM_001167623;NM_001129840;NM_199460;NM_001129833;NM_001129832;NM_001129829;NM_001129846;NM_001129836;NM_001129838;NM_001129831;NM_001129842	2321430			Body;Body;Body;Body;Body;Body;Body;Body;Body;Body;Body;Body;Body;Body;Body;Body;Body;Body;Body;Body;Body;Body;Body		TRUE				12	2321431	2321435	intron (NM_001129834, intron 3 of 46)
246319	cg13371705	57762413	57762413	-0.172196	-32.6701	0.584572	9362.55	0	0.450008	0.737954	3	0.144892	13.6667	13.6667	233.372	175.813	3871.93	5490.62	1	0.756769	9163.65	0	0.751847	0.766	3	0.00800058	14.3333	14.3333	198.106	259.214	2154.72	7008.93	0	12	CACNA1C;CACNA1C;CACNA1C;CACNA1C;CACNA1C;CACNA1C;CACNA1C;CACNA1C;CACNA1C;CACNA1C;CACNA1C;CACNA1C;CACNA1C;CACNA1C;CACNA1C;CACNA1C;CACNA1C;CACNA1C;CACNA1C;CACNA1C;CACNA1C;CACNA1C;CACNA1C	NM_001129844;NM_001129827;NM_001129839;NM_001129834;NM_001129841;NM_000719;NM_001129830;NM_001167625;NM_001129843;NM_001167624;NM_001129835;NM_001129837;NM_001167623;NM_001129840;NM_199460;NM_001129833;NM_001129832;NM_001129829;NM_001129846;NM_001129836;NM_001129838;NM_001129831;NM_001129842	2323216			Body;Body;Body;Body;Body;Body;Body;Body;Body;Body;Body;Body;Body;Body;Body;Body;Body;Body;Body;Body;Body;Body;Body		TRUE			rs4765924	12	2323217	2323221	intron (NM_001129834, intron 3 of 46)
349539	cg19369955	40751506	15637349	-0.136414	-13.8779	0.519388	8385.21	0	0.374855	0.69014	3	0.159269	16.3333	16.3333	212.637	192.977	3967.33	4417.88	1	0.655802	8972.08	0	0.637862	0.666164	3	0.015599	14	13	198.519	274.611	3030.01	5942.08	0	12			1900439							12:1900408-1900522		12	1900440	1900444	Intergenic
95073	cg04764839	39767497	39767497	-0.0940605	-16.3448	0.789269	3211.75	0	0.70419	0.895174	3	0.0971801	15.6667	15.6667	76.836	140.652	593.197	2618.55	1	0.883329	3559.67	0	0.85563	0.898041	3	0.0240033	11.6667	11.6667	100.756	234.571	325.007	3234.66	0	10	CACNB2;CACNB2;CACNB2;CACNB2;CACNB2;CACNB2;CACNB2;CACNB2;CACNB2	NM_201571;NM_201593;NM_000724;NM_201597;NM_201572;NM_201570;NM_201590;NM_201596;NM_001167945	18748082			Body;Body;Body;Body;Body;Body;Body;Body;Body		TRUE				10	18748083	18748087	intron (NM_201596, intron 3 of 13)
278929	cg15015109	17810391	17810391	-0.142675	-20.5739	0.609451	15641.5	0	0.493177	0.761935	3	0.13799	11	11	331.814	359.324	6094.82	9546.73	1	0.752126	15420.5	0	0.733763	0.774845	3	0.0208848	11	11	214.329	392.767	3761.05	11659.4	0	17	HELZ	NM_014877	62566942			Body		TRUE				17	62566943	62566947	intron (NM_014877, intron 21 of 32)
305234	cg16598679	12631436	12631436	0.122465	17.6802	0.273749	6469.15	0	0.134207	0.369585	3	0.123626	10.6667	10.6667	228.912	135.558	4640.56	1828.6	1	0.151284	6272.11	0	0.133935	0.16055	3	0.0150371	17.6667	17.6667	222.082	101.853	5309.51	962.601	0	14			89920799		chr14:90848994-90850381		S_Shore					14	89920800	89920804	Intergenic
472432	cg27073431	63649504	63649504	-0.125247	-19.4416	0.686261	3572	0	0.601698	0.749371	3	0.0761382	13	13	100.991	177.536	1029.31	2542.7	1	0.811508	4013.21	0	0.770817	0.843398	3	0.0370819	13.3333	13.3333	98.7707	172.849	678.372	3334.84	0	2	CALM2	NM_001743	47258140		chr2:47402809-47404105	TSS1500	S_Shore					2	47258141	47258145	promoter-TSS (NM_001743)
363234	cg20203588	27736374	27736374	0.208995	89.3717	0.266634	4314.45	0	0.045628	0.397489	3	0.192476	14	14	247.817	122.717	3091.64	1222.81	1	0.0576395	4228.2	0	0.054122	0.0610079	3	0.00344532	14.3333	14.3333	219.014	62.4326	3978.8	249.395	0	2	CALM2	NM_001743	47255951		chr2:47402809-47404105	Body	N_Shore			2:47255895-47256162		2	47255952	47255956	intron (NM_001743, intron 1 of 5)
189944	cg09959684	63793394	63793394	-0.119907	-22.7321	0.734119	7315.62	0	0.670215	0.839929	3	0.0922923	12.3333	12.3333	164.205	230.132	1879.48	5436.14	1	0.854026	7699.6	0	0.837773	0.871212	3	0.0167388	11	11	136.549	314.875	1041.77	6657.84	0	10			5622392					TRUE			rs12220553	10	5622393	5622397	Intergenic
141632	cg07240846	35619467	35619467	0.166192	31.1685	0.766918	12278.3	0	0.700681	0.870274	3	0.0906854	13.6667	13.6667	204.554	325.428	2831.18	9447.09	1	0.600725	13138.9	0	0.499875	0.756278	3	0.136674	9.66667	9.66667	312.839	378.755	5277.91	7860.95	0	10	CAMK1D;CAMK1D	NM_020397;NM_153498	12478788			Body;Body		TRUE				10	12478789	12478793	intron (NM_020397, intron 1 of 9)
320815	cg17541002	65644373	65644373	-0.150436	-25.1801	0.621281	8466.6	0	0.454708	0.784367	3	0.164858	13.6667	13.6667	149.317	263.33	3138.11	5328.49	1	0.771717	8428.23	0	0.748518	0.799003	3	0.0254897	12.3333	12.3333	134.339	270.838	1850.81	6577.42	0	12	CAMKK2;CAMKK2;CAMKK2;CAMKK2;CAMKK2;CAMKK2;CAMKK2	NM_172215;NM_172216;NM_006549;NM_172214;NM_153499;NM_153500;NM_172226	120199272		chr12:121711846-121712162	5'UTR;5'UTR;5'UTR;5'UTR;5'UTR;5'UTR;5'UTR	S_Shelf		TRUE		rs1612131	12	120199273	120199277	intron (NM_153499, intron 1 of 15)
311001	cg16942632	21629434	21629434	-0.157953	-26.2988	0.592807	5854.72	0	0.442578	0.74325	3	0.150336	8.66667	8.66667	237.93	189.915	2329.12	3525.6	1	0.75076	5755.87	0	0.738761	0.773345	3	0.0195719	11	11	145.803	179.755	1359.64	4396.23	0	12	CAMKK2;CAMKK2;CAMKK2;CAMKK2;CAMKK2;CAMKK2;CAMKK2	NM_172215;NM_172216;NM_006549;NM_172214;NM_153499;NM_153500;NM_172226	120210623			5'UTR;5'UTR;5'UTR;5'UTR;5'UTR;5'UTR;5'UTR		TRUE				12	120210624	120210628	intron (NM_153499, intron 1 of 15)
48377	cg02367921	11769307	11769307	-0.164636	-22.1387	0.347689	3002.51	0	0.255715	0.441684	3	0.0930008	12.6667	12.6667	183.06	100.892	1913.81	1088.7	1	0.512325	3143.97	0	0.481125	0.565651	3	0.0464037	16	16	131.322	143.314	1479.43	1664.54	0	1			40277116		chr1:40505411-40506703		N_Shore					1	40277117	40277121	Intergenic
298945	cg16256243	48611355	48611355	-0.161106	-26.7144	0.579426	14215.2	0	0.444001	0.723697	3	0.140058	18.6667	18.6667	221.709	273.157	5947.73	8267.44	1	0.740533	14035.7	0	0.722267	0.752264	3	0.0160305	11	11	227.526	444.533	3567.71	10468	0	2			85502023		chr2:85645343-85645879		S_Shelf					2	85502024	85502028	Intergenic
256383	cg13857354	33652361	33652361	-0.163733	-30.7184	0.60885	4885.75	0	0.469588	0.769537	3	0.151118	13.3333	13.3333	146.349	208.793	1825.09	3060.66	1	0.772582	4933.95	0	0.756141	0.782324	3	0.0143199	11.3333	11.3333	130.338	273.116	1049.77	3884.18	0	2			241168378					TRUE	TRUE			2	241168379	241168383	Intergenic
226869	cg12129117	41635485	31724301	-0.142299	-18.0668	0.572314	26994.4	0	0.481913	0.666015	3	0.0920954	15	17.6667	289.505	466.82	11449.1	15545.3	1	0.714614	27311.4	0	0.694177	0.737347	3	0.0216765	14	16	289.644	599.194	7772.42	19539	0	1	CAPN2;CAPN2	NM_001748;NM_001146068	222007279		chr1:223936342-223937044	Body;Body	S_Shelf					1	222007280	222007284	intron (NM_001748, intron 9 of 20)
334338	cg18391209	15607400	15607400	-0.399855	-253.684	0.404833	3374.78	0	0.171295	0.821911	3	0.362065	16	16	104.583	130.993	1075.45	2299.33	1	0.804688	10839.4	0	0.799709	0.808517	3	0.00451488	18	18	157.453	200.306	2037.68	8801.73	0	1	CAPN8	NM_001143962	221814293		chr1:223741965-223744525	Body	S_Shelf					1	221814294	221814298	intron (NM_001143962, intron 10 of 16)
420462	cg23919742	70658323	70658323	0.209485	54.0318	0.776347	8339.86	0	0.731256	0.855794	3	0.0690126	11.6667	11.6667	152.374	175.77	1791.7	6548.16	1	0.566862	9183.63	0	0.472584	0.621796	3	0.0820183	14.3333	14.3333	213.187	136.19	3917.25	5266.38	0	1			19704761					TRUE				1	19704762	19704766	Intergenic
20347	cg00968167	41790387	41790387	0.171839	29.9013	0.401294	2582.47	0	0.196868	0.561924	3	0.186427	20	20	104.545	79.9022	1515.62	1066.85	1	0.229454	2474.7	0	0.207153	0.241631	3	0.0193405	18.3333	18.3333	116.867	63.093	1883.73	590.962	0	1	CAPZB	NM_004930	19682802		chr1:19811703-19812644	Body	N_Shore					1	19682803	19682807	intron (NM_004930, intron 1 of 8)
347157	cg19214707	51609466	51609466	-0.176264	-32.0038	0.226274	5786.03	0	0.0423904	0.584021	3	0.309859	12	12	238.15	150.007	4320.75	1465.28	1	0.402538	6281.09	0	0.310454	0.498488	3	0.0940766	21.3333	21.3333	176.213	123.765	3720.75	2560.34	0	7			3124248					TRUE				7	3124249	3124253	Intergenic
450707	cg25792439	60809331	27676375	-0.11617	-19.9936	0.729506	13857.1	0	0.648727	0.809299	3	0.0802908	13	13	241.711	380.909	3612.6	10244.5	1	0.845676	14823.3	0	0.84034	0.848429	3	0.00462181	11.6667	15	152.43	477.4	2201.22	12622	0	17	CARD14;CARD14	NM_052819;NM_024110	75777863		chr17:78165077-78165293	Body;Body	N_Shore					17	75777864	75777868	intron (NR_047566, intron 6 of 21)
38767	cg01891583	60666352	60666352	-0.334983	-151.689	0.211336	10827.6	0	0.0299328	0.34329	3	0.162426	8.66667	8.66667	312.442	168.415	8433.43	2394.15	1	0.546318	10787	0	0.468553	0.625496	3	0.0784811	12.3333	12.3333	274.458	185.757	4889.55	5897.43	0	16	USP7	NM_003470	8903427			Body				16:8903397-8903486		16	8903428	8903432	intron (NM_003470, intron 18 of 30)
49642	cg02435083	56670372	56670372	-0.138322	-14.7638	0.52793	14429.4	0	0.420815	0.654649	3	0.118143	11.6667	11.6667	252.12	318.268	6792.54	7636.9	1	0.666252	14181.5	0	0.631947	0.699427	3	0.0337545	16	16	208.911	238.012	4680.01	9501.48	0	16			8850937					TRUE			rs17651708	16	8850938	8850942	TTS (NM_000303)
162792	cg08400494	37703327	44686475	-0.179596	-36.2437	0.579579	14577	0	0.453601	0.73226	3	0.141236	15.6667	16.6667	210.535	320.474	6056.43	8520.57	1	0.759175	14516	0	0.723086	0.781338	3	0.031524	12	15.3333	244.341	420.531	3442.57	11073.4	0	13	CARS2	NM_024537	110116491			Body				13:110116491-110116642		13	110116492	110116496	intron (NM_024537, intron 8 of 14)
141394	cg07227024	28661440	28661440	0.156354	23.9631	0.383564	4033.27	0	0.210555	0.497513	3	0.152323	11	11	434.198	85.5675	2400.99	1632.27	1	0.22721	3962.22	0	0.0215595	0.408301	3	0.194537	12	12	298.802	86.7056	3007.2	955.016	0	2	ALS2CR12;ALS2CR12	NM_001127391;NM_139163	201871727			Body;Body						2	201871728	201871732	intron (NM_139163, intron 12 of 14)
360144	cg19996396	63774324	63774324	0.266386	102.399	0.812522	13232.6	0	0.685713	0.880544	3	0.109917	13.3333	13.3333	174.255	304.034	2516.21	10716.4	1	0.546136	16792.4	0	0.477445	0.657298	3	0.0971573	12	12	309.907	287.496	7696.43	9096.02	0	3	CASR	NM_000388	123428987		chr3:121949108-121949325	5'UTR	N_Shelf				rs7649887	3	123428988	123428992	intron (NM_001178065, intron 1 of 6)
230220	cg12350196	62786480	65681387	-0.154768	-28.1058	0.628458	4054.66	0	0.557431	0.732163	3	0.0918353	12	15.6667	126.151	197.569	1408.86	2645.8	1	0.783226	4722.63	0	0.777233	0.787061	3	0.0052574	10	13.6667	135.699	173.16	946.57	3776.06	0	3	CASR	NM_000388	123433875		chr3:121949108-121949325	5'UTR	S_Shore					3	123433876	123433880	intron (NM_001178065, intron 1 of 6)
181200	cg09447811	57648394	57648394	-0.173343	-32.7263	0.578896	6819.83	0	0.439304	0.744086	3	0.153995	14	14	141.596	198.732	2764.28	4055.55	1	0.752238	7156.89	0	0.72676	0.765305	3	0.0220675	12.6667	12.6667	152.27	167.722	1700.69	5456.2	0	3	CASR	NM_000388	123455311			5'UTR						3	123455312	123455316	intron (NM_001178065, intron 1 of 6)
194365	cg10202975	40708349	40708349	-0.1985	-48.4485	0.581948	3612.12	0	0.442532	0.711645	3	0.13482	14.6667	14.6667	144.645	172.86	1465.23	2146.89	1	0.780448	3581.16	0	0.754008	0.803369	3	0.0248681	13.6667	13.6667	103.804	188.881	709.486	2871.68	0	5	CAST;CAST;CAST;CAST;CAST;CAST;CAST;CAST;CAST;CAST	NM_001750;NM_001042441;NM_173060;NM_001042444;NM_001042445;NM_001042442;NM_001042446;NM_173063;NM_001042440;NM_001042443	96096672			Body;Body;Body;Body;Body;Body;Body;Body;Body;Body		TRUE				5	96096673	96096677	intron (NM_001190442, intron 9 of 30)
37904	cg01847719	46744366	28632345	0.113714	32.4735	0.155483	23193.3	0	0.0231722	0.222619	3	0.114589	17.3333	14.6667	510.238	225.864	19432.4	3760.9	1	0.0417691	21707.6	0	0.0293694	0.065128	3	0.0202422	13	16.6667	524.543	98.3386	20749.6	957.994	0	11	CAT;CAT	NM_001752;NM_001752	34417133		chr11:34460165-34460857	1stExon;5'UTR	Island			11:34416742-34417400		11	34417134	34417138	promoter-TSS (NM_001752)
285428	cg15437748	19726449	19726449	0.154346	27.7098	0.781085	1105.63	0	0.726114	0.841438	3	0.0578505	6.33333	6.33333	117.696	119.079	176.956	928.673	1	0.626739	1197.56	0	0.607251	0.644066	3	0.0185023	12.6667	12.6667	98.985	106.522	383.798	813.758	0	15	CATSPER2P1	NR_002318	41822853		chr15:44038504-44039122	Body	N_Shelf					15	41822854	41822858	intron (NR_002318, intron 3 of 3)
306684	cg16678522	65685437	65685437	-0.104837	-13.2899	0.71927	7011.09	0	0.608896	0.822026	3	0.106769	13	13	182.34	222.028	1877.6	5133.49	1	0.824107	7079.48	0	0.802199	0.861701	3	0.032706	16.6667	16.6667	119.114	232.509	1165.47	5914.01	0	20	CBFA2T2;CBFA2T2;CBFA2T2	NM_001032999;NM_001039709;NM_005093	31613624			Body;TSS1500;TSS1500		TRUE	TRUE			20	31613625	31613629	promoter-TSS (NM_005093)
148790	cg07630078	28720473	28720473	0.137038	15.9363	0.386278	11841	0	0.268612	0.480977	3	0.108029	15.6667	15.6667	332.25	176.805	7264.77	4576.27	1	0.24924	11756.4	0	0.236286	0.264983	3	0.0145504	13.3333	13.3333	316.745	175.813	8793.71	2962.68	0	16	CBFA2T3	NM_005187	87537058		chr16:89006334-89008600	Body	S_Shore			16:87537058-87537255		16	87537059	87537063	intron (NM_005187, intron 1 of 11)
110137	cg05557991	27685308	36721413	-0.139201	-14.1974	0.49596	13441.5	0	0.389211	0.646349	3	0.134009	15.6667	12	309.5	224.284	6702.36	6739.18	1	0.635161	14319.2	0	0.629696	0.639017	3	0.00486383	11	14.6667	304.536	425.837	5157.65	9161.54	0	16	CBFA2T3;CBFA2T3	NM_175931;NM_005187	87531142		chr16:89006334-89008600	5'UTR;Body	N_Shelf			16:87530736-87531502		16	87531143	87531147	intron (NM_005187, intron 1 of 11)
121826	cg06204040	25746454	55694316	0.154505	26.4986	0.768407	9316.05	0	0.638107	0.841714	3	0.113138	10.3333	11	174.809	342.663	2122.4	7193.65	1	0.613902	8964.7	0	0.545382	0.667676	3	0.0624661	10.3333	15	235.617	208.705	3357.07	5607.62	0	16	CBFA2T3	NM_005187	87564982		chr16:89033529-89033786	Body	S_Shelf			16:87564171-87564983		16	87564983	87564987	intron (NM_005187, intron 1 of 11)
470423	cg26956157	11678494	64775335	0.0567689	16.5104	0.96817	11254.6	0	0.942042	0.981264	3	0.0226275	15.6667	16	70.8663	413.583	259.428	10995.2	1	0.911401	11271.6	0	0.871255	0.940758	3	0.0359855	12.6667	21	150.429	363.855	885.759	10385.8	0	16	CBFA2T3	NM_005187	87564199		chr16:89033529-89033786	Body	S_Shelf			16:87564171-87564983		16	87564200	87564204	intron (NM_005187, intron 1 of 11)
161406	cg08317738	40701412	53763476	-0.128548	-14.0762	0.231699	1953.03	0	0.192427	0.29337	3	0.0540714	16.3333	17	105.435	76.0536	1473.34	479.696	1	0.360246	1929.1	0	0.324196	0.378493	3	0.0312214	11.3333	13.6667	156.959	104.367	1203.02	726.076	0	16	CBFA2T3	NM_005187	87561793		chr16:89034060-89034293	Body	Island			16:87561043-87561848		16	87561794	87561798	intron (NM_005187, intron 1 of 11)
168088	cg08698997	28655508	44682395	-0.156379	-18.9863	0.433178	6339.6	0	0.32011	0.586072	3	0.137381	13.3333	11	204.077	179.392	3520.72	2818.88	1	0.589557	5855.65	0	0.57898	0.607536	3	0.0156511	11	13.6667	183.16	189.206	2347.55	3508.11	0	16	CBFA2T3;CBFA2T3	NM_175931;NM_005187	87516713			5'UTR;Body			TRUE	16:87516521-87517035		16	87516714	87516718	intron (NM_005187, intron 1 of 11)
110518	cg05579598	25738399	25738399	-0.141167	-15.7206	0.526994	15770.1	0	0.440905	0.646055	3	0.106476	8.33333	8.33333	407.002	257.238	7361.86	8408.29	1	0.668161	15944.1	0	0.641261	0.700849	3	0.030213	10.6667	10.6667	225.813	235.165	5241.36	10702.8	0	16	CBFA2T3;CBFA2T3	NM_175931;NM_005187	87516570			5'UTR;Body			TRUE	16:87516521-87517035		16	87516571	87516575	intron (NM_005187, intron 1 of 11)
242770	cg13155421	65809306	27686300	-0.0756204	-13.5994	0.839245	11417.7	0	0.808138	0.891653	3	0.045651	15.6667	18.6667	157.877	315.737	1753.97	9663.77	1	0.914865	11525.6	0	0.899508	0.944098	3	0.0253274	8.33333	16.6667	122.723	615.816	897.212	10628.4	0	3			107199726					TRUE				3	107199727	107199731	Intergenic
74862	cg03706056	34619332	34619332	-0.129836	-16.5714	0.196356	3516.64	0	0.0519875	0.458137	3	0.227109	12.3333	12.3333	228.674	57.5313	2807.12	709.522	1	0.326193	4181.81	0	0.206158	0.426119	3	0.111351	11	11	205.797	119.87	2778.72	1403.09	0	21	SETD4	NM_017438	36359435			TSS1500						21	36359436	36359440	Intergenic
476330	cg27307781	26809452	58752493	-0.0754382	-23.2768	0.00202017	12665.7	0	0	0.00391487	3	0.00196045	14.3333	11.6667	368.816	27.9083	12640.4	25.222	1	0.0774583	14652.4	0	0.00615276	0.219693	3	0.123179	18	8.33333	302.81	97.721	13236.5	1415.93	0	21	CBR1;CBR1	NM_001757;NM_001757	36364159		chr21:37442140-37442778	1stExon;5'UTR	Island			21:36364066-36364588		21	36364160	36364164	promoter-TSS (NM_001757)
396839	cg22449854	40737494	40737494	0.0873774	16.4447	0.901322	1586.62	0	0.887115	0.913619	3	0.0133551	18.3333	18.3333	52.1004	139.071	67.7813	1518.84	1	0.813944	1662.42	0	0.798864	0.822869	3	0.0131331	14.6667	14.6667	79.051	151.506	225.555	1436.87	0	4	CBR4	NM_032783	170146390			3'UTR						4	170146391	170146395	3' UTR (NM_032783, exon 5 of 5)
436999	cg24914483	70665392	70665392	-0.153863	-23.9137	0.587137	2907.92	0	0.451277	0.734587	3	0.14201	10	10	123.353	172.391	1133.3	1774.62	1	0.741	2743.16	0	0.68746	0.793494	3	0.0530248	12.6667	12.6667	87.4262	136.342	630.545	2112.62	0	18			2643997		chr18:2654918-2656817		N_Shore					18	2643998	2644002	intron (NR_033754, intron 1 of 1)
141799	cg07250214	19638392	57771349	-0.124083	-13.0816	0.607787	15034.1	0	0.520034	0.716589	3	0.0999534	16	13	191.609	344.844	5831.44	9202.67	1	0.73187	16150.7	0	0.713468	0.766601	3	0.0300957	12	12.6667	255.139	483.57	4274.04	11876.7	0	17			75377761		chr17:77763364-77767356		N_Shore				rs79934344	17	75377762	75377766	Intergenic
170761	cg08851837	29772391	29772391	-0.119907	-13.3549	0.640003	19703.2	0	0.5255	0.747728	3	0.111269	7.66667	7.66667	223.356	695.599	7108.03	12595.1	1	0.75991	18536.3	0	0.747651	0.767979	3	0.0107923	8.66667	8.66667	307.51	503.701	4387.23	14149.1	0	16	CCDC102A	NM_033212	56116321		chr16:57562451-57563325	Body	N_Shelf					16	56116322	56116326	intron (NM_033212, intron 3 of 8)
223676	cg11945474	44785413	44785413	-0.103383	-14.5026	0.737766	6592.64	0	0.646924	0.847569	3	0.101657	14.3333	14.3333	144.206	264.673	1642.39	4950.25	1	0.841149	6207.42	0	0.808071	0.867788	3	0.0303748	11.6667	11.6667	122.531	273.44	903.569	5303.85	0	2			55571484					TRUE				2	55571485	55571489	Intergenic
145420	cg07456878	56804447	56804447	-0.142182	-14.9649	0.327212	4815.22	0	0.186606	0.418405	3	0.123547	13.3333	13.3333	161.721	138.858	3197.34	1617.88	1	0.469394	5223.27	0	0.4445	0.509503	3	0.0350712	18	18	156.722	131.006	2722.86	2500.41	0	4	CCDC110;CCDC110	NM_152775;NM_001145411	186628752		chr4:186392574-186393184	Body;Body	N_Shore			4:186628747-186628898		4	186628753	186628757	intron (NM_001145411, intron 2 of 5)
281367	cg15157945	44631504	44631504	-0.147835	-16.2913	0.453865	14401.9	0	0.337713	0.582254	3	0.122729	11.3333	11.3333	364.713	270.672	7785.75	6616.17	1	0.6017	15017.5	0	0.575982	0.617633	3	0.0224832	9.33333	9.33333	375.18	436.252	5941.47	9076.02	0	3	NBEAL2	NM_015175	46998607		chr3:47020855-47021399	Body	S_Shelf	TRUE				3	46998608	46998612	promoter-TSS (NM_144716)
345841	cg19114543	62618373	62618373	-0.141407	-18.2622	0.582261	16503.4	0	0.442189	0.752068	3	0.157065	10	10	555.429	408.629	6916.41	9586.98	1	0.723668	16248.1	0	0.696996	0.743873	3	0.0240984	11.3333	11.3333	263.709	408.801	4432.45	11815.6	0	3	CCDC12	NM_144716	46971488			Body		TRUE				3	46971489	46971493	intron (NM_144716, intron 2 of 7)
141268	cg07220903	51734308	51734308	-0.177866	-27.5489	0.446412	7645.7	0	0.328284	0.555128	3	0.113714	14.3333	14.3333	312.382	222.541	4158.69	3487	1	0.624278	7686.39	0	0.598	0.651563	3	0.0267961	16.6667	16.6667	153.109	144.228	2828.98	4857.41	0	3	CCDC12	NM_144716	46948288			Body		TRUE				3	46948289	46948293	intron (NM_144716, intron 3 of 7)
390882	cg22031999	27693360	27693360	-0.11553	-43.4331	0.825585	1749.79	0	0.810309	0.843766	3	0.0169166	11.6667	11.6667	94.0862	107.82	224.643	1525.15	1	0.941114	1607.28	0	0.936143	0.94655	3	0.00521889	10.6667	10.6667	37.9242	148.192	0	1607.28	0	2	CCDC138	NM_144978	108773446		chr2:109402907-109403566	Body	S_Shelf					2	108773447	108773451	intron (NM_144978, intron 3 of 14)
314699	cg17173896	19744481	12774440	-0.135602	-16.1615	0.585209	17396.2	0	0.495019	0.694879	3	0.101344	9.33333	17	465.972	538.431	7184.87	10211.3	1	0.720811	18716	0	0.704986	0.730243	3	0.0137894	9.66667	14	270.382	607.899	5177.18	13538.8	0	4	CCDC149	NM_173463	24584852			5'UTR				4:24584787-24584853		4	24584853	24584857	intron (NM_173463, intron 1 of 12)
285056	cg15411840	51700389	51700389	-0.0767466	-13.6983	0.835838	3839.04	0	0.790233	0.882046	3	0.0459095	16.3333	16.3333	96.7839	157.089	533.914	3305.13	1	0.912585	3757.53	0	0.902104	0.924202	3	0.0110927	13.3333	13.3333	74.9688	184.094	239.604	3517.93	0	6	CCDC162	NR_028595	109722148		chr6:109611449-109612230	TSS200	S_Shelf					6	109722149	109722153	promoter-TSS (NR_028595)
88827	cg04425710	44698326	44698326	0.162276	20.8889	0.5523	8174.33	0	0.44596	0.642194	3	0.0991452	9	9	184.962	278.659	3646	4528.33	1	0.390024	9542.22	0	0.370723	0.406721	3	0.0181399	11.6667	11.6667	276.022	283.377	5767.53	3774.69	0	8	ESCO2;CCDC25	NM_001017420;NM_018246	27686839		chr8:27631846-27632323	TSS1500;TSS1500	N_Shore					8	27686840	27686844	promoter-TSS (NM_018246)
429996	cg24501381	15674448	15674448	-0.111061	-14.0607	0.697809	10033.1	0	0.586662	0.781659	3	0.100324	15.3333	15.3333	235.1	262.223	2952.3	7080.83	1	0.80887	9677.69	0	0.799367	0.824289	3	0.0134737	16.3333	16.3333	158.387	294.31	1774.4	7903.28	0	1	CCDC30	NM_001080850	42773659			5'UTR						1	42773660	42773664	intron (NM_001080850, intron 1 of 15)
478477	cg27432604	45717369	45717369	0.128318	44.2171	0.923422	6449.34	0	0.900847	0.945032	3	0.0221081	12	12	80.3333	241.233	398.604	6050.74	1	0.795105	6743.95	0	0.752745	0.828825	3	0.0387693	13.3333	13.3333	140.029	245.025	1298.6	5445.35	0	11			27195738					TRUE				11	27195739	27195743	Intergenic
209124	cg11075353	49620407	49620407	0.30268	334.724	0.838358	3509.28	0	0.764825	0.89319	3	0.0661947	14.6667	14.6667	111.353	139.494	476.489	3032.79	1	0.535678	3248.91	0	0.392482	0.734553	3	0.177703	13.6667	13.6667	125.003	155.047	1457.68	1791.22	0	11			27180596					TRUE				11	27180597	27180601	Intergenic
169496	cg08782002	45646376	45646376	-0.127889	-23.8356	0.710642	12585.2	0	0.624421	0.837733	3	0.112376	19	19	260.516	288.339	3575.92	9009.3	1	0.838531	11681	0	0.832914	0.847155	3	0.00758208	14.6667	14.6667	148.806	380.678	1803.01	9878.04	0	17	CCDC47	NM_020198	59201617		chr17:61850684-61852062	5'UTR	N_Shelf					17	59201618	59201622	intron (NM_020198, intron 1 of 12)
380143	cg21295367	21726309	23741345	0.0618991	16.6178	0.958565	3054.16	0	0.951511	0.970731	3	0.0105804	9.66667	14.3333	52.4379	277.678	29.1794	3024.97	1	0.896666	3228.1	0	0.856651	0.940656	3	0.0421436	10.3333	16	116.074	249.686	250.325	2977.77	0	17	CCDC57	NM_198082	77738851			Body				17:77738804-77738895		17	77738852	77738856	intron (NM_198082, intron 7 of 16)
204190	cg10779126	57760311	57760311	0.176643	28.1242	0.659225	11381	0	0.568635	0.741442	3	0.0867072	14.3333	14.3333	207.025	227.33	3836.26	7544.79	1	0.482582	12143.5	0	0.467299	0.50821	3	0.0223318	14.6667	14.6667	263.822	255.566	6238.33	5905.21	0	10	CCDC6	NM_005436	61302243			Body		TRUE				10	61302244	61302248	intron (NM_005436, intron 1 of 8)
40979	cg01998105	64810459	64810459	-0.128985	-14.6357	0.603163	16340.4	0	0.493055	0.730446	3	0.119624	12.6667	12.6667	288.34	429.36	6517.41	9822.98	1	0.732148	15714.6	0	0.709208	0.744195	3	0.0198752	11	11	159.072	384.077	4134.83	11579.7	0	7			106164609					TRUE				7	106164610	106164614	Intergenic
139519	cg07138962	66644336	66644336	-0.142034	-17.0851	0.554315	10546.6	0	0.455396	0.674811	3	0.111288	12	12	215.691	325.902	4625.89	5920.68	1	0.696348	10616	0	0.674535	0.716705	3	0.0211224	13.3333	13.3333	175.581	325.186	3164.47	7451.55	0	14	CCDC85C	NM_001144995	99105341			Body		TRUE				14	99105342	99105346	intron (NM_001144995, intron 1 of 5)
125033	cg06394820	64600507	64600507	0.130555	13.4	0.694865	14181.6	0	0.5162	0.860854	3	0.172677	13	13	222.583	403.687	4330.31	9851.26	1	0.56431	16290.4	0	0.514279	0.594685	3	0.0436584	16.3333	16.3333	188.138	359.881	7039.48	9250.94	0	11	CCDC86	NM_024098	60364867		chr11:60609392-60609786	TSS1500	N_Shore		TRUE			11	60364868	60364872	Intergenic
355909	cg19750116	14754363	14754363	0.200473	41.0494	0.70431	16679.7	0	0.682724	0.740832	3	0.031803	13.3333	13.3333	329.689	320.218	4884.31	11795.4	1	0.503837	19126.4	0	0.497172	0.507267	3	0.00577268	13.3333	13.3333	309.489	275.654	9434.99	9691.45	0	11	CCDC86	NM_024098	60368438		chr11:60609392-60609786	Body	S_Shelf					11	60368439	60368443	intron (NM_024098, intron 1 of 3)
246094	cg13359689	66745403	66745403	-0.144869	-16.6717	0.516423	22221.5	0	0.402273	0.655017	3	0.128133	12	12	418.231	270.391	10766.1	11455.4	1	0.661292	22050.3	0	0.649748	0.680797	3	0.0169863	16.3333	16.3333	294.793	326.749	7420.17	14630.1	0	2	CCDC88A;CCDC88A	NM_001135597;NM_018084	55490059			Body;Body		TRUE				2	55490060	55490064	intron (NM_001254943, intron 2 of 33)
263939	cg14214797	12797443	12797443	0.169311	24.9944	0.472834	15294.8	0	0.340926	0.582592	3	0.122346	13.3333	13.3333	250.335	239.007	8083.22	7211.57	1	0.303522	16470.4	0	0.295331	0.309976	3	0.00747516	14	14	408.899	242.76	11440.1	5030.25	0	14	CCDC88C	NM_001080414	90930366			Body		TRUE				14	90930367	90930371	intron (NM_001080414, intron 3 of 29)
37185	cg01812919	53705324	53705324	0.272155	334.724	0.886017	7705.98	0	0.876796	0.900726	3	0.012874	12	12	118.047	346.557	794.328	6911.65	1	0.613862	8259.91	0	0.0578266	0.900155	3	0.481612	11.3333	11.3333	376.91	218.783	3521.72	4738.19	0	12	DNAH10	NM_207437	122975715			Body				12:122975637-122975804		12	122975716	122975720	intron (NM_207437, intron 67 of 77)
429563	cg24475517	73779378	73779378	-0.168774	-40.1653	0.655075	8848.59	0	0.514326	0.826823	3	0.158538	17.6667	17.6667	172.285	278.56	3005.49	5843.1	1	0.823849	8794.91	0	0.817425	0.83664	3	0.0110776	15.6667	15.6667	147.847	251.538	1465.67	7329.24	0	2	CCDC93	NM_019044	118454137			Body		TRUE				2	118454138	118454142	intron (NM_019044, intron 7 of 23)
313722	cg17118262	46707467	46707467	-0.180115	-27.7991	0.382069	5361.9	0	0.283195	0.457069	3	0.0893617	13.6667	13.6667	238.582	125.364	3252.82	2109.08	1	0.562184	5834.32	0	0.533632	0.603173	3	0.0364	12	12	155.786	241.389	2501.29	3333.03	0	17	CCL1	NM_002981	29714682			TSS1500					rs12450599	17	29714683	29714687	promoter-TSS (NM_002981)
412796	cg23428738	19642349	19642349	-0.121051	-18.5494	0.697038	4607.3	0	0.641662	0.757223	3	0.0579302	11	11	176.262	197.03	1324.1	3283.2	1	0.81809	4579.04	0	0.807701	0.829369	3	0.0108617	16.3333	16.3333	103.155	207.411	755.334	3823.71	0	12			4182598					TRUE				12	4182599	4182603	Intergenic
476582	cg27317813	27710418	45783353	-0.180993	-31.9394	0.519206	16301.2	0	0.379999	0.67347	3	0.147314	10.3333	18.3333	369.582	408.161	7842.27	8458.93	1	0.700198	16047.6	0	0.665483	0.731615	3	0.0331888	14.6667	13.6667	265.553	368.562	4756.8	11290.8	0	12	CCND2	NM_001759	4268769			Body				12:4268600-4268887	rs3217855	12	4268770	4268774	intron (NM_001759, intron 4 of 4)
164683	cg08505883	33810300	33810300	-0.105113	-13.1415	0.716393	5720.06	0	0.565773	0.835768	3	0.137682	12	12	125.585	231.405	1619.37	4100.69	1	0.821506	5439.9	0	0.796707	0.835744	3	0.021555	17	17	131.054	223.62	886.085	4553.82	0	5			162793161		chr5:162864384-162865007		N_Shelf					5	162793162	162793166	Intergenic
41473	cg02021919	66773311	66773311	-0.134021	-28.2129	0.715579	5271.42	0	0.612205	0.809693	3	0.0990693	16.6667	16.6667	143.364	206.519	1462.83	3808.59	1	0.849601	5006.81	0	0.833034	0.875738	3	0.0229044	12.3333	12.3333	131.388	212.893	667.233	4339.57	0	5	CCNH	NM_001239	86742830		chr5:86708296-86708878	Body	N_Shore					5	86742831	86742835	exon (NM_001239, exon 2 of 9)
360165	cg19997922	58673466	58673466	-0.108947	-14.723	0.71499	4134.98	0	0.65361	0.770088	3	0.0584922	12	12	139.865	237.956	1113.6	3021.38	1	0.823937	4560.85	0	0.80769	0.834062	3	0.0142118	15.3333	15.3333	96.6415	231.733	723.143	3837.71	0	10	CCNY	NM_181698	35655929			5'UTR		TRUE				10	35655930	35655934	intron (NM_181698, intron 3 of 11)
316088	cg17262810	22796472	22796472	-0.17356	-37.6346	0.619577	7849.27	0	0.481295	0.763118	3	0.140985	13.6667	13.6667	185.826	211.508	2909.46	4939.8	1	0.793136	7401.56	0	0.782098	0.800008	3	0.00965451	14	14	145.335	291.26	1452.49	5949.07	0	10	CCNY;CCNY	NM_145012;NM_181698	35716880			Body;5'UTR		TRUE				10	35716881	35716885	intron (NM_145012, intron 1 of 9)
4365	cg00201133	57619336	57619336	-0.172409	-29.1395	0.53994	11351.9	0	0.414728	0.695336	3	0.142719	11.6667	11.6667	222.871	257.88	5144.92	6206.96	1	0.71235	11561.2	0	0.707777	0.721398	3	0.00783621	15.3333	15.3333	206.279	312.699	3257.04	8304.19	0	10	CCNY;CCNY	NM_145012;NM_181698	35780222			Body;5'UTR		TRUE				10	35780223	35780227	intron (NM_145012, intron 1 of 9)
95390	cg04780563	37730317	37730317	0.150147	16.755	0.574792	8868.12	0	0.467964	0.688496	3	0.110427	14.6667	14.6667	186.347	250.099	3711.29	5156.84	1	0.424645	9387.41	0	0.412359	0.441777	3	0.0152959	15.3333	15.3333	280.718	219.129	5360.65	4026.76	0	10	CCNY;CCNY	NM_145012;NM_181698	35788469			Body;5'UTR		TRUE				10	35788470	35788474	intron (NM_145012, intron 1 of 9)
217443	cg11589536	68784392	68784392	-0.113876	-15.2329	0.697259	13673.5	0	0.635824	0.79924	3	0.0889334	14.6667	14.6667	241.382	223.042	4087.94	9585.58	1	0.811136	13217.6	0	0.801832	0.821812	3	0.01006	13.6667	13.6667	219.293	298.227	2406.16	10811.5	0	3	CCR1	NM_001295	46225522			TSS1500		TRUE				3	46225523	46225527	promoter-TSS (NM_001295)
199392	cg10499974	49712323	49712323	-0.171194	-37.4361	0.62845	10159.9	0	0.503701	0.799263	3	0.153071	11.3333	11.3333	348.75	233.717	3737.88	6421.97	1	0.799645	9303.09	0	0.785368	0.807833	3	0.0124084	11.6667	11.6667	214.242	411.489	1783.19	7519.9	0	3	CCR1	NM_001295	46219103			3'UTR						3	46219104	46219108	3' UTR (NM_001295, exon 2 of 2)
265979	cg14312439	24702412	24702412	-0.129351	-14.8841	0.605342	1742.2	0	0.458859	0.785297	3	0.165773	17.3333	17.3333	91.3063	70.7323	612.848	1129.36	1	0.734693	1953.35	0	0.701048	0.765946	3	0.0325152	13	13	102.184	120.372	453.009	1500.34	0	3	CCR3;CCR3;CCR3;CCR3;CCR3;CCR3;CCR3;CCR3	NM_001164680;NM_001837;NM_001837;NM_178329;NM_178328;NM_001164680;NM_178328;NM_178329	46258906			1stExon;1stExon;5'UTR;1stExon;5'UTR;5'UTR;1stExon;5'UTR					rs11434130	3	46258907	46258911	promoter-TSS (NM_178329)
328634	cg18052511	13744486	13744486	-0.12284	-14.664	0.190298	8680.85	0	0.154098	0.241236	3	0.0454001	15.6667	15.6667	282.52	94.5878	6995.15	1685.7	1	0.313138	10096.3	0	0.270689	0.371189	3	0.0520352	7	7	348.194	172.215	6917.86	3178.43	0	3	CCR5;CCR5	NM_000579;NM_001100168	46385226			TSS1500;TSS1500						3	46385227	46385231	Intergenic
251512	cg13615963	29637374	29637374	-0.180528	-29.7015	0.295094	6782.08	0	0.205431	0.373586	3	0.084632	14.6667	14.6667	198.98	122.942	4715.94	2066.14	1	0.475623	7461.16	0	0.459946	0.486188	3	0.0138473	13.6667	13.6667	290.893	225.645	3866.59	3594.57	0	6	CCR6;CCR6;CCR6	NM_031409;NM_004367;NM_031409	167456511			5'UTR;5'UTR;1stExon					rs35543089	6	167456512	167456516	5' UTR (NM_031409, exon 1 of 3)
141759	cg07248223	33620353	65668366	0.1444	35.1173	0.239604	7637.69	0	0.129534	0.361283	3	0.11631	13.6667	15	299.83	195.918	5838.78	1798.91	1	0.095204	8259.42	0	0.0911978	0.0984968	3	0.00370146	13	14.6667	330.531	136.214	7463.4	796.019	0	17	CCR7	NM_001838	35970801			Body				17:35970726-35970833		17	35970802	35970806	intron (NM_001838, intron 1 of 2)
470501	cg26960939	40643385	40643385	0.131877	16.7651	0.335475	9331.3	0	0.230676	0.438429	3	0.103889	20.3333	20.3333	225.895	157.774	6146.19	3185.1	1	0.203598	9097.96	0	0.187571	0.214838	3	0.01425	13.3333	13.3333	287.757	159.973	7222.34	1875.62	0	17	CCR7	NM_001838	35970732			Body			TRUE	17:35970726-35970833		17	35970733	35970737	intron (NM_001838, intron 1 of 2)
478316	cg27423838	59724403	59724403	0.137915	13.1106	0.592675	5283.45	0	0.462873	0.697963	3	0.119446	15	15	183.136	234.457	2076.42	3207.03	1	0.45476	4988.8	0	0.435654	0.477699	3	0.0212831	15	15	138.624	153.272	2678.13	2310.66	0	3			39363763					TRUE				3	39363764	39363768	Intergenic
105021	cg05279761	65756310	65756310	-0.187066	-40.2246	0.576019	1122.28	0	0.452033	0.711786	3	0.130277	15.6667	15.6667	86.0655	82.7705	416.942	705.341	1	0.763085	1098.55	0	0.734103	0.799654	3	0.0334274	10.6667	10.6667	62.5613	119.519	190.766	907.786	0	3	ACAD11	NM_032169	133794933			Body		TRUE				3	133794934	133794938	intron (NR_037804, intron 39 of 44)
337871	cg18599081	45634385	45634385	-0.125755	-14.3515	0.61968	17792.9	0	0.513718	0.751567	3	0.121025	13.3333	13.3333	396.93	346.518	6783.29	11009.6	1	0.745436	17414.2	0	0.720808	0.765616	3	0.0227328	15	15	213.562	379.434	4373.95	13040.2	0	3	CCRL2;CCRL2	NM_001130910;NM_003965	46423088			TSS1500;TSS1500						3	46423089	46423093	promoter-TSS (NM_001130910)
411597	cg23350385	54602381	54602381	-0.156869	-31.7556	0.649157	8771	0	0.526625	0.78391	3	0.129077	16.3333	16.3333	141.559	276.69	3002.82	5768.19	1	0.806026	8869.48	0	0.790195	0.819165	3	0.0146711	18	18	133.171	257.173	1643.15	7226.33	0	3	CCRL2;CCRL2	NM_001130910;NM_003965	46423138			TSS1500;TSS1500						3	46423139	46423143	promoter-TSS (NM_001130910)
170095	cg08817634	59678369	59678369	0.0977693	18.5318	0.886943	2698.4	0	0.840178	0.94342	3	0.0523014	11	11	78.9641	208.006	226.512	2471.89	1	0.789174	3067.57	0	0.762629	0.830238	3	0.0360675	15	15	106.992	189.6	565.747	2501.83	0	4			139865581					TRUE				4	139865582	139865586	Intergenic
197862	cg10408731	55634505	55634505	-0.139659	-33.053	0.7221	4099.03	0	0.593097	0.867313	3	0.137825	14	14	102.547	201.21	1037.11	3061.92	1	0.861758	4138.67	0	0.844356	0.875016	3	0.0157449	13.3333	13.3333	94.0815	223.03	485.677	3652.99	0	7	CCT6P1	NR_003110	64852278		chr7:65215732-65216495	TSS1500	N_Shore					7	64852279	64852283	intron (NR_038378, intron 2 of 7)
108849	cg05486191	13749432	13749432	-0.151098	-17.8385	0.327189	10019.8	0	0.304609	0.352043	3	0.0237984	15	15	290.668	198.529	6719.67	3300.15	1	0.478287	13002.7	0	0.446394	0.511462	3	0.0325525	12.6667	12.6667	373.961	268.429	6735.14	6267.52	0	7	C7orf28A	NM_015622	5903716		chr7:5938173-5938557	TSS1500	N_Shore		TRUE			7	5903717	5903721	Intergenic
25596	cg01218414	57602428	57602428	-0.117595	-32.3311	0.78852	6910.07	0	0.695442	0.865124	3	0.0860321	13.3333	13.3333	109.108	215.667	1462.97	5447.1	1	0.906115	7669.08	0	0.866813	0.942277	3	0.0378299	10.3333	10.3333	107.247	241.379	628.087	7040.99	0	7	C7orf28A	NM_015622	5904012		chr7:5938173-5938557	TSS1500	N_Shore					7	5904013	5904017	promoter-TSS (NM_015622)
259989	cg14027204	27632411	27632411	0.149787	16.6282	0.53262	12405.2	0	0.414929	0.628257	3	0.10836	15.6667	15.6667	297.359	246.108	5811.58	6593.64	1	0.382833	13419	0	0.374714	0.39238	3	0.0089194	16.6667	16.6667	306.963	209.71	8249.76	5169.25	0	1	PTGFRN	NM_020440	117331001			Body				1:117330977-117331143		1	117331002	117331006	exon (NM_020440, exon 9 of 9)
293713	cg15937641	13621304	13621304	0.17596	27.9092	0.47124	8566.24	0	0.34129	0.570248	3	0.117573	17.6667	17.6667	199.453	169.693	4483.11	4083.13	1	0.29528	9013.26	0	0.269597	0.326723	3	0.0289949	14.6667	14.6667	324.11	123.163	6326.21	2687.05	0	1	PTGFRN	NM_020440	117331142			3'UTR				1:117330977-117331143		1	117331143	117331147	3' UTR (NM_020440, exon 9 of 9)
312521	cg17042439	51701354	51701354	0.166614	24.4987	0.455967	8594.24	0	0.324617	0.571044	3	0.124017	12.3333	12.3333	201.183	237.262	4606.09	3988.16	1	0.289353	8363.08	0	0.27904	0.309339	3	0.017311	16	16	302.321	145.176	5921.12	2441.97	0	1	PTGFRN	NM_020440	117331295			3'UTR				1:117331241-117331296		1	117331296	117331300	3' UTR (NM_020440, exon 9 of 9)
219462	cg11708721	12791431	12791431	0.13531	13.8214	0.425851	10192.7	0	0.294789	0.560964	3	0.133134	12	12	328.688	232.655	5745.77	4446.97	1	0.29054	9805.73	0	0.271942	0.316851	3	0.0234271	10.3333	10.3333	262.909	160.285	6927.17	2878.56	0	1	PTGFRN	NM_020440	117331532			3'UTR				1:117331477-117331533		1	117331533	117331537	3' UTR (NM_020440, exon 9 of 9)
170342	cg08830139	17654460	17654460	0.146688	18.4113	0.690986	2309.8	0	0.641407	0.750494	3	0.0552169	21.3333	21.3333	134.731	354.695	638.111	1671.69	1	0.544299	2015.83	0	0.332513	0.691586	3	0.188025	22.6667	22.6667	91.5184	258.889	751.398	1264.43	0	5	CD14;CD14	NM_000591;NM_001040021	139993836		chr5:140011482-140012739	TSS1500;TSS1500	S_Shore				rs5744452	5	139993837	139993841	promoter-TSS (NM_001174104)
331849	cg18234111	15775346	15775346	-0.155233	-18.5714	0.367712	3200.42	0	0.245855	0.506856	3	0.131357	11.6667	11.6667	160.46	142.882	1947.86	1252.56	1	0.522945	3363.11	0	0.488434	0.552335	3	0.0322569	15.6667	15.6667	126.804	125.109	1552.53	1810.58	0	1	CD1D	NM_001766	156422381			3'UTR		TRUE				1	156422382	156422386	3' UTR (NM_001766, exon 7 of 7)
326891	cg17945429	14637304	14637304	0.176949	27.52	0.495988	7684.23	0	0.330603	0.625181	3	0.150587	12	12	258.556	177.476	3718.48	3965.75	1	0.319039	7654.9	0	0.315474	0.320847	3	0.00308704	14.6667	14.6667	294.457	204.157	5180.93	2473.97	0	1			156440651									1	156440652	156440656	Intergenic
178790	cg09312904	65642381	65642381	0.221547	47.5531	0.587075	3424.79	0	0.312903	0.7379	3	0.237837	15.3333	15.3333	147.325	223.414	1406.28	2018.5	1	0.365528	3897.02	0	0.333555	0.39729	3	0.0318679	18.3333	18.3333	207.508	121.123	2441.34	1455.68	0	1			117082965		chr1:117284383-117284627		N_Shelf				rs7554054	1	117082966	117082970	Intergenic
675	cg00027570	54661355	14771434	0.191441	35.993	0.455281	7406.04	0	0.297104	0.610277	3	0.156611	12	11.6667	274.757	209.039	4081.49	3324.55	1	0.26384	8424.68	0	0.233246	0.281869	3	0.0266353	12	11	231.998	192.995	6188.23	2236.45	0	1	CD2	NM_001767	117108192			Body						1	117108193	117108197	intron (NM_001767, intron 3 of 4)
49075	cg02399831	34737379	34737379	-0.120378	-17.1993	0.687014	4583.14	0	0.57041	0.820673	3	0.126	11.6667	11.6667	178.79	220.481	1366.21	3216.93	1	0.807393	4530.91	0	0.78066	0.821806	3	0.0231749	11.6667	11.6667	145.304	170.661	788.255	3742.66	0	3			113595851					TRUE				3	113595852	113595856	Intergenic
203064	cg10708271	71705461	71705461	0.188923	33.3928	0.480807	2308.12	0	0.29684	0.626002	3	0.167972	8	8	161.062	165.097	1128.4	1179.72	1	0.291884	2033.32	0	0.236253	0.397554	3	0.091556	9.66667	9.66667	177.093	145.199	1440.65	592.678	0	3	CD200R1;CD200R1;CD200R1;CD200R1	NM_138939;NM_138940;NM_138806;NM_170780	114175587			Body;Body;Body;Body					rs73214317	3	114175588	114175592	intron (NM_138806, intron 1 of 7)
313225	cg17086773	50668489	50668489	-0.103882	-15.2581	0.74247	3607.38	0	0.633231	0.871242	3	0.120201	12.6667	12.6667	108.999	174.183	815.477	2791.9	1	0.846352	3876.38	0	0.8092	0.867845	3	0.0323071	13	13	104.32	183.55	511.322	3365.05	0	3			113968762					TRUE				3	113968763	113968767	Intergenic
223560	cg11939496	52630418	52630418	-0.145645	-30.0995	0.683497	8283.41	0	0.561935	0.82387	3	0.131977	14	14	206.291	242.478	2598.81	5684.6	1	0.829141	8502.87	0	0.816594	0.839356	3	0.0115589	16	16	125.865	233.617	1367.47	7135.4	0	1	CD244;CD244;CD244	NM_001166663;NM_016382;NM_001166664	159100184			TSS1500;TSS1500;TSS1500						1	159100185	159100189	promoter-TSS (NM_001166663)
183056	cg09554443	43647309	43647309	0.139348	21.653	0.314946	13676.4	0	0.211289	0.403112	3	0.0968455	14	14	309.968	240.556	9272.62	4403.78	1	0.175598	12971.5	0	0.142358	0.194751	3	0.0288975	12	12	360.602	179.053	10693.2	2278.25	0	1	CD247;CD247;CD247;CD247	NM_000734;NM_198053;NM_198053;NM_000734	165754386			1stExon;5'UTR;1stExon;5'UTR					rs45438393	1	165754387	165754391	promoter-TSS (NM_198053)
151543	cg07786657	60601471	53762393	0.194593	40.7693	0.416124	18578.3	0	0.265464	0.53783	3	0.138472	14.3333	10	536.639	289.589	10852	7726.32	1	0.221531	18649.2	0	0.191559	0.254495	3	0.0315746	13	13	478.198	265.9	14500.9	4148.23	0	1	CD247;CD247	NM_198053;NM_000734	165754257			Body;Body				1:165754249-165754303		1	165754258	165754262	intron (NM_000734, intron 1 of 7)
114465	cg05799811	30745373	30745373	0.168065	40.7726	0.294577	8991.92	0	0.14299	0.42359	3	0.141656	14.3333	14.3333	323.602	199.475	6414.22	2577.7	1	0.126511	9911.95	0	0.105021	0.148559	3	0.0217742	12.3333	12.3333	372.78	118.422	8656.81	1255.14	0	1	CD247;CD247	NM_198053;NM_000734	165754020			Body;Body				1:165753578-165754116		1	165754021	165754025	intron (NM_000734, intron 1 of 7)
173958	cg09032544	50676322	15650316	0.16455	22.3105	0.500824	24460.5	0	0.359591	0.62331	3	0.132855	14.6667	15	522.934	370.814	12191.1	12269.4	1	0.336274	24625.3	0	0.325787	0.343319	3	0.00925878	14	15	779.522	274.573	16327.3	8297.97	0	1	CD247;CD247	NM_198053;NM_000734	165753919			Body;Body				1:165753578-165754116		1	165753920	165753924	intron (NM_000734, intron 1 of 7)
265264	cg14278300	31737401	31737401	0.141304	14.0202	0.516146	14628.6	0	0.390565	0.622258	3	0.117067	10	10	416.118	296.119	7090.34	7538.31	1	0.374841	14022	0	0.354709	0.398794	3	0.0222897	11.6667	11.6667	435.162	271.562	8702.4	5319.58	0	1	CD247;CD247	NM_198053;NM_000734	165753602			Body;Body				1:165753578-165754116		1	165753603	165753607	intron (NM_000734, intron 1 of 7)
181668	cg09473725	59740510	59740510	0.207181	45.6392	0.444893	6116.16	0	0.283316	0.592359	3	0.155004	5.66667	5.66667	336.837	158.962	3410.15	2706	1	0.237712	5914.75	0	0.211034	0.252105	3	0.0231282	10	10	233.769	153.681	4485.48	1429.27	0	1	CD247;CD247	NM_198053;NM_000734	165752497			Body;Body						1	165752498	165752502	intron (NM_000734, intron 1 of 7)
243660	cg13210595	61806466	21611502	0.145156	15.1421	0.529235	9336.78	0	0.31206	0.697372	3	0.197281	14.3333	14.3333	286.479	154.727	4436.69	4900.1	1	0.384079	9974.49	0	0.375083	0.400596	3	0.014323	13.3333	12.3333	260.435	175.782	6096.55	3877.94	0	1	CD247;CD247	NM_198053;NM_000734	165737888			Body;Body					rs858538	1	165737889	165737893	intron (NM_000734, intron 1 of 7)
75329	cg03727968	64684313	64684313	0.190627	34.3048	0.478864	7395.24	0	0.28907	0.644788	3	0.179056	11.6667	11.6667	224.617	251.02	3926.16	3469.08	1	0.288237	9421.8	0	0.254039	0.31515	3	0.0311997	12.3333	12.3333	269.534	219.079	6692.21	2729.59	0	1	CD247;CD247	NM_198053;NM_000734	165718454			Body;Body					rs2949655	1	165718455	165718459	intron (NM_000734, intron 1 of 7)
407635	cg23114435	59624390	59624390	0.161052	25.4544	0.393018	19785.8	0	0.275243	0.504673	3	0.114837	16.6667	16.6667	406.935	264.146	12134.3	7651.45	1	0.231967	21795.9	0	0.215989	0.243006	3	0.0141693	10.6667	10.6667	411.122	188.03	16718.4	5077.52	0	1	CD247;CD247	NM_198053;NM_000734	165709236			Body;Body		TRUE				1	165709237	165709241	intron (NM_000734, intron 1 of 7)
319366	cg17458693	26601386	26601386	0.248645	64.9389	0.570203	6228.75	0	0.398398	0.699623	3	0.155021	9.66667	9.66667	224.438	206.738	2564.23	3664.53	1	0.321558	6142.95	0	0.304047	0.345708	3	0.0216096	9.66667	9.66667	224.779	160.771	4136.91	2006.04	0	12			6413788					TRUE				12	6413789	6413793	Intergenic
126759	cg06495803	59759304	59759304	0.140698	13.8468	0.515497	10979.9	0	0.423363	0.589465	3	0.0845278	6.66667	6.66667	355.978	300.676	5262.02	5717.89	1	0.374799	11445.5	0	0.362659	0.397371	3	0.0195665	10.6667	10.6667	309.851	256.267	7116.14	4329.39	0	12	CD27;LOC678655	NM_001242;NR_015382	6423750			TSS1500;Body		TRUE				12	6423751	6423755	promoter-TSS (NM_001242)
214275	cg11384427	27760376	27760376	0.217053	45.1222	0.575422	7846.8	0	0.410499	0.725475	3	0.158014	14.6667	14.6667	188.044	294.546	3376.2	4470.6	1	0.358369	8172.72	0	0.351918	0.370864	3	0.0108233	15.3333	15.3333	244.322	142.272	5213.93	2958.79	0	12	CD27;LOC678655	NM_001242;NR_015382	6423846			TSS1500;Body		TRUE			rs11569359	12	6423847	6423851	promoter-TSS (NM_001242)
390956	cg22036538	62744317	62744317	0.109671	14.6233	0.245155	9849.86	0	0.129513	0.347996	3	0.109802	15.6667	15.6667	315.236	161.721	7423.74	2426.12	1	0.135484	10081.9	0	0.120511	0.155874	3	0.0182939	12.6667	12.6667	432.396	103.083	8702.07	1379.79	0	12	CD27;CD27;LOC678655	NM_001242;NM_001242;NR_015382	6424312			1stExon;5'UTR;Body		TRUE				12	6424313	6424317	promoter-TSS (NM_001242)
208387	cg11028872	74618468	74618468	-0.116157	-22.0446	0.743759	2178.71	0	0.656441	0.825356	3	0.0846025	14	14	86.2509	113.781	480.801	1697.91	1	0.859916	2383.87	0	0.852544	0.871821	3	0.0104073	13.6667	13.6667	68.9078	163.965	247.807	2136.06	0	2			204195166					TRUE				2	204195167	204195171	Intergenic
481513	cg27614178	65737364	65737364	-0.166077	-22.7107	0.444299	2088.01	0	0.268107	0.623189	3	0.177556	15.3333	15.3333	108.738	87.678	1118.54	969.466	1	0.610376	2291.07	0	0.603735	0.615571	3	0.0060487	17	17	91.627	127.841	832.152	1458.91	0	2			204223275					TRUE				2	204223276	204223280	Intergenic
195047	cg10240150	73807492	73807492	0.176413	26.3543	0.549397	10307.2	0	0.396259	0.661238	3	0.137231	13.6667	13.6667	229.846	315.022	4654.48	5652.77	1	0.372984	11122.4	0	0.364531	0.388343	3	0.0133234	13	13	325.187	236.208	6928.35	4194.03	0	2	CD28	NM_006139	204278312			TSS1500					rs3181096	2	204278313	204278317	Intergenic
427296	cg24336674	60783362	60783362	0.156996	23.6323	0.719623	2766.73	0	0.694625	0.744724	3	0.0250496	9	9	102.934	126.437	700.167	2066.56	1	0.562627	2488.29	0	0.532427	0.579769	3	0.0262339	13	13	119.825	118.182	1035.32	1452.96	0	2	CD28	NM_006139	204310547			3'UTR						2	204310548	204310552	3' UTR (NM_006139, exon 4 of 4)
468389	cg26843872	73787359	73787359	-0.159326	-21.6239	0.502208	11202.6	0	0.370361	0.632744	3	0.131196	10.3333	10.3333	206.703	242.624	5471.31	5731.31	1	0.661535	11607.1	0	0.645767	0.684207	3	0.0201285	10	10	283.689	416.268	3868.9	7738.15	0	16	TBC1D10B	NM_015527	30276293		chr16:30366206-30366761	3'UTR	S_Shelf					16	30276294	30276298	3' UTR (NM_015527, exon 9 of 9)
152465	cg07834069	43717317	43717317	-0.181653	-40.6921	0.605522	8655.16	0	0.440819	0.783726	3	0.171852	18	18	233.633	244.812	3327.79	5327.37	1	0.787175	8860.05	0	0.768164	0.800774	3	0.016965	18.3333	18.3333	144.096	295.146	1812.26	7047.8	0	17	CD300LB	NM_174892	70036513			Body						17	70036514	70036518	intron (NM_174892, intron 1 of 3)
161905	cg08347373	31713422	31713422	-0.15027	-22.5509	0.590834	5361.09	0	0.438664	0.763195	3	0.163205	14.6667	14.6667	168.298	196.928	2165.21	3195.88	1	0.741104	5261.98	0	0.708156	0.786144	3	0.040376	14.6667	14.6667	153.368	184.258	1301.29	3960.69	0	2	CD302	NM_014880	160361932		chr2:160654229-160654631	Body	N_Shore					2	160361933	160361937	intron (NM_001198760, intron 33 of 37)
386017	cg21697512	62619499	62619499	-0.144983	-25.7205	0.652933	5907.97	0	0.528382	0.797714	3	0.135801	16.3333	16.3333	143.82	252.318	1961.06	3946.91	1	0.797915	6295.66	0	0.770993	0.828262	3	0.0287877	15.6667	15.6667	146.856	209.491	1203.8	5091.87	0	1	CD34;CD34	NM_001025109;NM_001773	206148164		chr1:208084098-208084513	Body;Body	N_Shelf					1	206148165	206148169	intron (NM_001773, intron 1 of 7)
16592	cg00785482	44695394	44695394	-0.11911	-14.7638	0.665031	15212	0	0.550768	0.788482	3	0.119123	12.3333	12.3333	266.36	451.761	5061.73	10150.2	1	0.784141	14278.9	0	0.777735	0.790872	3	0.00657455	15.6667	15.6667	213.367	416.474	3003.08	11275.8	0	1			206125609					TRUE				1	206125610	206125614	TTS (NM_001025109)
269266	cg14479884	30635376	30635376	-0.141895	-33.4936	0.716599	2225.33	0	0.649195	0.776429	3	0.0639545	11.6667	11.6667	127.587	126.919	556.062	1669.27	1	0.858494	2181.38	0	0.825224	0.906584	3	0.0426567	9	9	96.4996	278.526	216.768	1964.61	0	7	CD36;CD36;CD36;CD36;CD36	NM_001001548;NM_000072;NM_001001547;NM_001001548;NM_000072	80105879			5'UTR;1stExon;5'UTR;1stExon;5'UTR					rs1334513	7	80105880	80105884	5' UTR (NM_000072, exon 1 of 14)
62617	cg03074244	34771427	34771427	0.1828	32.1412	0.447496	12497.8	0	0.279855	0.573151	3	0.151089	12	12	308.733	208.695	6961.87	5535.95	1	0.264696	12750	0	0.244875	0.28203	3	0.0187016	13.6667	13.6667	409.158	189.521	9350.27	3399.72	0	11	CD3D;CD3D;CD3D;CD3D	NM_001040651;NM_000732;NM_001040651;NM_000732	117718624			5'UTR;5'UTR;1stExon;1stExon						11	117718625	117718629	promoter-TSS (NM_001040651)
435685	cg24841244	43634424	43634424	0.207827	41.7669	0.50815	12905.1	0	0.329723	0.646618	3	0.162183	15.6667	15.6667	258.978	310.519	6359.65	6545.44	1	0.300322	13027.9	0	0.278169	0.320136	3	0.0210815	11.6667	11.6667	710.34	331.913	9084.58	3943.29	0	11	CD3D;CD3D;CD3D;CD3D	NM_001040651;NM_000732;NM_001040651;NM_000732	117718540			5'UTR;5'UTR;1stExon;1stExon						11	117718541	117718545	5' UTR (NM_001040651, exon 1 of 4)
150562	cg07728874	51739503	51739503	0.174411	27.8779	0.456089	19069.9	0	0.295774	0.59171	3	0.149506	10	10	402.388	264.32	10360.6	8709.22	1	0.281679	20349.4	0	0.264993	0.302929	3	0.0193756	15.3333	15.3333	492.787	257.204	14597	5752.47	0	11	CD3D;CD3D	NM_001040651;NM_000732	117718482			1stExon;1stExon						11	117718483	117718487	exon (NM_001040651, exon 1 of 4)
431825	cg24612198	72783360	72783360	0.217605	45.7466	0.554065	8267.66	0	0.341713	0.725379	3	0.195098	15.6667	15.6667	214.19	199.743	3592.37	4675.29	1	0.336459	8038.73	0	0.316851	0.349231	3	0.0172385	14	14	282.171	193.97	5299.29	2739.44	0	11	CD3E	NM_000733	117680841			5'UTR						11	117680842	117680846	5' UTR (NM_000733, exon 2 of 9)
121143	cg06164961	55627425	55627425	0.232311	55.1785	0.534743	7427.16	0	0.332267	0.694369	3	0.184815	15	15	183.269	235.138	3369.6	4057.56	1	0.302432	7207.08	0	0.283725	0.317527	3	0.0171881	12	12	181.847	147.384	4995.84	2211.24	0	11	CD3E	NM_000733	117680885			Body						11	117680886	117680890	exon (NM_000733, exon 2 of 9)
102731	cg05160234	23758501	23758501	0.166524	24.888	0.445778	14573.6	0	0.302336	0.570986	3	0.13525	11.6667	11.6667	245.277	226.214	7869.41	6704.2	1	0.279254	14033.9	0	0.278413	0.279675	3	0.000727959	12.6667	12.6667	360.151	216.487	10086.6	3947.28	0	11	CD3G;CD3D;CD3D	NM_000073;NM_000732;NM_001040651	117719972			TSS1500;TSS1500;TSS1500						11	117719973	117719977	promoter-TSS (NM_000073)
65979	cg03254928	13603502	13603502	0.174268	28.1736	0.448001	13514	0	0.293497	0.562508	3	0.138894	12.6667	12.6667	367.353	314.716	7426.91	6087.05	1	0.273734	13990.1	0	0.255006	0.285252	3	0.0163612	11.3333	11.3333	396.913	174.775	10144.5	3845.57	0	11	CD3G;CD3D;CD3D	NM_000073;NM_000732;NM_001040651	117720020			TSS1500;TSS1500;TSS1500						11	117720021	117720025	promoter-TSS (NM_000073)
254272	cg13750061	21635486	21635486	0.22198	49.3042	0.522093	7652.51	0	0.291466	0.704195	3	0.210599	11	11	457.702	313.36	3647.75	4004.76	1	0.300113	7308.56	0	0.262667	0.336124	3	0.0367497	15	15	302.277	153.444	5093.51	2215.05	0	11	CD3G;CD3D;CD3D	NM_000073;NM_000732;NM_001040651	117720055			TSS1500;TSS1500;TSS1500						11	117720056	117720060	promoter-TSS (NM_000073)
147128	cg07545925	29652335	29652335	0.25141	69.3782	0.523599	8340.64	0	0.306535	0.700145	3	0.199909	15.3333	15.3333	197.929	193.162	3971.5	4369.14	1	0.272189	7411.38	0	0.245599	0.318261	3	0.0400572	12.3333	12.3333	267.413	182.027	5382.71	2028.66	0	11	CD3G;CD3D;CD3D	NM_000073;NM_000732;NM_001040651	117720137			TSS200;TSS1500;TSS1500						11	117720138	117720142	promoter-TSS (NM_000073)
292764	cg15880738	42770412	42770412	0.163969	23.9321	0.443347	17460.8	0	0.315085	0.57086	3	0.127889	14.3333	14.3333	360.407	254.865	9629.77	7831.02	1	0.279377	18461.7	0	0.222482	0.314524	3	0.0497259	11.6667	11.6667	444.886	235.529	13289.1	5172.54	0	11	CD3G;CD3G	NM_000073;NM_000073	117720322			5'UTR;1stExon						11	117720323	117720327	promoter-TSS (NM_000073)
7740	cg00366435	25643351	25643351	0.187917	31.2138	0.600127	8311.98	0	0.421431	0.735555	3	0.16147	16.3333	16.3333	183.988	162.819	3256.34	5055.64	1	0.41221	8172.33	0	0.389119	0.44867	3	0.0319471	14	14	257.247	155.015	4760.48	3411.84	0	12			6766366					TRUE			rs35240037	12	6766367	6766371	Intergenic
286229	cg15481493	67796460	67796460	-0.115261	-15.1788	0.689915	9182.15	0	0.578751	0.813999	3	0.118155	15.6667	15.6667	156.416	249.58	2801.23	6380.92	1	0.805176	8762.05	0	0.789996	0.819273	3	0.0146687	11	11	148.326	441.193	1628.86	7133.19	0	11			35089850					TRUE	TRUE			11	35089851	35089855	Intergenic
261147	cg14082886	12642444	12642444	0.119702	17.0983	0.266567	5546.77	0	0.140994	0.375957	3	0.118314	10.3333	10.3333	327.109	145.803	4089.62	1457.14	1	0.146866	5526.27	0	0.132122	0.154395	3	0.0127693	13.6667	13.6667	210.112	65.7959	4698.74	827.526	0	11	CD44;CD44;CD44;CD44;CD44	NM_001001389;NM_001001392;NM_000610;NM_001001390;NM_001001391	35121061		chr11:35160375-35161000	Body;Body;Body;Body;Body	S_Shelf				rs16926942	11	35121062	35121066	intron (NM_001001391, intron 1 of 8)
348425	cg19292760	20688477	20688477	0.151764	17.4292	0.591128	16570	0	0.487218	0.694139	3	0.103463	14	14	340.003	350.414	6762.95	9807	1	0.439364	17804.8	0	0.427053	0.460243	3	0.018178	11.6667	11.6667	481.096	302.563	9936.5	7868.32	0	11	CD44;CD44;CD44;CD44;CD44	NM_001001389;NM_001001392;NM_000610;NM_001001390;NM_001001391	35130168			Body;Body;Body;Body;Body		TRUE				11	35130169	35130173	intron (NM_001001391, intron 1 of 8)
439856	cg25096745	56733344	56733344	0.116683	19.1673	0.234653	2535.21	0	0.139466	0.291645	3	0.0829686	15.3333	15.3333	129.728	89.1613	1917.78	617.429	1	0.11797	2514.47	0	0.0977379	0.133276	3	0.0182741	13.3333	13.3333	217.611	65.4289	2202.48	311.99	0	11	CD44;CD44;CD44;CD44;CD44	NM_001001389;NM_001001392;NM_000610;NM_001001390;NM_001001391	35152089			Body;Body;Body;Body;Body		TRUE				11	35152090	35152094	intron (NM_001001391, intron 1 of 8)
167886	cg08688659	22688455	22688455	-0.146157	-25.0334	0.641293	10403	0	0.514217	0.790584	3	0.139517	12.3333	12.3333	248.892	277.247	3626.37	6776.64	1	0.78745	10404.3	0	0.759812	0.809911	3	0.0254473	13	13	213.723	312.206	2137.47	8266.83	0	11	CD44;CD44;CD44;CD44;CD44	NM_001001389;NM_001001392;NM_000610;NM_001001390;NM_001001391	35206541			Body;Body;Body;Body;Body		TRUE				11	35206542	35206546	intron (NM_001001391, intron 8 of 8)
126618	cg06489037	57613312	57613312	-0.15791	-34.0453	0.660753	8731.02	0	0.552626	0.818343	3	0.139594	13.3333	13.3333	200.113	198.845	2872.74	5858.29	1	0.818663	8248.59	0	0.806956	0.836675	3	0.0158308	14	14	125.594	279.762	1414.84	6833.75	0	3			109188935					TRUE			rs11280444	3	109188936	109188940	Intergenic
54266	cg02661764	29721335	29721335	0.161701	20.8706	0.593209	4724.42	0	0.442038	0.671016	3	0.130936	10.3333	10.3333	209.871	227.606	1911.09	2813.33	1	0.431507	4605.3	0	0.405426	0.4822	3	0.043907	13	13	208.901	114.993	2552.61	2052.68	0	11			60590107							11:60589954-60590110		11	60590108	60590112	Intergenic
432807	cg24674703	17620461	17620461	0.14701	23.6253	0.333362	13824.8	0	0.183035	0.445308	3	0.135283	12.3333	12.3333	388.007	195.836	9189.16	4635.61	1	0.186351	13176.8	0	0.16746	0.196695	3	0.0163849	13.3333	13.3333	376.697	165.782	10693.6	2483.28	0	11	CD5;CD5	NM_014207;NM_014207	60626536			5'UTR;1stExon						11	60626537	60626541	promoter-TSS (NM_014207)
400436	cg22687766	56618320	56618320	-0.126451	-13.7409	0.603829	14432.4	0	0.493878	0.748974	3	0.131139	8.33333	8.33333	313.45	441.636	5739.39	8693.01	1	0.73028	13450.2	0	0.71236	0.739526	3	0.0155226	12	12	212.557	414.206	3561.84	9888.34	0	1			205557575		chr1:207494543-207495364		N_Shelf					1	205557576	205557580	Intergenic
468744	cg26864826	14772371	14772371	0.179486	31.9394	0.709986	8607.4	0	0.681875	0.765399	3	0.0479906	13.3333	13.3333	151.697	159.816	2424.73	6182.67	1	0.5305	8522.09	0	0.357866	0.726694	3	0.185539	10.6667	10.6667	220.572	202.976	3820.43	4701.66	0	11			33717055		chr11:33757476-33758122		S_Shelf					11	33717056	33717060	Intergenic
284570	cg15382933	19738407	19738407	-0.150862	-27.9225	0.645111	7899.64	0	0.530995	0.785713	3	0.129409	12.3333	12.3333	182.016	278.95	2724.11	5175.53	1	0.795972	8460.64	0	0.772441	0.824467	3	0.0263657	11	11	123.609	282.743	1652.46	6808.17	0	11	CD59;CD59;CD59;CD59;CD59;CD59;CD59;CD59	NM_203330;NM_001127225;NM_203329;NM_001127226;NM_000611;NM_001127223;NM_001127227;NM_203331	33701975			5'UTR;TSS1500;5'UTR;TSS1500;5'UTR;TSS1500;TSS1500;5'UTR						11	33701976	33701980	promoter-TSS (NM_001127227)
106249	cg05344747	52623416	52623416	-0.104106	-15.5987	0.74438	4237.58	0	0.663405	0.828467	3	0.0825747	18.3333	18.3333	119.101	171.985	1004.19	3233.39	1	0.848486	4074.49	0	0.820255	0.897964	3	0.0429915	11.3333	11.3333	121.448	158.112	534.768	3539.72	0	11	CD59;CD59;CD59;CD59	NM_203330;NM_203329;NM_000611;NM_203331	33710933		chr11:33757476-33758122	5'UTR;5'UTR;5'UTR;5'UTR	N_Shelf					11	33710934	33710938	intron (NM_203331, intron 1 of 4)
20963	cg00995854	51637406	51637406	-0.140629	-20.4768	0.619904	8135.07	0	0.497627	0.74465	3	0.12353	13.3333	13.3333	164.687	187.365	2983.07	5152	1	0.760533	8525.33	0	0.757111	0.764286	3	0.00359908	15	15	150.455	219.657	1965.4	6559.93	0	1	CD5L	NM_005894	156068929			Body						1	156068930	156068934	intron (NM_005894, intron 5 of 5)
55275	cg02713832	33659458	33659458	0.167589	26.991	0.41533	11305.3	0	0.250412	0.54538	3	0.150544	11	11	196.621	239.704	6652.6	4652.68	1	0.247742	11521.5	0	0.235872	0.258992	3	0.0115727	17.3333	17.3333	349.333	113.483	8632.58	2888.92	0	11	CD6	NM_006725	60529135		chr11:60775036-60776307	Body	N_Shelf					11	60529136	60529140	intron (NR_045638, intron 1 of 11)
309151	cg16817237	37616470	11743373	0.193695	35.2487	0.491006	14901.5	0	0.38982	0.560462	3	0.0896367	10.6667	13.6667	321.819	326.825	7431.69	7469.77	1	0.297312	13102.5	0	0.263639	0.319355	3	0.0296229	11.6667	15.3333	460.506	260.104	9145.53	3956.97	0	11			60550251					TRUE				11	60550252	60550256	Intergenic
394114	cg22249612	67633502	16778421	-0.176233	-42.2462	0.638241	5918.98	0	0.487095	0.790292	3	0.1516	11.6667	11	157.093	272.746	2095.41	3823.57	1	0.814474	5920.05	0	0.793158	0.830101	3	0.0191171	11	15.6667	103.648	370.581	1018.36	4901.7	0	12	CD63;CD63	NM_001040034;NM_001780	54407752		chr12:56122017-56123186	Body;Body	N_Shore					12	54407753	54407757	promoter-TSS (NM_001257401)
222039	cg11848173	51610372	51610372	-0.173091	-26.9574	0.49182	11814.9	0	0.382183	0.617988	3	0.118768	10.3333	10.3333	427.604	452.38	5973.07	5841.8	1	0.664911	12569.9	0	0.657437	0.674368	3	0.00863766	14	14	285.944	413.112	4141.35	8428.59	0	12	CD63;CD63	NM_001040034;NM_001780	54407282		chr12:56122017-56123186	Body;Body	N_Shore					12	54407283	54407287	exon (NM_001780, exon 3 of 8)
459124	cg26312191	27610316	27610316	0.141675	22.7557	0.315088	15612.2	0	0.188586	0.415795	3	0.11578	12.6667	12.6667	447.643	222.679	10621.6	4990.68	1	0.173413	16211.3	0	0.167925	0.179448	3	0.00578047	16	16	564.547	186.638	13385	2826.33	0	17	SECTM1	NM_003004	77872599		chr17:80278861-80279563	3'UTR	Island	TRUE	TRUE	17:77872588-77872852	rs78357230	17	77872600	77872604	3' UTR (NM_003004, exon 5 of 5)
482420	cg27666046	28737434	34764354	0.136862	14.7304	0.414071	19668.1	0	0.270407	0.525313	3	0.13051	12.3333	14.3333	310.33	272.44	11487.6	8180.48	1	0.277209	20455.1	0	0.260301	0.300892	3	0.0211265	13.6667	12.6667	495.012	231.893	14710.2	5744.96	0	17	SECTM1	NM_003004	77872366		chr17:80278861-80279563	3'UTR	Island	TRUE	TRUE	17:77872151-77872384		17	77872367	77872371	3' UTR (NM_003004, exon 5 of 5)
448758	cg25662857	46734480	46734480	0.171668	26.0799	0.470779	12957.1	0	0.339727	0.581181	3	0.122044	13.6667	13.6667	312.926	233.767	6846.21	6110.92	1	0.299111	14109.9	0	0.29201	0.303507	3	0.00620733	12.6667	12.6667	353.451	168.064	9859.34	4250.56	0	17	CD7	NM_006137	77868831		chr17:80277118-80277833	TSS200	N_Shore					17	77868832	77868836	promoter-TSS (NM_006137)
363015	cg20186396	24714473	24714473	0.148733	16.9403	0.481098	15815.1	0	0.373433	0.575001	3	0.101486	13	13	278.848	339.463	8206.52	7608.58	1	0.332365	16807.2	0	0.328801	0.334381	3	0.00309536	13.6667	13.6667	361.696	194.534	11187.1	5620.1	0	17	CD7	NM_006137	77868787		chr17:80277118-80277833	TSS200	N_Shore					17	77868788	77868792	promoter-TSS (NM_006137)
50353	cg02473123	11715420	11715420	0.174113	25.3735	0.566212	10458.9	0	0.438882	0.665806	3	0.115977	10.6667	10.6667	242.883	244.255	4487.33	5971.57	1	0.3921	11306	0	0.383476	0.405113	3	0.011467	11.3333	11.3333	267.702	190.911	6838.96	4467.03	0	17	CD7	NM_006137	77868065		chr17:80277118-80277833	Body	N_Shelf					17	77868066	77868070	exon (NM_006137, exon 2 of 4)
240017	cg12971694	61702315	61702315	-0.158061	-20.3242	0.474435	16917	0	0.35589	0.613644	3	0.130113	11.3333	11.3333	374.901	309.153	8806.37	8110.67	1	0.632496	16331.4	0	0.612837	0.646143	3	0.0174479	8.33333	8.33333	449.421	510.565	5955.89	10375.5	0	9	CD72;CD72	NM_001782;NM_001782	35608412		chr9:35616980-35617324	5'UTR;1stExon	S_Shore					9	35608413	35608417	promoter-TSS (NM_001782)
357279	cg19825589	10808352	12803335	0.121496	20.6005	0.243161	13096.8	0	0.129163	0.350497	3	0.110817	12.3333	15	339.942	193.415	9878.18	3218.62	1	0.121665	12789.5	0	0.114262	0.132864	3	0.00986501	10.6667	16.6667	387.227	179.676	11223.3	1566.22	0	19	CD79A;CD79A	NM_001783;NM_021601	47071550			TSS1500;TSS1500						19	47071551	47071555	Intergenic
434288	cg24752563	73666454	41692460	0.177736	26.8236	0.569103	18515.6	0	0.481652	0.64301	3	0.0815274	16	12.3333	296.065	509.948	7920.53	10595	1	0.391367	18490.4	0	0.370112	0.428725	3	0.0324552	15.3333	15	338.033	274.148	11214.5	7275.95	0	11	CD81	NM_004356	2367372		chr11:2406711-2406927	Body	S_Shelf	TRUE				11	2367373	2367377	intron (NM_004356, intron 1 of 7)
274978	cg14780449	44764487	44764487	-0.120731	-16.7399	0.680469	13856.1	0	0.554556	0.832024	3	0.1405	12.3333	12.3333	205.527	298.815	4447.15	9408.94	1	0.8012	13721.4	0	0.799258	0.802976	3	0.00186452	12	12	144.185	309.635	2647.78	11073.6	0	11			44535377					TRUE				11	44535378	44535382	Intergenic
438816	cg25025545	59701374	59701374	-0.16285	-31.6152	0.621198	7781.83	0	0.486225	0.763964	3	0.139033	14.6667	14.6667	173.21	227.272	2890.91	4890.93	1	0.784049	7802.01	0	0.766566	0.800036	3	0.0167851	15.3333	15.3333	134.751	222.375	1602.34	6199.67	0	6	CD83;CD83	NM_004233;NM_001040280	14244607			3'UTR;3'UTR						6	14244608	14244612	3' UTR (NM_004233, exon 5 of 5)
279384	cg15042082	45687326	45687326	0.105532	23.2227	0.893044	12610.2	0	0.886875	0.902072	3	0.0079916	14.3333	14.3333	115.189	337.033	1262.3	11347.9	1	0.787512	13671.5	0	0.743019	0.868515	3	0.0702643	16	16	207.918	441.312	2865.96	10805.5	0	6			14632566					TRUE				6	14632567	14632571	Intergenic
405603	cg22999502	26639341	26639341	0.165104	21.9684	0.54482	4998.36	0	0.402431	0.648528	3	0.127527	8.66667	8.66667	285.053	120.623	2217.39	2780.97	1	0.379716	4966.55	0	0.349527	0.425284	3	0.0401512	6.66667	6.66667	254.76	99.5294	3033.15	1933.41	0	2	CD8B;CD8B;CD8B	NM_172213;NM_172101;NM_172102	86906106			Body;Body;Body						2	86906107	86906111	intron (NM_172101, intron 5 of 6)
169426	cg08777095	72619310	30612411	0.183186	30.3104	0.647242	5025.73	0	0.525491	0.734576	3	0.108709	12	12.3333	205.969	258.393	1708.85	3316.88	1	0.464055	4922.09	0	0.441173	0.488647	3	0.0237832	14.3333	16.3333	202.84	159.946	2593.5	2328.59	0	2	CD8B;CD8B;CD8B	NM_172213;NM_172101;NM_172102	86905917			Body;Body;Body						2	86905918	86905922	intron (NM_172101, intron 5 of 6)
393675	cg22222281	28642507	18722421	-0.122357	-19.2361	0.69735	9367.54	0	0.603813	0.806612	3	0.10231	13.6667	15	268.04	252.333	2704.24	6663.3	1	0.819707	9995	0	0.805815	0.838797	3	0.0170939	13	16.3333	195.933	314.366	1720.37	8274.63	0	12	CD9	NM_001769	6179019		chr12:6309152-6310392	TSS1500	N_Shore	TRUE	TRUE	12:6178980-6180653		12	6179020	6179024	promoter-TSS (NM_001769)
81495	cg04057956	23750382	23750382	-0.132255	-26.0871	0.70884	7813.01	0	0.628655	0.82959	3	0.106432	11.6667	11.6667	175.832	268.909	2196.08	5616.93	1	0.841095	7576.91	0	0.832335	0.847976	3	0.00798827	13.6667	13.6667	102.717	206.181	1119.68	6457.23	0	12	CD9	NM_001769	6209461			Body		TRUE	TRUE			12	6209462	6209466	intron (NM_001769, intron 2 of 7)
111935	cg05655806	13730404	13730404	0.206565	47.6637	0.4209	2716.51	0	0.245686	0.553267	3	0.158204	12	12	136.489	116.016	1530.69	1185.82	1	0.214334	2544.02	0	0.208496	0.225164	3	0.00938868	13.3333	13.3333	204.711	104.447	1978.06	565.963	0	3	CD96;CD96	NM_198196;NM_005816	112743446			TSS200;TSS200						3	112743447	112743451	promoter-TSS (NM_198196)
81198	cg04039397	65734502	65734502	0.129327	22.0739	0.264282	3981.97	0	0.130399	0.357358	3	0.118856	12.3333	12.3333	139.422	109.153	2912.04	1069.92	1	0.134955	3943.85	0	0.11446	0.151593	3	0.0188645	10.3333	10.3333	261.197	85.4064	3403.43	540.423	0	3	CD96;CD96	NM_198196;NM_005816	112743473			TSS200;TSS200						3	112743474	112743478	promoter-TSS (NM_198196)
136449	cg06984156	18719491	18719491	-0.136399	-13.1654	0.489984	23227.3	0	0.385019	0.603487	3	0.109484	15.6667	15.6667	434.769	400.764	11784.5	11442.8	1	0.626383	22708	0	0.597951	0.656327	3	0.0292175	11.6667	11.6667	359.761	532.27	8465.87	14242.1	0	1	CDA	NM_001785	20802227			Body		TRUE				1	20802228	20802232	intron (NM_001785, intron 1 of 3)
39455	cg01925950	16614326	16614326	-0.170632	-31.512	0.580471	9357.5	0	0.435997	0.739526	3	0.152289	15.6667	15.6667	174.608	250.377	3872.73	5484.78	1	0.751103	9354.93	0	0.732457	0.773045	3	0.0204937	11.3333	11.3333	179.628	276.766	2259.84	7095.09	0	13	CDC16;CDC16	NM_003903;NM_001078645	114040330			Body;Body		TRUE				13	114040331	114040335	intron (NM_001078645, intron 12 of 17)
262792	cg14165142	55611466	55611466	0.157625	22.0485	0.426733	13266.4	0	0.253314	0.56826	3	0.159877	14	14	330.311	193.203	7548.22	5718.18	1	0.269108	13653.3	0	0.250617	0.301677	3	0.0282916	16.3333	16.3333	351.201	161.048	9980.26	3673	0	20	CDC25B;CDC25B;CDC25B	NM_021873;NM_004358;NM_021872	3726655		chr20:3776618-3777374	Body;Body;Body	S_Shore	TRUE				20	3726656	3726660	intron (NM_021873, intron 2 of 15)
461661	cg26458748	18645396	18645396	-0.197334	-38.5801	0.491995	4800.98	0	0.389831	0.587507	3	0.0990059	12.3333	12.3333	215.131	195.481	2357.48	2443.51	1	0.689329	4610.87	0	0.669334	0.708802	3	0.0197394	18	18	127.747	150.267	1365.98	3244.89	0	2			37815752					TRUE				2	37815753	37815757	Intergenic
265120	cg14270590	69621429	69621429	0.132833	14.3793	0.387001	2200.98	0	0.329677	0.487233	3	0.0871022	13	13	148.001	78.6532	1308.14	892.837	1	0.254167	2094.37	0	0.189569	0.308507	3	0.0601293	16.3333	16.3333	146.486	71.0903	1539.92	554.457	0	14			104570751		chr14:105499802-105500021		N_Shore					14	104570752	104570756	Intergenic
177082	cg09220326	22794452	22794452	-0.164817	-40.816	0.673249	7512.94	0	0.549409	0.811163	3	0.131443	18	18	149.82	184.096	2393.84	5119.1	1	0.838066	7284.73	0	0.82776	0.846894	3	0.00965251	11	11	193.118	334.361	1101.02	6183.7	0	3	CDCP1;CDCP1	NM_022842;NM_178181	45150425			Body;Body		TRUE	TRUE			3	45150426	45150430	intron (NM_178181, intron 1 of 3)
49443	cg02423105	12730431	66690501	0.145121	32.2892	0.256889	1887.55	0	0.122076	0.382965	3	0.130663	12	13.6667	176.8	97.6348	1365.18	522.37	1	0.111769	2001.16	0	0.103785	0.119198	3	0.0077216	15.3333	15	163.692	68.6316	1765.82	235.338	0	20	CDH26;CDH26	NM_021810;NM_177980	58020214			Body;Body						20	58020215	58020219	intron (NM_021810, intron 5 of 5)
377718	cg21158163	37710386	13616441	0.0945967	14.0599	0.865515	7072.86	0	0.727091	0.958442	3	0.122202	9.66667	14.6667	136.871	456.842	859.918	6212.95	1	0.770918	6855.35	0	0.706232	0.821299	3	0.0588529	15	15	133.824	278.393	1467.87	5387.48	0	20			58975973		chr20:59542508-59542739		Island			20:58975843-58976262		20	58975974	58975978	Intergenic
346710	cg19181528	25651436	10665457	0.149071	37.8563	0.862248	5000.42	0	0.735361	0.936845	3	0.110451	9.33333	13	119.601	252.448	615.076	4385.35	1	0.713176	4838.79	0	0.589921	0.814178	3	0.113773	13.3333	10.6667	118.446	249.891	1272.86	3565.93	0	20			58975984		chr20:59542508-59542739		Island			20:58975843-58976262		20	58975985	58975989	Intergenic
153647	cg07903626	29698436	29698436	-0.29783	-106.858	0.389899	2329.44	0	0.0482448	0.823085	3	0.395446	11.3333	11.3333	171.127	116.971	1273.5	1055.94	1	0.68773	2591.81	0	0.569369	0.787976	3	0.110424	10	10	139.51	166.749	752.77	1839.04	0	16			64656151					TRUE				16	64656152	64656156	Intergenic
8508	cg00401972	37674420	37674420	-0.137173	-17.6123	0.599975	10408.9	0	0.510773	0.709732	3	0.10106	19.3333	19.3333	180.557	182.736	4044.99	6363.94	1	0.737149	10624	0	0.722154	0.753213	3	0.0155572	15	15	135.966	247.286	2719.92	7904.07	0	16	CDH5	NM_001795	64957905			TSS200						16	64957906	64957910	promoter-TSS (NM_001795)
239081	cg12908908	29689378	29689378	0.163931	27.5339	0.736502	3835.64	0	0.556881	0.921055	3	0.182137	10.6667	10.6667	150.182	223.124	921.253	2914.39	1	0.57257	3433.78	0	0.427954	0.686449	3	0.13196	11.6667	11.6667	162.763	132.958	1434.57	1999.21	0	5			31142012					TRUE				5	31142013	31142017	Intergenic
377562	cg21150053	16679491	16679491	-0.156974	-24.6433	0.577907	3255.05	0	0.421435	0.698456	3	0.141961	11.3333	11.3333	160.343	124.454	1322.28	1932.77	1	0.73488	3251.68	0	0.731493	0.741134	3	0.0054222	8.66667	8.66667	121.074	217.273	788.35	2463.32	0	5	CDH9	NM_016279	27075856			TSS1500		TRUE				5	27075857	27075861	Intergenic
282386	cg15227994	24746351	24746351	0.130067	19.2506	0.294364	11164.9	0	0.168546	0.398342	3	0.116444	13	13	288.962	226.579	7889.59	3275.32	1	0.164297	11910.7	0	0.160255	0.172189	3	0.00683588	9.66667	9.66667	381.56	183.183	9931.24	1979.48	0	10			85941108		chr10:85954199-85955303		N_Shelf					10	85941109	85941113	Intergenic
48349	cg02366772	12767491	12767491	0.11039	14.7005	0.247718	12881	0	0.14475	0.319511	3	0.0914561	16	16	278.461	138.848	9657.68	3223.38	1	0.137328	12879.1	0	0.13486	0.140851	3	0.00313218	13.6667	13.6667	384.874	115.331	11096.2	1782.91	0	7	FLJ23834	NM_152750	105450045			Body						7	105450046	105450050	exon (NM_152750, exon 14 of 19)
152718	cg07849009	57771345	57771345	0.146415	17.5997	0.673273	1885.07	0	0.556154	0.766457	3	0.107175	14	14	93.2205	95.4596	544.609	1340.45	1	0.526858	1569.32	0	0.518685	0.531502	3	0.0071	10	10	133.362	96.8284	689.897	879.421	0	7	FLJ23834	NM_152750	105450646			Body					rs55805557	7	105450647	105450651	intron (NM_152750, intron 14 of 18)
94660	cg04741118	60651388	60651388	0.187736	32.6685	0.483894	5868.86	0	0.332908	0.588635	3	0.133989	17	17	199.729	196.891	2974.95	2893.91	1	0.296158	5756.07	0	0.266734	0.328376	3	0.0309156	11.3333	11.3333	299.865	144.09	4018.92	1737.15	0	12	CDK17;CDK17	NM_001170464;NM_002595	95244944			Body;Body		TRUE				12	95244945	95244949	intron (NM_002595, intron 2 of 16)
362970	cg20181887	49689366	21748342	-0.116687	-13.1898	0.656619	11680.4	0	0.503396	0.807536	3	0.152083	10.6667	17	243.242	418.082	3784.68	7895.72	1	0.773306	12356.2	0	0.720195	0.827638	3	0.0537318	12.6667	12.3333	163.583	384.996	2680.09	9676.12	0	12	CDK2AP1	NM_004642	122319225		chr12:123754049-123754373	Body	N_Shore	TRUE		12:122319107-122319271		12	122319226	122319230	promoter-TSS (NM_001270434)
208858	cg11061343	53706507	53706507	-0.146609	-16.0547	0.465593	14725.8	0	0.318733	0.606175	3	0.143824	9.33333	9.33333	452.82	311.901	7748.1	6977.71	1	0.612201	14759.6	0	0.603551	0.621864	3	0.00919808	15	15	255.153	259.021	5664.61	9094.95	0	17	C17orf106	NM_001113324	71505438			Body		TRUE				17	71505439	71505443	intron (NR_037709, intron 3 of 9)
54586	cg02678768	14641394	39634389	0.141706	22.2665	0.777152	2518.43	0	0.754065	0.789086	3	0.0199981	10.6667	18.3333	93.5435	183.135	478.611	2039.83	1	0.635447	2243.05	0	0.614772	0.673204	3	0.0327479	17.3333	13.3333	100.76	127.262	751.729	1491.32	0	17	EVPL	NM_001988	71514539		chr17:74003179-74005494	3'UTR	N_Shore					17	71514540	71514544	TTS (NM_001258)
57711	cg02839725	69633505	69633505	-0.148666	-28.1892	0.657171	10378.5	0	0.585886	0.727012	3	0.0705743	13.6667	13.6667	196.268	225.224	3480.57	6897.95	1	0.805837	10047.4	0	0.689133	0.919422	3	0.115176	14	14	159.705	293.809	1912.23	8135.18	0	17	MYO1D	NM_015194	27847119		chr17:30822917-30823210	Body	Island	TRUE		17:27846674-27847323		17	27847120	27847124	intron (NM_015194, intron 21 of 21)
335981	cg18483549	64611351	64611351	0.121335	15.1169	0.778981	6116.04	0	0.746476	0.841517	3	0.0541721	7.66667	7.66667	215.018	331.075	1269.59	4846.45	1	0.657646	5520.08	0	0.6409	0.683596	3	0.0227874	9.33333	9.33333	142.67	233.283	1826.24	3693.84	0	17	MYO1D	NM_015194	27867059		chr17:30845903-30846702	Body	N_Shelf					17	27867060	27867064	intron (NM_015194, intron 21 of 21)
482298	cg27659862	13745346	13745346	0.18855	32.2043	0.636228	2412.15	0	0.46295	0.776838	3	0.159474	16.6667	16.6667	107.773	154.568	779.086	1633.07	1	0.447678	2135.99	0	0.436016	0.464494	3	0.0149219	15	15	128.759	123.545	1135.29	1000.71	0	17	MYO1D	NM_015194	27906290			Body		TRUE				17	27906291	27906295	intron (NM_015194, intron 21 of 21)
104986	cg05278074	12629368	12629368	0.207898	40.3355	0.593692	1938.82	0	0.396196	0.728264	3	0.174748	14	14	91.667	130.196	701.373	1237.44	1	0.385794	1631.42	0	0.348542	0.446333	3	0.0528916	16	16	114.246	73.8462	966.937	664.48	0	7	CDK6;CDK6	NM_001259;NM_001145306	92280504			Body;Body		TRUE				7	92280505	92280509	intron (NM_001145306, intron 2 of 7)
161103	cg08300570	13685397	13685397	-0.120823	-17.6736	0.689713	6765.54	0	0.557594	0.823586	3	0.133005	11	11	186.761	261.291	1989.85	4775.69	1	0.810536	7202.67	0	0.804534	0.820889	3	0.0090033	9.66667	9.66667	176.758	335.266	1284.8	5917.86	0	7	CDK6;CDK6	NM_001259;NM_001145306	92191390			Body;Body		TRUE				7	92191391	92191395	intron (NM_001145306, intron 4 of 7)
166857	cg08628635	40625304	40625304	-0.169287	-37.9499	0.639817	8113.77	0	0.484477	0.802048	3	0.158898	17	17	153.639	213.06	2864.26	5249.52	1	0.809105	7977.44	0	0.79149	0.82559	3	0.0170782	12.3333	12.3333	105.728	272.186	1440.72	6536.73	0	6	E2F3	NM_001949	20591838			Body		TRUE				6	20591839	20591843	intron (NM_001243076, intron 4 of 6)
367506	cg20488123	48696483	48696483	0.166227	27.5346	0.397805	11372.2	0	0.271038	0.518146	3	0.123679	8.33333	8.33333	375.282	328.697	6799.57	4572.6	1	0.231578	11813.5	0	0.211284	0.25606	3	0.02268	13.3333	13.3333	239.439	162.143	9047.48	2766.01	0	6	CDKAL1	NM_017774	20797040			Body		TRUE				6	20797041	20797045	intron (NM_017774, intron 5 of 15)
107241	cg05389236	51616492	65741474	-0.141277	-26.7319	0.677196	18572.2	0	0.571692	0.825765	3	0.132398	13	14.6667	276.984	350.534	5902.26	12669.9	1	0.818473	18947.3	0	0.810185	0.831017	3	0.0110488	14.3333	17.3333	194.096	425.538	3347.77	15599.6	0	6			36743065					TRUE	TRUE			6	36743066	36743070	Intergenic
133219	cg06826457	43769479	43769479	0.103323	13.4583	0.227681	9336.47	0	0.106262	0.309606	3	0.107271	10.6667	10.6667	232.795	89.2072	7157.08	2179.39	1	0.124357	9289.27	0	0.118726	0.135279	3	0.00945998	11.6667	11.6667	322.041	88.3949	8122.27	1167	0	12			12758936		chr12:12869798-12871248		N_Shelf			12:12758936-12759021		12	12758937	12758941	Intergenic
420217	cg23904595	34685465	34685465	-0.17454	-25.6763	0.364754	6130.94	0	0.268182	0.453728	3	0.0930059	13.3333	13.3333	220.333	199.303	3828.16	2302.77	1	0.539294	6863.86	0	0.51211	0.571365	3	0.0299282	13.6667	13.6667	247.572	185.399	3123.59	3740.27	0	11	CDKN1C;CDKN1C;CDKN1C	NM_000076;NM_001122631;NM_001122630	2864692		chr11:2905023-2907024	TSS1500;TSS1500;TSS1500	S_Shore					11	2864693	2864697	Intergenic
175082	cg09101941	72721346	72721346	-0.203353	-43.2426	0.51036	4500.93	0	0.371693	0.648937	3	0.138622	13.3333	13.3333	175.636	142.975	2147.78	2353.14	1	0.713713	4575.56	0	0.707129	0.717104	3	0.00570252	17.3333	17.3333	97.5501	139.477	1238.78	3336.78	0	5			133803157					TRUE	TRUE			5	133803158	133803162	Intergenic
468071	cg26828017	42658494	42658494	-0.131482	-19.823	0.660282	2697.84	0	0.503373	0.789078	3	0.144912	15	15	77.9277	150.208	845.284	1852.56	1	0.791764	2996.66	0	0.782508	0.796541	3	0.00801751	10.6667	10.6667	116.845	118.427	546.362	2450.29	0	16			22316524					TRUE	TRUE			16	22316525	22316529	Intergenic
192637	cg10111816	42686387	42686387	0.226335	53.4623	0.497361	5873.08	0	0.275205	0.645099	3	0.195855	12.3333	12.3333	252.9	157.254	2895.51	2977.58	1	0.271027	5610.86	0	0.251105	0.301831	3	0.0270577	10.3333	10.3333	261.638	144.804	4067.67	1543.19	0	16	CDR2	NM_001802	22292216		chr16:22385077-22386485	Body	N_Shore					16	22292217	22292221	intron (NM_001802, intron 1 of 4)
345278	cg19079513	66718372	66718372	0.180801	51.0998	0.844861	9116.27	0	0.700758	0.918205	3	0.124803	13	13	143.021	374.919	1297.97	7818.3	1	0.66406	8987.99	0	0.522966	0.838844	3	0.160611	15.3333	15.3333	226.675	166.478	2981.97	6006.02	0	17			14876955					TRUE				17	14876956	14876960	TTS (NR_033371)
463610	cg26566189	51692407	51692407	-0.147712	-44.0209	0.0667939	10183.9	0	0.0585189	0.0725862	3	0.00735491	17	17	345.28	78.4112	9498.58	685.323	1	0.214506	11644.8	0	0.0658222	0.409037	3	0.176141	13	13	359.723	143.301	9048.6	2596.2	0	6	PSORS1C1	NM_014068	31204106			5'UTR			TRUE			6	31204107	31204111	intron (NM_014068, intron 2 of 5)
382320	cg21466315	27753381	27753381	0.157564	19.6269	0.506798	6257.2	0	0.374943	0.661308	3	0.14452	11.3333	11.3333	153.827	490.542	3007.32	3249.88	1	0.349234	5669.41	0	0.324456	0.382298	3	0.029798	13.3333	13.3333	210.426	130.248	3650.26	2019.15	0	3	CDV3;CDV3;CDV3	NM_017548;NM_001134423;NM_001134422	134777544		chr3:133292203-133292908	Body;Body;Body	S_Shore				rs74387627	3	134777545	134777549	intron (NM_017548, intron 2 of 4)
209782	cg11117637	11749477	51622477	-0.0770019	-13.8999	0.83605	15037.3	0	0.823542	0.856047	3	0.0174989	10.6667	11.3333	172.341	381.691	2383.53	12653.7	1	0.913052	18044.2	0	0.899807	0.925045	3	0.012665	8.66667	11.3333	195.119	582.833	1468.69	16575.5	0	5	CDX1;CDX1	NM_001804;NM_001804	149526559		chr5:149546027-149546988	1stExon;5'UTR	Island	TRUE		5:149526196-149527384		5	149526560	149526564	promoter-TSS (NM_001804)
64716	cg03187073	65628305	65628305	-0.153589	-24.4432	0.595777	3112.17	0	0.453844	0.774893	3	0.163722	16	16	113.715	137.327	1203.94	1908.23	1	0.749367	3232.09	0	0.742368	0.759337	3	0.00886669	15.3333	15.3333	96.5914	137.607	734.722	2497.37	0	6	CDYL;CDYL;CDYL;CDYL	NM_001143970;NM_004824;NR_026590;NM_001143971	4835078			5'UTR;Body;Body;TSS200						6	4835079	4835083	promoter-TSS (NM_001143971)
476317	cg27307183	50709462	50709462	-0.178797	-36.0367	0.581846	6794.49	0	0.446965	0.750861	3	0.154797	13	13	197.964	144.365	2816.74	3977.75	1	0.760644	6809.38	0	0.752529	0.767743	3	0.00765759	13.6667	13.6667	112.203	266.769	1552.23	5257.15	0	6	CDYL;CDYL;CDYL;CDYL	NM_001143970;NM_004824;NR_026590;NM_001143971	4835094			5'UTR;Body;Body;TSS200						6	4835095	4835099	promoter-TSS (NM_001143971)
1105	cg00044505	44606327	44606327	-0.154616	-19.2121	0.481494	6230.36	0	0.382485	0.596846	3	0.108111	12	12	175.546	158.639	3153.41	3076.95	1	0.636111	6649.74	0	0.605878	0.680584	3	0.0393361	8	8	293.148	193.495	2371.95	4277.79	0	8			48811639		chr8:48649766-48651653		N_Shore					8	48811640	48811644	TTS (NM_005195)
350290	cg19414630	63687405	63687405	-0.132572	-21.8198	0.674978	5506.11	0	0.59652	0.767255	3	0.0862023	15.3333	15.3333	175.781	177.915	1720.84	3785.26	1	0.80755	5795.7	0	0.791602	0.838455	3	0.0267691	9.66667	9.66667	137.365	218.263	1037.72	4757.99	0	8			48811427		chr8:48649766-48651653		N_Shore					8	48811428	48811432	TTS (NM_005195)
424829	cg24163242	42734403	42734403	-0.204039	-42.9147	0.501189	8013.33	0	0.377292	0.635184	3	0.129242	17.3333	17.3333	181.792	206.439	3901.2	4112.14	1	0.705228	8151.63	0	0.688595	0.716469	3	0.0146989	17	17	162.884	234.599	2336.19	5815.44	0	8			48811366		chr8:48649766-48651653		N_Shore					8	48811367	48811371	TTS (NM_005195)
450854	cg25801976	18722508	18722508	-0.205754	-44.0273	0.502243	7286.74	0	0.347929	0.664989	3	0.158698	14	14	165.501	231.665	3508.35	3778.39	1	0.707996	7745.13	0	0.687116	0.734679	3	0.0243064	13.3333	13.3333	176.407	186.645	2191.51	5553.62	0	8	KIAA0146	NM_001080394	48810665		chr8:48649766-48651653	3'UTR	N_Shore		TRUE			8	48810666	48810670	3' UTR (NM_001080394, exon 20 of 20)
74901	cg03708045	31687399	31687399	0.174168	28.6228	0.438049	3002.93	0	0.250674	0.532611	3	0.162274	13.3333	13.3333	214.326	127.335	1605.59	1397.34	1	0.263882	2928.31	0	0.246914	0.274894	3	0.0149107	14.6667	14.6667	163.416	67.2182	2130.09	798.216	0	8	KIAA0146	NM_001080394	48758173			Body		TRUE				8	48758174	48758178	intron (NM_001080394, intron 11 of 19)
363069	cg20190772	58690370	58690370	-0.135384	-15.0714	0.563883	7265.02	0	0.469889	0.685259	3	0.110265	12.6667	12.6667	234.584	193.944	3121.91	4143.11	1	0.699267	6992.86	0	0.673892	0.717901	3	0.0227663	11.6667	11.6667	171.457	276.047	2032.21	4960.65	0	8	KIAA0146	NM_001080394	48735049			Body				8:48734988-48735111		8	48735050	48735054	intron (NM_001080394, intron 10 of 19)
439899	cg25099490	26666351	26666351	-0.16162	-23.9738	0.53411	18665.6	0	0.427775	0.659986	3	0.117332	14.3333	14.3333	298.743	306.985	8642.62	10023	1	0.69573	17948.5	0	0.677909	0.704942	3	0.0154365	14.3333	14.3333	217.857	298.701	5407.95	12540.5	0	14			22652973					TRUE				14	22652974	22652978	Intergenic
140779	cg07197230	64718354	64718354	-0.152885	-17.9133	0.446887	6299.64	0	0.327372	0.58902	3	0.132282	17	17	245.644	160.6	3396.35	2903.29	1	0.599772	6416.55	0	0.593712	0.606011	3	0.00615139	20.6667	20.6667	137.077	210.583	2508.7	3907.84	0	22	CECR2	NM_031413	16336641			1stExon						22	16336642	16336646	promoter-TSS (NM_031413)
352475	cg19548859	31658329	31658329	-0.174542	-30.3953	0.543051	8763.57	0	0.452983	0.660169	3	0.106208	12	12	218.77	216.628	3900.97	4862.6	1	0.717593	9302.57	0	0.708581	0.729404	3	0.0106897	11.6667	11.6667	187.44	302.351	2557.05	6745.51	0	10	CUGBP2;CUGBP2;CUGBP2;CUGBP2	NM_001025076;NM_006561;NM_001025077;NM_001083591	11279488			Body;Body;Body;Body		TRUE				10	11279489	11279493	intron (NM_001025076, intron 2 of 14)
478132	cg27412857	28717352	28717352	-0.128105	-17.5015	0.651609	4315.8	0	0.515996	0.80978	3	0.148185	14.3333	14.3333	125.026	123.33	1416.78	2899.02	1	0.779714	4489.87	0	0.756946	0.814721	3	0.0307712	11.3333	11.3333	125.255	201.215	915.934	3573.93	0	10			11427400		chr10:11386302-11386875		S_Shore				rs74759312	10	11427401	11427405	Intergenic
207952	cg11002119	38667502	38667502	-0.118241	-23.0602	0.742424	4182.62	0	0.659999	0.836701	3	0.0889451	13	13	112.877	218.934	1001.12	3181.5	1	0.860664	4563.48	0	0.853671	0.872259	3	0.0101122	10.6667	10.6667	101.85	273.538	553	4010.48	0	10	CUGBP2;CUGBP2	NM_006561;NM_001025077	11177794			Body;Body		TRUE				10	11177795	11177799	intron (NR_046108, intron 4 of 6)
199045	cg10480329	14696363	14696363	-0.089534	-20.665	0.827458	7443.36	0	0.766481	0.923176	3	0.0839253	15.6667	15.6667	132.319	236.158	1194.77	6248.59	1	0.916992	7862.05	0	0.900746	0.939025	3	0.0197846	15.3333	15.3333	97.0374	252.869	560.726	7301.32	0	2	CENPA;CENPA	NM_001809;NM_001042426	26865354		chr2:27008760-27009465	Body;Body	S_Shelf					2	26865355	26865359	intron (NM_001042426, intron 1 of 3)
278822	cg15009294	53761488	53761488	0.175308	30.5011	0.714417	4036.71	0	0.621422	0.827147	3	0.104272	9.66667	9.66667	197.451	279.12	1058.28	2978.43	1	0.53911	3692	0	0.487108	0.599366	3	0.0565828	12	12	184.5	157.183	1673.85	2018.15	0	1	CENPF	NM_016343	212880335			Body		TRUE				1	212880336	212880340	exon (NM_016343, exon 12 of 20)
244101	cg13237068	59741410	59741410	-0.148239	-18.2112	0.525032	4428.29	0	0.408079	0.666652	3	0.13104	11	11	214.46	157.598	2042.71	2385.58	1	0.673271	4368.67	0	0.649485	0.692823	3	0.0219771	16	16	142.298	113.429	1357.86	3010.81	0	13	CENPJ	NM_018451	24383381			Body		TRUE				13	24383382	24383386	intron (NR_047595, intron 3 of 15)
297722	cg16182757	27664488	27664488	-0.127499	-14.0823	0.603173	14837	0	0.509527	0.727542	3	0.112208	17	17	273.697	341.023	5854.27	8982.78	1	0.730672	14599.2	0	0.722129	0.743534	3	0.0113374	13.3333	13.3333	226.027	350.675	3863.88	10735.4	0	6			126700501		chr6:126661135-126661387		N_Shelf				rs76702158	6	126700502	126700506	Intergenic
20041	cg00954105	25609510	25609510	0.229414	52.9957	0.5429	5817.72	0	0.364517	0.682608	3	0.162533	11.6667	11.6667	207.14	154.751	2536.28	3281.45	1	0.313486	5303.44	0	0.301702	0.325108	3	0.0117036	15	15	193.49	92.635	3608.33	1695.11	0	17	CCDC46;CCDC46	NM_001037325;NM_145036	61169721			Body;Body		TRUE				17	61169722	61169726	exon (NM_001037325, exon 3 of 7)
387143	cg21780711	20718341	20718341	-0.150121	-40.5954	0.721508	4103.45	0	0.623216	0.84256	3	0.111429	11	11	109.273	232.562	1094.88	3008.57	1	0.871629	4277.89	0	0.84882	0.898453	3	0.0250586	10.6667	10.6667	104.494	229.352	469.246	3808.64	0	5			122793375					TRUE			rs13162125	5	122793376	122793380	Intergenic
209609	cg11106652	62730330	62730330	-0.135356	-15.651	0.576862	2525.22	0	0.502346	0.639713	3	0.0694225	14.3333	14.3333	120.949	152.141	1009.4	1515.83	1	0.712218	2715.58	0	0.68673	0.756752	3	0.0387015	11.6667	11.6667	114.7	169.967	707.621	2007.96	0	4			56613804		chr4:56915270-56915901		S_Shelf					4	56613805	56613809	Intergenic
429127	cg24448340	38656311	38656311	-0.216132	-62.4479	0.584184	7403.57	0	0.444969	0.752869	3	0.156051	13.6667	13.6667	217.091	211.179	2994.8	4408.76	1	0.800316	7441.29	0	0.7757	0.838075	3	0.0331991	8.33333	8.33333	142.607	386.627	1406.2	6035.09	0	1			178187665		chr1:179923716-179924419		N_Shelf					1	178187666	178187670	Intergenic
332606	cg18278694	42738453	42738453	-0.192053	-44.5702	0.584969	7515.89	0	0.456666	0.752849	3	0.152006	14	14	234.641	211.273	3071.97	4443.93	1	0.777022	7660.04	0	0.772193	0.783416	3	0.00577231	10	10	105.401	238.423	1631.74	6028.3	0	1	CEP350	NM_014810	178212596			5'UTR		TRUE			rs77044199	1	178212597	178212601	intron (NM_014810, intron 1 of 37)
371982	cg20773479	20688416	20688416	-0.127908	-30.1346	0.747213	3889.64	0	0.65664	0.839246	3	0.0913122	17	17	137.771	205.951	867.546	3022.1	1	0.87512	4177.32	0	0.849538	0.921755	3	0.0404503	10.6667	10.6667	60.9439	224.416	431.037	3746.28	0	5	CEP72	NM_018140	672994		chr5:623167-623555	Body	N_Shelf			5:672655-673005		5	672995	672999	intron (NM_018140, intron 2 of 11)
284925	cg15402732	51750316	51750316	0.152442	46.5952	0.888401	14888.7	0	0.873394	0.896933	3	0.0130363	8	8	254.222	205.123	1579.19	13309.5	1	0.735959	18408	0	0.683647	0.776139	3	0.0474243	10	10	309.386	496.13	4761.37	13646.6	0	5	CEP72	NM_018140	693245		chr5:643427-643669	Body	N_Shelf			5:693240-693383		5	693246	693250	intron (NM_018140, intron 8 of 11)
341601	cg18833306	60665492	60651480	-0.0952251	-13.059	0.100534	7968.61	0	0.0847322	0.124436	3	0.0210545	15.3333	17.6667	356.303	109.211	7151.83	816.782	1	0.19576	8265.92	0	0.161055	0.240131	3	0.0404148	13	16	265.776	188.594	6644.13	1621.79	0	6	C6orf204;C6orf204	NM_001042475;NM_206921	119080030		chr6:118971662-118973137	TSS1500;TSS1500	S_Shore			6:119079990-119080066		6	119080031	119080035	promoter-TSS (NM_206921)
269776	cg14506515	70754416	70754416	0.14703	16.1345	0.608857	3278.51	0	0.469132	0.752981	3	0.141976	11.3333	11.3333	156.653	156.535	1186.21	2092.3	1	0.461828	3261.68	0	0.423286	0.498416	3	0.037603	15.6667	15.6667	148.882	111.174	1698.82	1562.86	0	9	FREM1	NM_144966	14739903			Body		TRUE			rs79843997	9	14739904	14739908	intron (NM_144966, intron 31 of 37)
424910	cg24168002	11640344	11640344	-0.200132	-58.1889	0.626114	3280.27	0	0.45406	0.7891	3	0.167704	14.3333	14.3333	100.942	132.57	1146.45	2133.82	1	0.826246	3536.62	0	0.790909	0.848936	3	0.0310127	12	12	79.6779	141.271	537.515	2999.1	0	2	LASS6	NM_203463	169296590			Body		TRUE				2	169296591	169296595	intron (NM_203463, intron 8 of 9)
463391	cg26554353	54771391	54771391	-0.154548	-18.5344	0.449128	10431.7	0	0.345716	0.524571	3	0.0926499	13	13	262.473	180.225	5747.57	4684.15	1	0.603676	11919.8	0	0.59227	0.61227	3	0.0102921	11.3333	11.3333	220.995	309.05	4661.3	7258.46	0	16			54349207		chr16:55794661-55794939		N_Shelf					16	54349208	54349212	Intergenic
353802	cg19628469	22674461	34670397	-0.0847547	-14.1682	0.809721	24728.7	0	0.74081	0.86329	3	0.0626647	14.6667	12	214.912	523.024	4651.79	20076.9	1	0.894475	26299.1	0	0.891221	0.898619	3	0.00377814	14	11.3333	220.168	586.473	2688.05	23611	0	19	ELANE	NM_001972	807107		chr19:855526-856146	Body	Island					19	807108	807112	exon (NM_001972, exon 5 of 5)
8086	cg00382138	72799388	72799388	-0.126741	-14.4932	0.615619	3231.09	0	0.535688	0.687805	3	0.0763541	17	17	111.878	125.949	1183.92	2047.17	1	0.74236	3006.69	0	0.735538	0.749108	3	0.0067856	15	15	175.085	112.751	700.827	2305.86	0	4	CFI;CFI	NM_000204;NM_000204	110942748			1stExon;5'UTR						4	110942749	110942753	promoter-TSS (NM_000204)
379228	cg21234053	11743311	27618437	-0.0721076	-13.8977	0.852977	6654.02	0	0.767776	0.941284	3	0.086796	11	11	130.068	244.069	864.643	5789.38	1	0.925085	7236.46	0	0.913418	0.931995	3	0.0101611	11.6667	11.3333	74.6871	498.072	448.81	6787.65	0	14			34233171							14:34233152-34233324		14	34233172	34233176	Intergenic
311196	cg16958467	37626336	37626336	-0.103704	-15.0586	0.741469	9647.48	0	0.686126	0.775646	3	0.0483676	15	15	150.029	237.193	2427.26	7220.22	1	0.845172	9207.99	0	0.813787	0.861212	3	0.0271829	12	12	109.392	308.079	1349.36	7858.63	0	15			55443091					TRUE				15	55443092	55443096	Intergenic
413892	cg23499749	40742403	64684330	-0.116927	-15.9724	0.690391	17939.9	0	0.573601	0.777903	3	0.105251	9	14.6667	357.694	584.102	5478.93	12461	1	0.807319	18344.7	0	0.797161	0.814637	3	0.00907746	12.6667	14	247.039	500.363	3464.99	14879.8	0	2	CHCHD5	NM_032309	113061836		chr2:113341684-113342453	Body	S_Shelf					2	113061837	113061841	intron (NM_032309, intron 3 of 3)
230276	cg12353788	31804370	31804370	0.146618	17.0346	0.447974	11980.8	0	0.299746	0.583021	3	0.142097	12.6667	12.6667	425.245	391.125	6629.43	5351.4	1	0.301356	12835.7	0	0.289386	0.319513	3	0.0159877	11.6667	11.6667	313.785	228.847	8944.23	3891.5	0	17	CHD3;CHD3;CHD3	NM_001005271;NM_005852;NM_001005273	7732786		chr17:7788261-7789091	Body;TSS200;TSS200	S_Shelf	TRUE				17	7732787	7732791	promoter-TSS (NM_005852)
93422	cg04674060	72657483	72657483	0.128918	13.9253	0.366138	17018.8	0	0.243932	0.464601	3	0.112234	14.3333	14.3333	299.108	236.317	10838.5	6180.26	1	0.23722	18017.2	0	0.231134	0.248271	3	0.00958691	18	18	381.024	154.715	13722.5	4294.65	0	17	CHD3;CHD3;CHD3	NM_001005271;NM_005852;NM_001005273	7732788		chr17:7788261-7789091	Body;TSS200;TSS200	S_Shelf	TRUE				17	7732789	7732793	promoter-TSS (NM_005852)
330821	cg18173184	56645466	56645466	-0.161415	-21.5946	0.475334	3408.77	0	0.338043	0.619133	3	0.140658	17	17	148.412	114.756	1755.47	1653.3	1	0.636749	3459.17	0	0.630983	0.644287	3	0.00682656	13.6667	13.6667	117.959	121.669	1194.46	2264.71	0	12			6588639		chr12:6716080-6716790		S_Shore					12	6588640	6588644	Intergenic
197409	cg10378348	26641307	44758406	-0.161711	-21.4993	0.467197	3260.3	0	0.343052	0.607954	3	0.13323	14.3333	13.6667	158.909	138.631	1720.99	1539.32	1	0.628908	3161.2	0	0.601951	0.656094	3	0.027072	12.6667	13.6667	154.941	188.341	1107.63	2053.57	0	1			6167206		chr1:6239237-6240814		S_Shelf	TRUE			rs78090611	1	6167207	6167211	TTS (NM_000983)
10968	cg00514723	41685393	41685393	-0.149651	-17.2106	0.472479	5334.11	0	0.323913	0.644594	3	0.161632	8.33333	8.33333	233.417	181.659	2797.74	2536.38	1	0.622131	5364.46	0	0.605102	0.652866	3	0.0266693	14.6667	14.6667	156.941	159.264	1962.13	3402.33	0	20	CHD6	NM_032221	39678184		chr20:40246345-40247841	5'UTR	N_Shore					20	39678185	39678189	intron (NM_032221, intron 1 of 36)
113838	cg05768044	59793481	59793481	-0.137607	-15.1869	0.547269	5853.72	0	0.386816	0.718637	3	0.166179	14	14	151.548	189.114	2626.54	3227.19	1	0.684876	5792.71	0	0.668026	0.712669	3	0.0242502	14.6667	14.6667	161.332	196.291	1762.26	4030.45	0	16	CHD9	NM_025134	51801060			Body						16	51801061	51801065	exon (NM_025134, exon 3 of 39)
311171	cg16956665	24709484	24709484	0.129816	47.2832	0.928628	3985.03	0	0.884617	0.957968	3	0.0388143	14	14	59.4271	206.576	183.885	3801.15	1	0.798812	3698.06	0	0.712536	0.874323	3	0.0814289	13	13	114.541	159.536	648.612	3049.45	0	11	STT3A	NM_152713	124984572			Body						11	124984573	124984577	exon (NM_152713, exon 10 of 18)
452571	cg25928819	63739304	63630364	-0.132217	-13.6147	0.268636	4493.95	0	0.19126	0.358499	3	0.0843156	12.3333	16.3333	233.669	133.344	3255.94	1238.01	1	0.400853	4322.91	0	0.360498	0.436851	3	0.0383626	13.3333	19	202.64	192.242	2552.1	1770.81	0	12			131994099		chr12:133484658-133485739		N_Shore			12:131994068-131994142	rs12427009	12	131994100	131994104	Intergenic
334481	cg18397726	43807419	43807419	-0.0890629	-19.9811	0.825856	8615.92	0	0.650851	0.924946	3	0.152001	15.6667	15.6667	120.235	230.078	1548.81	7067.11	1	0.914918	8929.07	0	0.904663	0.922359	3	0.00917751	10.6667	10.6667	127.735	295.685	668.384	8260.68	0	14	CHGA	NM_001275	92465217			Body						14	92465218	92465222	intron (NM_001275, intron 4 of 7)
403051	cg22848646	52738477	52738477	-0.154766	-21.1864	0.53574	10713.9	0	0.423911	0.656098	3	0.116328	13.6667	13.6667	366.716	304.689	4936.98	5776.89	1	0.690506	10968.6	0	0.657373	0.71208	3	0.029128	12.3333	12.3333	333.823	509.096	3345.86	7622.73	0	1			201438122					TRUE				1	201438123	201438127	Intergenic
345293	cg19081101	40630356	64800424	-0.123341	-22.8968	0.722084	5267.79	0	0.581865	0.831749	3	0.127713	13.3333	10.3333	169.549	210.962	1395.45	3872.34	1	0.845425	6103.67	0	0.825657	0.876992	3	0.0276266	9.66667	13	107.865	300.976	849.512	5254.16	0	1	CHI3L1	NM_001276	201423248			TSS1500		TRUE				1	201423249	201423253	promoter-TSS (NM_001276)
312039	cg17014757	32662398	32662398	-0.220562	-50.3243	0.268923	4204.82	0	0.219374	0.333613	3	0.0586057	15.3333	15.3333	141.985	101.809	3060.82	1143.99	1	0.489485	6209.97	0	0.288785	0.61838	3	0.176139	19.3333	19.3333	178.582	168.431	2901.11	3308.86	0	1	CHI3L1	NM_001276	201422720			TSS200		TRUE				1	201422721	201422725	promoter-TSS (NM_001276)
182415	cg09516523	71734401	71734401	0.169592	26.056	0.67563	8730.99	0	0.571286	0.762309	3	0.096729	16.3333	16.3333	243.786	229.908	2797.52	5933.47	1	0.506037	9420.83	0	0.487138	0.521307	3	0.0173713	18	18	169.369	172.253	4598.5	4822.33	0	1	CHI3L2;CHI3L2	NM_001025197;NM_004000	111570656			TSS1500;TSS1500						1	111570657	111570661	Intergenic
52767	cg02590572	51791334	51791334	0.151907	20.7536	0.702107	14002	0	0.627503	0.776731	3	0.0746141	14.3333	14.3333	204.448	239.191	4131.37	9870.68	1	0.550201	15753.3	0	0.526296	0.593624	3	0.0376697	10	10	331.345	255.393	7000.09	8753.23	0	1	CHI3L2;CHI3L2	NM_001025197;NM_004000	111571004			TSS1500;TSS1500						1	111571005	111571009	promoter-TSS (NM_004000)
441667	cg25211348	72801317	72801317	0.1762	27.9132	0.65822	2155.91	0	0.535713	0.772052	3	0.118408	16	16	109.929	178.863	676.619	1479.29	1	0.482021	2046.76	0	0.430629	0.559815	3	0.0685205	12.6667	12.6667	120.632	107.365	1013.14	1033.62	0	1	CHI3L2;CHI3L2	NM_001025197;NM_004000	111571188			TSS1500;TSS1500						1	111571189	111571193	promoter-TSS (NM_004000)
267956	cg14414943	65632301	65632301	0.144872	21.0277	0.747709	6619.61	0	0.689087	0.806287	3	0.0585999	16.6667	16.6667	197.823	228.189	1605.27	5014.34	1	0.602837	6245.17	0	0.569926	0.644323	3	0.0379328	15	15	238.503	165.859	2421.98	3823.19	0	1	CHI3L2;CHI3L2	NM_001025197;NM_004000	111572241			Body;Body		TRUE				1	111572242	111572246	intron (NM_001025197, intron 1 of 9)
321030	cg17556527	66637305	66637305	-0.128001	-32.5972	0.758076	4016.7	0	0.628317	0.844204	3	0.114365	9.66667	9.66667	141.127	206.986	921.694	3095.01	1	0.886077	3951.74	0	0.876299	0.90128	3	0.0133452	8.33333	8.33333	90.6609	345.988	364.575	3587.16	0	11	CHKA;CHKA	NM_212469;NM_001277	67615599			Body;Body		TRUE				11	67615600	67615604	intron (NM_001277, intron 2 of 11)
67979	cg03355213	38669431	38669431	-0.152519	-22.6286	0.225599	3043.08	0	0.185791	0.256981	3	0.0363352	11	11	185.822	87.1412	2339.94	703.145	1	0.378118	3243.5	0	0.303861	0.47593	3	0.08842	14	14	194.798	105.056	1990.34	1253.16	0	20	CHMP4B	NM_176812	31861891		chr20:32399262-32399550	TSS1500	N_Shore					20	31861892	31861896	promoter-TSS (NM_176812)
459781	cg26347170	62603414	28807323	0.191436	32.8753	0.612359	15067.9	0	0.49152	0.711692	3	0.11165	13.6667	16	255.986	336.066	5812.56	9255.33	1	0.420923	15525.7	0	0.394978	0.443994	3	0.024634	13.3333	9.66667	298.381	322.926	8950.18	6575.51	0	20	CHMP4B	NM_176812	31905085			3'UTR						20	31905086	31905090	3' UTR (NM_176812, exon 5 of 5)
211554	cg11222173	55717373	20601404	-0.0655714	-13.29	0.872073	13438.5	0	0.806584	0.920254	3	0.0587785	15.6667	20	152.181	384.229	1593.46	11845	1	0.937644	14015.4	0	0.920206	0.957522	3	0.0187767	11.6667	13.6667	136.866	500.854	776.757	13238.6	0	17	RPTOR;RPTOR	NM_001163034;NM_020761	76362614			Body;Body				17:76362529-76362686		17	76362615	76362619	intron (NM_001163034, intron 6 of 29)
396067	cg22386583	64779472	64779472	-0.132667	-19.2411	0.648058	8466.49	0	0.542362	0.769902	3	0.114626	10	10	180.508	245.117	2895.68	5570.82	1	0.780725	7774.95	0	0.755524	0.801273	3	0.0232266	10.6667	10.6667	144.532	174.76	1627.02	6147.93	0	17	RPTOR;RPTOR	NM_001163034;NM_020761	76368351			Body;Body		TRUE		17:76368289-76368495		17	76368352	76368356	intron (NM_001163034, intron 6 of 29)
235265	cg12654199	47716459	47716459	-0.105147	-13.7566	0.72263	9236.71	0	0.61752	0.830509	3	0.106522	13	13	160.255	246.952	2502.09	6734.62	1	0.827777	8310.15	0	0.79943	0.848078	3	0.0253023	13	13	158.46	281.448	1353.47	6956.68	0	17	RPTOR;RPTOR	NM_001163034;NM_020761	76368421			Body;Body		TRUE		17:76368289-76368495	rs9911979	17	76368422	76368426	intron (NM_001163034, intron 6 of 29)
296626	cg16115689	53688493	53688493	0.125373	13.6594	0.345921	16717.9	0	0.254635	0.43517	3	0.0902844	7.33333	7.33333	297.639	390.693	10913.5	5804.4	1	0.220548	18158.7	0	0.203611	0.230878	3	0.0147855	13	13	358.556	174.152	14121.1	4037.61	0	17	RPTOR;RPTOR	NM_001163034;NM_020761	76378851			Body;Body		TRUE				17	76378852	76378856	intron (NM_001163034, intron 6 of 29)
124094	cg06343673	15806359	15806359	0.113998	24.6236	0.880211	11318.1	0	0.873929	0.887565	3	0.00688117	11.6667	11.6667	173.322	513.219	1271.86	10046.3	1	0.766212	12476	0	0.576851	0.892603	3	0.167029	13	13	216.242	375.675	3015.38	9460.62	0	17	RPTOR;RPTOR	NM_001163034;NM_020761	76392827		chr17:78775591-78775815	Body;Body	S_Shelf			17:76392564-76393149		17	76392828	76392832	intron (NM_001163034, intron 7 of 29)
460031	cg26360197	13722482	13722482	0.178786	30.2192	0.448003	9429.91	0	0.304822	0.583135	3	0.139331	12.3333	12.3333	274.122	330.485	5203.02	4226.89	1	0.269216	9175.9	0	0.260824	0.281874	3	0.0111545	12.3333	12.3333	261.356	174.327	6670.04	2505.86	0	17	RPTOR;RPTOR	NM_001163034;NM_020761	76436199		chr17:78818440-78818696	Body;Body	S_Shelf			17:76436109-76436524		17	76436200	76436204	intron (NM_001163034, intron 11 of 29)
310113	cg16886414	69779450	69779450	0.143637	16.3738	0.435487	16927.6	0	0.332768	0.502249	3	0.090281	13.6667	13.6667	446.992	329.515	9499.69	7427.9	1	0.291849	17803.8	0	0.28578	0.302176	3	0.00898911	8.66667	8.66667	542.484	219.314	12572.8	5231.05	0	17	RPTOR;RPTOR	NM_001163034;NM_020761	76465744		chr17:78849401-78850933	Body;Body	S_Shore			17:76465744-76465858		17	76465745	76465749	intron (NM_001163034, intron 13 of 29)
225965	cg12078154	38791306	38791306	0.19386	36.4256	0.468599	11487	0	0.300203	0.585559	3	0.14947	11	11	282.75	191.286	6092.28	5394.7	1	0.27474	11502.8	0	0.241678	0.324047	3	0.043521	14.6667	14.6667	278.726	165.284	8286.2	3216.61	0	17	RPTOR;RPTOR	NM_001163034;NM_020761	76465857		chr17:78849401-78850933	Body;Body	S_Shore			17:76465744-76465858		17	76465858	76465862	intron (NM_001163034, intron 13 of 29)
45952	cg02251850	45643376	45643376	0.173801	27.5639	0.457106	14889.1	0	0.319069	0.575143	3	0.129203	15	15	286.504	193.619	8172.27	6716.83	1	0.283305	15835.5	0	0.266528	0.294935	3	0.0148863	16	16	335.133	211.407	11314.1	4521.45	0	17	RPTOR;RPTOR	NM_001163034;NM_020761	76466098		chr17:78849401-78850933	Body;Body	S_Shore			17:76465996-76466112		17	76466099	76466103	intron (NM_001163034, intron 13 of 29)
250063	cg13549638	37655383	37655383	-0.110604	-14.3001	0.702665	9666.35	0	0.566484	0.815896	3	0.12628	11	11	199.826	265.977	2787.52	6878.83	1	0.813269	9850.7	0	0.799664	0.834368	3	0.0185258	16.6667	16.6667	133.969	290.37	1763.29	8087.41	0	17	RPTOR;RPTOR	NM_001163034;NM_020761	76474671		chr17:78863569-78863813	Body;Body	N_Shelf			17:76474554-76474672		17	76474672	76474676	intron (NM_020761, intron 17 of 33)
111637	cg05640423	62713411	62713411	-0.109347	-23.574	0.776498	13647.2	0	0.697432	0.889906	3	0.100728	14	14	173.038	349.126	2957.18	10690	1	0.885845	13494.5	0	0.850554	0.907876	3	0.0308762	14.3333	14.3333	132.197	358.152	1479.78	12014.8	0	17	CHMP6	NM_024591	76585465		chr17:78973056-78973293	Body	N_Shelf			17:76585442-76586673	rs4969334	17	76585466	76585470	intron (NM_024591, intron 5 of 7)
312608	cg17048073	19744505	19744505	0.213351	43.1258	0.596013	3464.3	0	0.494825	0.699393	3	0.102302	14.3333	14.3333	139.387	165.094	1329.7	2134.61	1	0.382662	3313.49	0	0.358368	0.407285	3	0.0244598	9.66667	9.66667	254.716	143.716	2011.74	1301.75	0	8	CHMP7	NM_152272	23158036		chr8:23103775-23104601	5'UTR	N_Shore					8	23158037	23158041	intron (NM_152272, intron 1 of 10)
297875	cg16193207	63665439	63665439	0.1492	16.4389	0.572047	8923.48	0	0.405547	0.685225	3	0.147266	11	11	244.304	158.889	3809.45	5114.03	1	0.422847	8638.97	0	0.410363	0.443532	3	0.0180416	8.66667	8.66667	364.67	181.148	4943.15	3695.82	0	8	CHMP7	NM_152272	23163906		chr8:23103775-23104601	Body	S_Shelf					8	23163907	23163911	intron (NM_152272, intron 3 of 10)
232141	cg12469381	49685418	49685418	-0.200979	-38.4862	0.45331	5044.29	0	0.26024	0.758085	3	0.26706	16	16	186.825	143.508	2576.67	2467.62	1	0.654289	5568.04	0	0.606515	0.73466	3	0.0700156	11	11	195.167	296.583	1885.33	3682.72	0	7	CHN2;CHN2	NM_001039936;NM_004067	29485822			TSS200;Body						7	29485823	29485827	promoter-TSS (NM_001039936)
10239	cg00483100	47743407	47743407	0.0732675	14.194	0.923811	2485.57	0	0.891611	0.952549	3	0.0306161	12.6667	12.6667	62.0906	183.786	103.127	2382.44	1	0.850544	2344.98	0	0.833512	0.88001	3	0.0256218	12	12	66.1099	121.707	267.489	2077.49	0	7			150558782		chr7:150929388-150930151		N_Shore					7	150558783	150558787	Intergenic
225840	cg12073251	67683445	67683445	-0.14291	-20.1321	0.601699	12942.5	0	0.491697	0.708383	3	0.108381	11.3333	11.3333	330.489	295.18	5007.33	7935.15	1	0.744609	13617.1	0	0.743041	0.745603	3	0.00137451	9.33333	9.33333	267.195	374.033	3404.22	10212.9	0	8	EIF2C2;EIF2C2	NM_012154;NM_001164623	141637834			Body;Body				8:141637758-141637919	rs2292777	8	141637835	141637839	exon (NM_001164623, exon 7 of 18)
454925	cg26074100	60707306	60707306	-0.131351	-13.8214	0.567684	13120.9	0	0.407983	0.704249	3	0.149482	14	14	238.992	302.896	5579.94	7540.97	1	0.699035	12597.6	0	0.661762	0.758541	3	0.0520798	14.6667	14.6667	195.991	270.876	3737.56	8860.07	0	8	EIF2C2;EIF2C2	NM_012154;NM_001164623	141637894			Body;Body				8:141637758-141637919		8	141637895	141637899	intron (NM_012154, intron 6 of 18)
145607	cg07466463	62760341	15772451	-0.114389	-19.3093	0.731597	4881.62	0	0.638726	0.851636	3	0.109024	14.6667	16.6667	137.003	243.738	1225.2	3656.41	1	0.845986	5019.52	0	0.832543	0.861979	3	0.0148828	14.3333	14.6667	125.917	281.923	689.069	4330.45	0	8	EIF2C2;EIF2C2	NM_012154;NM_001164623	141643389			Body;Body				8:141643342-141643404		8	141643390	141643394	intron (NM_012154, intron 3 of 18)
304623	cg16570223	32795321	32795321	0.186282	31.0477	0.51409	6832.59	0	0.378045	0.609154	3	0.120882	15.6667	15.6667	181.14	207.456	3272.85	3559.74	1	0.327808	6926.05	0	0.317733	0.340772	3	0.0117886	13	13	213.53	159.645	4622.32	2303.73	0	15	CHRNA3;CHRNA3	NM_000743;NM_001166694	76701494		chr15:78912246-78913616	TSS1500;TSS1500	S_Shore					15	76701495	76701499	promoter-TSS (NM_000743)
400107	cg22670733	47662373	47662373	0.176011	26.1657	0.553229	11630.5	0	0.426361	0.64194	3	0.112741	15.3333	15.3333	257.513	233.504	5131.17	6499.3	1	0.377218	12319	0	0.373729	0.379787	3	0.00313215	12	12	386.06	237.528	7633.41	4685.54	0	15	CHRNA3;CHRNA3	NM_000743;NM_001166694	76701339		chr15:78912246-78913616	TSS1500;TSS1500	S_Shore				rs78201879	15	76701340	76701344	promoter-TSS (NM_000743)
477877	cg27395654	37683332	31638407	0.131806	32.9736	0.208138	4852.25	0	0.0460634	0.358558	3	0.156573	11	17	272.378	131.743	3842.21	1010.03	1	0.0763323	4863.43	0	0.0620041	0.0867663	3	0.0128322	13.6667	15	226.754	91.9804	4484.8	378.63	0	8	CHRNA6	NM_004198	42742843			TSS200					rs34444353	8	42742844	42742848	5' UTR (NM_001199279, exon 1 of 5)
349251	cg19352832	36710406	36710406	0.140763	14.8262	0.454963	13822.4	0	0.297993	0.570913	3	0.141008	15.6667	15.6667	403.146	316.79	7509.21	6313.15	1	0.3142	14483.7	0	0.308344	0.323775	3	0.00836085	12.6667	12.6667	447.748	253.091	9905.89	4577.84	0	8	CHRNA6	NM_004198	42728133			Body					rs77990632	8	42728134	42728138	intron (NM_004198, intron 5 of 5)
10152	cg00478326	24682456	24682456	0.165788	22.2336	0.579947	9071.7	0	0.449966	0.696526	3	0.123825	18.6667	18.6667	197.049	178.067	3775.42	5296.28	1	0.414158	9590.7	0	0.400718	0.432547	3	0.0164811	13.3333	13.3333	359.575	233.36	5583.38	4007.32	0	15			76765191					TRUE				15	76765192	76765196	Intergenic
205081	cg10827754	13682503	13682503	-0.136991	-27.137	0.697391	1522.64	0	0.58231	0.856308	3	0.142162	16.3333	16.3333	62.7844	113.461	378.788	1143.86	1	0.834382	1657.85	0	0.794967	0.876256	3	0.0407004	11.6667	11.6667	70.0746	114.699	189.795	1468.06	0	2			100404694		chr2:101033606-101034296		S_Shelf					2	100404695	100404699	Intergenic
129658	cg06647068	21742478	21742478	-0.186329	-32.0439	0.472312	5633.97	0	0.411132	0.545333	3	0.0678793	13	13	296.76	129.918	2915.35	2718.62	1	0.658641	5647.18	0	0.614793	0.72015	3	0.054854	13.3333	13.3333	159.068	179.312	1870.15	3777.02	0	12	CHST11	NM_018413	103377404		chr12:104850253-104852395	Body	S_Shore					12	103377405	103377409	intron (NM_018413, intron 1 of 2)
193409	cg10152449	57615458	57615458	-0.145776	-16.0721	0.481402	4856.07	0	0.379399	0.640004	3	0.139217	14.6667	14.6667	158.475	130.498	2407.35	2448.73	1	0.627178	5129.04	0	0.61581	0.645958	3	0.016384	14.6667	14.6667	152.918	164.318	1848.6	3280.44	0	7	CHST12	NM_018641	2411060		chr7:2442792-2444011	5'UTR	S_Shore					7	2411061	2411065	intron (NM_018641, intron 1 of 1)
377749	cg21159568	59650372	64682441	-0.141686	-14.849	0.325653	2233.95	0	0.193742	0.465892	3	0.136266	14	14.6667	134.661	120.875	1490.6	743.35	1	0.467338	2140.86	0	0.414314	0.508589	3	0.0482277	15	15.6667	92.3316	152.265	1088.28	1052.58	0	7	CHST12	NM_018641	2411857		chr7:2442792-2444011	5'UTR	S_Shore			7:2411857-2411935	rs17793630	7	2411858	2411862	intron (NM_018641, intron 1 of 1)
234658	cg12619262	29608435	50733508	-0.102252	-33.0745	0.833713	2616.18	0	0.730772	0.934795	3	0.102024	11.3333	14.3333	68.3596	211.765	342.899	2273.28	1	0.935965	2644.93	0	0.915093	0.948581	3	0.0182063	10	18.3333	71.0219	253.48	75.9192	2569.01	0	7			2447019							7:2447011-2447062		7	2447020	2447024	Intergenic
425189	cg24186506	10800308	10800308	-0.0984441	-14.3088	0.757116	6685.64	0	0.696845	0.808408	3	0.0563207	16	16	155.877	262.147	1554.56	5131.08	1	0.85556	6121.16	0	0.854737	0.85641	3	0.000836954	12.3333	12.3333	122.843	237.831	798.487	5322.67	0	10	CHST15	NM_015892	125770800			Body		TRUE				10	125770801	125770805	exon (NM_001270765, exon 6 of 6)
221137	cg11803859	39798457	39798457	-0.10132	-13.2899	0.73548	8252.65	0	0.629015	0.811361	3	0.0949428	11.6667	11.6667	145.437	287.457	2081.89	6170.75	1	0.8368	8244.22	0	0.813918	0.849363	3	0.0198486	12.6667	12.6667	166.319	360.64	1272.88	6971.33	0	10	CHST15	NM_015892	125760114			Body				10:125760042-125760230		10	125760115	125760119	intron (NM_015892, intron 7 of 7)
158521	cg08165960	68697338	25603446	-0.1719	-27.2574	0.510003	17100.5	0	0.385898	0.64057	3	0.127459	13.3333	15.6667	335.789	350.896	8500.86	8599.63	1	0.681903	16261.3	0	0.679488	0.684156	3	0.00233843	16	18	220.403	411.355	5103.11	11158.1	0	15	CHSY1	NM_014918	99595323			Body				15:99595281-99595384		15	99595324	99595328	intron (NM_014918, intron 1 of 2)
438854	cg25027273	60644434	60644434	0.158909	20.4713	0.626418	5142.75	0	0.533384	0.733777	3	0.100961	9.66667	9.66667	182.675	188.9	1867.38	3275.36	1	0.467509	5158.29	0	0.421203	0.490673	3	0.0401026	7.33333	7.33333	368.992	241.301	2697.56	2460.73	0	15	CHSY1	NM_014918	99538437			Body		TRUE				15	99538438	99538442	intron (NM_014918, intron 2 of 2)
301866	cg16416584	28610447	28610447	-0.134292	-44.3931	0.779792	11231.4	0	0.676558	0.911836	3	0.120256	11	11	140.064	306.054	2414.18	8817.23	1	0.914084	11162.8	0	0.901331	0.930947	3	0.01523	14.3333	14.3333	103.231	365.967	857.992	10304.8	0	15	CHSY1	NM_014918	99536222			Body				15:99535982-99536543		15	99536223	99536227	exon (NM_014918, exon 3 of 3)
109867	cg05541267	53667322	53667322	0.139302	13.3501	0.571876	8742.7	0	0.425425	0.695809	3	0.136591	15.3333	15.3333	221.925	221.188	3701.72	5040.98	1	0.432575	9056.01	0	0.410796	0.468426	3	0.0312865	14	14	196.288	210.193	5106.64	3949.38	0	3	CISH;CISH	NM_145071;NM_013324	50622378		chr3:50648939-50649829	Body;Body	N_Shore					3	50622379	50622383	intron (NM_145071, intron 1 of 2)
80690	cg04011995	45722408	45722408	-0.140118	-26.401	0.679623	13081	0	0.587726	0.785277	3	0.0994911	9.33333	9.33333	259.078	479.126	4098.57	8982.47	1	0.819742	13060.1	0	0.786762	0.83709	3	0.0285739	12.3333	12.3333	273.903	313.404	2302.64	10757.5	0	1			41098904		chr1:41326949-41328285		N_Shore					1	41098905	41098909	TTS (NM_133467)
346368	cg19154438	21716425	21716425	0.145623	15.2338	0.546311	13987.3	0	0.44996	0.638509	3	0.0943431	14.6667	14.6667	266.661	265.52	6352.3	7634.97	1	0.400689	14470	0	0.395349	0.406916	3	0.00583424	23.3333	23.3333	248.239	181.898	8627.64	5842.41	0	19	CKM	NM_001824	50517570		chr19:45826801-45827164	5'UTR	N_Shore				rs35663040	19	50517571	50517575	intron (NM_001824, intron 1 of 7)
131721	cg06756164	41694317	41694317	-0.118774	-15.181	0.672159	3139.83	0	0.59014	0.777486	3	0.0958232	13	13	111.968	117.129	956.356	2183.48	1	0.790933	3252.1	0	0.776056	0.809689	3	0.0171486	14.6667	14.6667	98.7435	185.767	598.346	2653.76	0	1	CLCC1;CLCC1	NM_001048210;NM_015127	109292501			Body;Body		TRUE				1	109292502	109292506	intron (NM_001048210, intron 3 of 11)
451644	cg25856090	22744405	22744405	-0.146407	-26.3915	0.652173	13184.7	0	0.545089	0.783978	3	0.121348	10.6667	10.6667	240.949	263.25	4499.05	8685.67	1	0.798581	13434.6	0	0.776001	0.813814	3	0.0199484	15.3333	15.3333	187.89	340.586	2644.61	10790	0	7	CLCN1	NM_000083	142738830			Body		TRUE	TRUE			7	142738831	142738835	exon (NM_000083, exon 10 of 23)
72846	cg03601836	60752442	60752442	0.152745	20.1444	0.682516	8786.15	0	0.57416	0.763672	3	0.0976403	11.6667	11.6667	219.29	269.213	2729.12	6057.03	1	0.529771	8624.78	0	0.455162	0.571055	3	0.0647356	8.66667	8.66667	286.022	224.72	3997.43	4627.34	0	3	CLDN1	NM_021101	191520389		chr3:190039817-190040465	Body	N_Shelf					3	191520390	191520394	intron (NM_021101, intron 1 of 3)
198962	cg10475153	53753435	53753435	0.167087	27.8127	0.399431	6638.21	0	0.218447	0.534381	3	0.16292	13.6667	13.6667	291.488	192.326	3899.8	2738.41	1	0.232344	6470.74	0	0.221782	0.239045	3	0.00925608	14	14	192.98	90.3661	4944.07	1526.67	0	3	CLDN1	NM_021101	191507459			3'UTR						3	191507460	191507464	3' UTR (NM_021101, exon 4 of 4)
479815	cg27515052	61767507	61767507	0.139252	15.7889	0.686727	7190.66	0	0.584139	0.768018	3	0.0937709	10	10	175.526	163.134	2173.14	5017.52	1	0.547475	7222.97	0	0.533984	0.559773	3	0.0129357	11.3333	11.3333	217.209	249.323	3212.48	4010.48	0	8			8550514					TRUE				8	8550515	8550519	Intergenic
368970	cg20587970	70731417	70731417	-0.146627	-29.9261	0.678531	8481.86	0	0.616785	0.737847	3	0.0605673	12.3333	12.3333	220.312	368.407	2669.53	5812.34	1	0.825159	7614.37	0	0.75016	0.890566	3	0.0706928	11.6667	11.6667	160.691	378.65	1267.63	6346.74	0	11			113165139		chr11:113660755-113661046		N_Shore			11:113165077-113165915		11	113165140	113165144	Intergenic
306149	cg16651537	46640374	27790324	-0.18365	-37.2668	0.567475	5110.26	0	0.385146	0.753286	3	0.184095	12	14.6667	200.704	282.151	2184.23	2926.03	1	0.751125	4963.67	0	0.728187	0.764977	3	0.0200074	9.66667	15	105.663	301.688	1160.25	3803.42	0	19	CLEC11A	NM_002975	55918348		chr19:51227661-51228883	TSS200	N_Shore	TRUE				19	55918349	55918353	promoter-TSS (NM_002975)
223027	cg11905488	57736497	57736497	-0.12017	-17.2042	0.688065	6593.35	0	0.567765	0.802003	3	0.117249	10.6667	10.6667	287.894	207.486	1978.8	4614.56	1	0.808236	6657.52	0	0.805279	0.810711	3	0.00274777	11.3333	11.3333	169.042	291.646	1196.05	5461.47	0	12	CLEC12A;CLEC12A	NM_201623;NM_138337	10014871			TSS1500;TSS1500						12	10014872	10014876	promoter-TSS (NM_201623)
343051	cg18924562	65791409	65791409	0.161425	20.6246	0.573679	4242.35	0	0.423291	0.705953	3	0.142199	11	11	158.344	117.778	1697.2	2545.15	1	0.412254	4075.11	0	0.35078	0.466431	3	0.0581699	14.6667	14.6667	156.056	142.626	2353.76	1721.35	0	12	CLEC1A	NM_016511	10134052			Body		TRUE				12	10134053	10134057	intron (NM_016511, intron 1 of 5)
237632	cg12810837	65773506	65773506	0.159143	24.1651	0.39955	7633.06	0	0.243051	0.530788	3	0.145522	11.3333	11.3333	342.02	192.488	4484.63	3148.43	1	0.240408	6769.55	0	0.221956	0.256508	3	0.017396	13	13	232.054	101.948	5116.26	1653.29	0	12	CLEC2D;CLEC2D	NM_013269;NM_001004419	9713554			TSS200;TSS200						12	9713555	9713559	promoter-TSS (NM_001197318)
473553	cg27138901	18717368	18717368	-0.105576	-16.3744	0.744633	3160.63	0	0.636029	0.860028	3	0.112154	14.6667	14.6667	89.7576	131.022	717.312	2443.32	1	0.850209	3439.61	0	0.820787	0.894169	3	0.0387908	13.3333	13.3333	88.8951	167.328	425.835	3013.78	0	12	CLEC2D;CLEC2D	NM_001004419;NM_013269	9742633			3'UTR;3'UTR						12	9742634	9742638	non-coding (NR_036693, exon 4 of 4)
279360	cg15039797	28763308	42628504	0.183216	30.7351	0.657624	7306.17	0	0.44554	0.814102	3	0.190469	14.3333	9.66667	154.019	148.528	2435.67	4870.5	1	0.474408	7399.86	0	0.461622	0.491181	3	0.0151776	14.3333	9.66667	242.619	173.947	3842.74	3557.12	0	7	HIPK2;HIPK2	NM_001113239;NM_022740	138970886			Body;Body				7:138970886-138971085		7	138970887	138970891	intron (NM_001113239, intron 2 of 14)
230981	cg12401842	69633414	69633414	-0.109056	-13.3334	0.699297	3352.32	0	0.559226	0.868514	3	0.156691	13.6667	13.6667	84.2453	124.207	951.723	2400.6	1	0.808353	3552.76	0	0.786189	0.825081	3	0.0200079	13	13	120.183	145.499	599.386	2953.37	0	12	CLEC4A;CLEC4A;CLEC4A;CLEC4A	NM_194448;NM_194450;NM_016184;NM_194447	8167442			TSS200;TSS200;TSS200;TSS200						12	8167443	8167447	promoter-TSS (NM_016184)
23649	cg01120761	20661348	20661348	0.101816	28.3183	0.921814	5123.49	0	0.905863	0.948225	3	0.0230365	13.6667	13.6667	70.3224	162.841	310.998	4812.49	1	0.819998	4827.29	0	0.754599	0.922332	3	0.0897593	13	13	95.2385	203.892	773.532	4053.76	0	12	CLEC4C;CLEC4C	NM_130441;NM_203503	7794437			TSS1500;TSS1500						12	7794438	7794442	Intergenic
50493	cg02479782	72680488	72680488	0.232105	54.5755	0.547198	3820.76	0	0.533978	0.563432	3	0.0149565	11.3333	11.3333	184.267	146.611	1674.12	2146.64	1	0.315093	3277.76	0	0.197322	0.5181	3	0.17656	14	14	194.875	101.563	2215.07	1062.69	0	2			70886664									2	70886665	70886669	Intergenic
335630	cg18463686	45616482	45616482	-0.146019	-22.2471	0.611971	11915.8	0	0.491764	0.746758	3	0.128121	11.3333	11.3333	198.15	264.84	4551.97	7363.85	1	0.75799	11980.8	0	0.752948	0.765093	3	0.00632972	13.3333	13.3333	151.252	373.582	2825.2	9155.62	0	7	CLEC5A;CLEC5A	NM_013252;NM_013252	141293159			5'UTR;1stExon						7	141293160	141293164	promoter-TSS (NM_013252)
240825	cg13026137	30787376	30787376	-0.149408	-20.6959	0.567904	13854.5	0	0.469554	0.679259	3	0.105456	9.33333	9.33333	253.673	283.615	5958.88	7895.62	1	0.717312	12817.9	0	0.705738	0.728104	3	0.0112038	15.6667	15.6667	199.093	235.788	3556.34	9261.59	0	6	CLIC1	NM_001288	31809239		chr6:31695894-31698245	Body	S_Shelf					6	31809240	31809244	intron (NM_001288, intron 4 of 5).2
320909	cg17547295	42672339	42672339	-0.171255	-39.4466	0.640963	9712.98	0	0.511125	0.810742	3	0.15375	9.66667	9.66667	173.445	253.222	3476.03	6236.95	1	0.812218	9802.32	0	0.805682	0.816868	3	0.00582682	11.3333	11.3333	188.273	355.84	1759.92	8042.4	0	5	CLINT1	NM_014666	157215081		chr5:157285769-157286254	Body	N_Shelf				rs28713326	5	157215082	157215086	intron (NM_001195556, intron 1 of 11)
426680	cg24300607	29698378	29698378	-0.124787	-13.4742	0.610509	8114.41	0	0.50455	0.740162	3	0.119579	11.3333	11.3333	210.013	178.071	3062.12	5052.28	1	0.735297	8707.29	0	0.706899	0.751972	3	0.0247177	9	9	239.637	242.689	2235.9	6471.39	0	7			73337282						TRUE			7	73337283	73337287	Intergenic
209165	cg11077171	41678411	21623472	-0.106976	-13.0394	0.706221	11576.5	0	0.632978	0.801972	3	0.0867166	12.6667	11.6667	157.179	246.331	3375.55	8200.97	1	0.813196	10779.8	0	0.810874	0.814666	3	0.00203489	14.3333	13.6667	111.848	336.122	1932.14	8847.67	0	15	ARID3B	NM_006465	72668104			Body		TRUE	TRUE			15	72668105	72668109	intron (NM_006465, intron 4 of 8)
369309	cg20610654	46674433	46674433	0.140037	13.6088	0.518968	10670.4	0	0.411301	0.599202	3	0.0969075	14	14	222.622	276.72	5119.16	5551.27	1	0.37893	12183.8	0	0.358196	0.413433	3	0.0300824	15.3333	15.3333	298.711	202.123	7538.64	4645.17	0	8			1695854		chr8:1711234-1712654		N_Shelf			8:1695773-1696002		8	1695855	1695859	Intergenic
639	cg00026290	10640356	10640356	-0.144312	-15.0612	0.362627	10986.6	0	0.249717	0.495013	3	0.123803	10	10	334.452	242.893	6949.83	4036.83	1	0.506939	11288.4	0	0.488234	0.516304	3	0.0161996	10.3333	10.3333	249.119	207.972	5515.24	5773.13	0	4	CLNK	NM_052964	10295652			TSS200					rs77025185	4	10295653	10295657	promoter-TSS (NM_052964)
451545	cg25847633	31666450	58620429	-0.0801246	-14.5775	0.0468041	1072.3	0	0	0.100057	3	0.0503392	9.66667	16.3333	178.589	57.3161	1013.23	59.0737	1	0.126929	1323.88	0	0.0697965	0.163967	3	0.0501981	13.3333	14	131.914	84.1916	1137.33	186.559	0	6	C6orf126	NM_207409	35852208		chr6:35744225-35744562	TSS200	Island		TRUE	6:35852204-35852540		6	35852209	35852213	promoter-TSS (NM_207409)
339001	cg18677148	15801323	15801323	0.169096	23.6858	0.599514	2195.61	0	0.422882	0.723636	3	0.157103	13	13	120.638	119.499	775.624	1419.98	1	0.430418	1725.76	0	0.406752	0.443248	3	0.0205196	14.3333	14.3333	134.374	96.3538	936.792	788.966	0	17	CLTC	NM_004859	55067062			Body		TRUE				17	55067063	55067067	intron (NM_004859, intron 1 of 31)
231802	cg12449049	26604359	26604359	-0.117788	-14.1439	0.663894	9667.33	0	0.59946	0.756069	3	0.081907	11.3333	11.3333	152.323	263.46	3172.84	6494.49	1	0.781682	10122.8	0	0.777164	0.790212	3	0.007391	14.3333	14.3333	194.554	364.626	2134.68	7988.08	0	6	CMAH	NR_002174	25196978			Body		TRUE			rs76187830	6	25196979	25196983	intron (NR_002174, intron 10 of 12)
129880	cg06657721	10704435	35684488	0.195352	36.3574	0.484931	12944.3	0	0.320426	0.620606	3	0.152153	10.3333	16	489.207	350.828	6702.89	6241.37	1	0.289579	12159.8	0	0.259784	0.313468	3	0.0273247	13.6667	16	278.158	182.705	8577.82	3581.96	0	6			25135597							6:25135475-25135786		6	25135598	25135602	Intergenic
307086	cg16700025	61810327	61810327	-0.112835	-15.5168	0.705118	15336.2	0	0.642915	0.782968	3	0.0713256	4.66667	4.66667	439.286	738.613	4428.07	10908.1	1	0.817952	15184.6	0	0.791044	0.849613	3	0.0295723	3.66667	3.66667	487.427	708.176	2709.22	12475.4	0	16	CMIP	NM_198390	80075754			Body				16:80075431-80075814		16	80075755	80075759	intron (NM_198390, intron 1 of 20)
304908	cg16583186	45783445	33709362	-0.114621	-19.1178	0.729201	5899.93	0	0.643101	0.839368	3	0.100323	13	13.6667	113.76	229.399	1476.73	4423.2	1	0.843823	6498.51	0	0.824987	0.869103	3	0.0227531	13	18	98.5477	305.141	930.858	5567.66	0	16	CMIP	NM_198390	80083862			Body		TRUE		16:80083845-80084104		16	80083863	80083867	intron (NM_198390, intron 1 of 20)
101334	cg05083852	16737493	34723409	-0.149665	-18.5714	0.520409	7397.01	0	0.350184	0.698662	3	0.174377	13.6667	17.6667	180.131	288.11	3387.09	4009.92	1	0.670075	7689.23	0	0.645948	0.694034	3	0.0240438	10	15.6667	256.166	400.925	2467.65	5221.58	0	16	CMIP	NM_198390	80038111		chr16:81478214-81479350	Body	S_Shore			16:80037972-80038169		16	80038112	80038116	intron (NM_198390, intron 1 of 20)
288622	cg15630394	15717343	15717343	-0.0869454	-14.7311	0.805224	1964.85	0	0.636338	0.890338	3	0.146261	15.3333	15.3333	109.93	126.11	296.574	1668.27	1	0.892169	1849.45	0	0.857836	0.911336	3	0.0298008	11.6667	11.6667	78.8941	160.265	108.375	1741.08	0	12	CMKLR1;CMKLR1;CMKLR1;CMKLR1	NM_001142345;NM_001142343;NM_004072;NM_001142344	107239374			TSS1500;5'UTR;5'UTR;5'UTR		TRUE				12	107239375	107239379	promoter-TSS (NM_001142345)
108689	cg05477582	72609395	29778323	-0.170653	-59.7473	0.722995	20683.2	0	0.713593	0.736132	3	0.0117245	12.6667	15.3333	416.698	517.408	5666.99	15016.2	1	0.893648	21328.3	0	0.786068	0.94797	3	0.0931682	13.3333	19	238.452	466.477	2183.54	19144.8	0	16	CMTM1;CMTM1;CMTM1;CMTM1;CMTM1;CMTM1;CMTM1;CMTM1	NM_181269;NM_181283;NM_181272;NM_181270;NM_052999;NM_181296;NM_181271;NM_181268	65157979		chr16:66600024-66600619	1stExon;1stExon;1stExon;1stExon;1stExon;1stExon;1stExon;1stExon	Island			16:65157540-65158319		16	65157980	65157984	TTS (NM_181640)
241193	cg13050802	32619500	32619500	-0.0979094	-13.0726	0.748524	9444.14	0	0.674651	0.830547	3	0.0782668	16	16	149.948	232.352	2266.6	7177.54	1	0.846434	9763.71	0	0.837095	0.854436	3	0.00874732	15.6667	15.6667	114.173	224.106	1413.47	8350.24	0	3			32484043		chr3:32509265-32509525		N_Shore	TRUE		3:32484022-32484049		3	32484044	32484048	Intergenic
15205	cg00718400	27671462	10748472	-0.159887	-31.9036	0.6372	15900.6	0	0.547364	0.735749	3	0.0944945	12.3333	10.6667	283.117	320.161	5678.52	10222.1	1	0.797087	17055.6	0	0.78414	0.81912	3	0.0191786	11.3333	11	252.786	449.187	3388.71	13666.9	0	3			32484022		chr3:32509265-32509525		N_Shore	TRUE		3:32484022-32484049		3	32484023	32484027	Intergenic
257627	cg13917614	25606383	65631366	-0.0933969	-21.0156	0.816766	8224.41	0	0.78825	0.869992	3	0.0461347	12	13.6667	102.266	273.543	1463.07	6761.35	1	0.910163	7685.59	0	0.897587	0.919177	3	0.0112268	14	11.6667	55.583	297.505	601.643	7083.95	0	17	CNP	NM_033133	37379186			Body				17:37379086-37379308		17	37379187	37379191	exon (NM_033133, exon 4 of 4)
134760	cg06898549	24798441	24798441	-0.110061	-13.4347	0.695482	2757.2	0	0.656483	0.760576	3	0.0567408	10.6667	10.6667	91.7296	217.542	766.299	1990.89	1	0.805543	3079.42	0	0.778578	0.820801	3	0.0234199	14.3333	14.3333	79.8842	188.042	520.574	2558.84	0	12			39369857		chr12:41086522-41087102		N_Shelf					12	39369858	39369862	Intergenic
382735	cg21492378	14703350	14703350	-0.168331	-37.5701	0.641296	7935.16	0	0.542946	0.766274	3	0.11402	7.66667	7.66667	169.758	220.303	2824.35	5110.82	1	0.809628	8702.97	0	0.792298	0.824612	3	0.0162842	9.66667	9.66667	132.004	288.843	1573.49	7129.48	0	9	CEP110	NM_007018	122890100			TSS1500						9	122890101	122890105	promoter-TSS (NM_007018)
121250	cg06172950	30611347	30611347	-0.138167	-13.4544	0.474476	8452.86	0	0.378474	0.587227	3	0.10538	9.66667	9.66667	324.014	180.92	4356.97	4095.89	1	0.612643	9338.56	0	0.586683	0.632823	3	0.0236068	16.3333	16.3333	222.016	176.204	3557.45	5781.11	0	13	COG3	NM_031431	44973085			Body		TRUE				13	44973086	44973090	intron (NM_031431, intron 13 of 22)
164259	cg08481075	24722474	55692404	-0.162801	-21.0804	0.400994	4868.89	0	0.24015	0.628861	3	0.202838	10.3333	14	263.362	196.48	2803.97	2064.92	1	0.563796	4446.15	0	0.528308	0.611095	3	0.0426387	11	13.3333	186.147	231.776	1890.65	2555.5	0	6	COL11A2;COL11A2;COL11A2;COL11A2	NM_080679;NM_001163771;NM_080681;NM_080680	33269306		chr6:33160945-33161337	TSS1500;TSS1500;TSS1500;TSS1500	Island		TRUE	6:33268582-33269312	rs13437061	6	33269307	33269311	TTS (NM_021976)
291666	cg15818109	17800365	17800365	-0.121924	-13.1898	0.624509	12033.8	0	0.531223	0.727879	3	0.0987148	11.6667	11.6667	255.559	239.302	4448.31	7585.45	1	0.746433	12527.7	0	0.743385	0.748069	3	0.00264148	14	14	210.587	397.583	3103.65	9424.08	0	6	COL11A2;COL11A2;COL11A2	NM_080679;NM_080681;NM_080680	33249984			Body;Body;Body						6	33249985	33249989	intron (NM_080680, intron 31 of 65).3
266854	cg14356919	39662411	39662411	0.193315	33.6967	0.538721	8536.17	0	0.449939	0.624218	3	0.0871858	13.3333	13.3333	255.939	314.574	3881.34	4654.83	1	0.345406	9192.25	0	0.323969	0.386241	3	0.0353788	11	11	259.498	160.674	5994.42	3197.83	0	21	COL18A1;COL18A1;COL18A1	NM_130444;NM_030582;NM_130445	45715425		chr21:46890848-46891115	Body;Body;Body	Island		TRUE	21:45715335-45715533		21	45715426	45715430	intron (NM_030582, intron 2 of 41)
207709	cg10988359	29720339	29720339	0.0923891	20.8287	0.911524	2547.23	0	0.899139	0.935842	3	0.0210616	12.3333	12.3333	63.926	115.536	132.675	2414.56	1	0.819134	2655.16	0	0.743735	0.861457	3	0.065461	11.3333	11.3333	142.273	182.717	413.843	2241.32	0	8			140111269					TRUE				8	140111270	140111274	Intergenic
435527	cg24830898	74609383	43773509	-0.137182	-19.112	0.621813	19148.4	0	0.525191	0.730006	3	0.102896	7.66667	13	526.018	677.104	7213	11935.4	1	0.758995	18627.2	0	0.721622	0.78313	3	0.0328214	14.3333	14.6667	255.287	448.725	4458.1	14169.1	0	5	COL23A1	NM_173465	177897479			Body				5:177897339-177897484		5	177897480	177897484	intron (NM_173465, intron 2 of 28)
32304	cg01561304	28720474	66743433	-0.212358	-44.8032	0.456653	4838.13	0	0.288544	0.595738	3	0.15564	14.3333	12.3333	148.422	151.481	2636.55	2201.57	1	0.669011	3863.26	0	0.606141	0.714033	3	0.0561169	14	17.3333	120.629	230.124	1203.79	2659.47	0	5	COL23A1	NM_173465	177846091			Body				5:177846020-177846110	rs75977787	5	177846092	177846096	intron (NM_173465, intron 2 of 28)
103560	cg05206633	10630509	10630509	-0.11926	-23.7558	0.742832	7197.82	0	0.617168	0.861891	3	0.122495	13	13	150.505	288.69	1787.89	5409.93	1	0.862092	7508.14	0	0.851591	0.881754	3	0.0170414	14.3333	14.3333	127.567	364.428	951.757	6556.38	0	5	COL23A1	NM_173465	177846040			Body				5:177846020-177846110		5	177846041	177846045	intron (NM_173465, intron 2 of 28)
171001	cg08862479	61702307	61702307	-0.128522	-26.4508	0.725104	6414.19	0	0.634696	0.824938	3	0.0954706	15.3333	15.3333	93.6026	178.31	1705.77	4708.41	1	0.853626	6240.96	0	0.838275	0.869942	3	0.0158556	13.3333	13.3333	95.9962	172.257	828.983	5411.98	0	5	COL23A1	NM_173465	177822551			Body		TRUE		5:177822520-177822697		5	177822552	177822556	intron (NM_173465, intron 2 of 28)
169173	cg08760493	44797478	44797478	-0.175461	-34.8292	0.588123	10782.7	0	0.453197	0.751558	3	0.151209	15.6667	15.6667	378.777	438.633	4447.06	6335.65	1	0.763584	11138	0	0.753636	0.777783	3	0.0126218	14	14	172.927	369.347	2554.24	8583.73	0	4	COL25A1;COL25A1	NM_198721;NM_032518	110213488			Body;Body		TRUE				4	110213489	110213493	intron (NM_001256074, intron 2 of 31)
82117	cg04089901	10743354	10743354	-0.12859	-13.2475	0.577168	9237.3	0	0.436059	0.728307	3	0.146382	12.3333	12.3333	319.735	368.274	3802.07	5435.23	1	0.705758	9461.39	0	0.688286	0.730159	3	0.0217792	9	9	280.843	489.827	2713.95	6747.43	0	7	COL28A1	NM_001037763	7524115			Body						7	7524116	7524120	intron (NM_001037763, intron 6 of 34)
360940	cg20048260	28720496	28720496	0.0947037	34.5362	0.951689	3966.87	0	0.932511	0.963695	3	0.0167837	14.6667	14.6667	61.0072	294.353	100.041	3866.83	1	0.856985	4511.6	0	0.783957	0.927376	3	0.0717458	16	16	94.2798	247.135	563.309	3948.29	0	13	COL4A1	NM_001845	109600969			Body		TRUE				13	109600970	109600974	intron (NM_001845, intron 51 of 51)
219082	cg11688093	55637481	55637481	0.146275	16.0506	0.484103	13459.9	0	0.366297	0.564612	3	0.104286	11.3333	11.3333	346.822	324.471	6909.26	6550.6	1	0.337828	13570.6	0	0.324371	0.351614	3	0.0136245	13	13	359.633	224.321	8945.08	4625.56	0	13	RAB20	NM_017817	109976360			Body		TRUE				13	109976361	109976365	intron (NM_017817, intron 1 of 1)
248922	cg13492737	10683380	10683380	0.0790017	14.3721	0.910657	12440	0	0.903955	0.919304	3	0.00785722	13	13	127.27	315.997	1021.35	11418.6	1	0.831656	13752.5	0	0.701819	0.898129	3	0.112453	10	10	179.419	388.859	2266.18	11486.3	0	9	COL5A1	NM_000093	136764637			Body		TRUE				9	136764638	136764642	intron (NM_000093, intron 9 of 65)
22803	cg01080713	28680388	28680388	0.173945	26.0996	0.501016	3880.41	0	0.341558	0.653444	3	0.156062	14	14	146.89	96.7043	1826.86	2053.55	1	0.327071	3324.17	0	0.312871	0.347977	3	0.0184889	12.6667	12.6667	170.832	86.6047	2204.6	1119.57	0	2			189834641					TRUE			rs79028939	2	189834642	189834646	Intergenic
216876	cg11554566	73717400	29736333	0.113519	24.2625	0.87954	6069.24	0	0.831626	0.903592	3	0.0414953	12.3333	16.6667	99.8269	214.554	645.746	5423.5	1	0.766021	6606.4	0	0.737564	0.801197	3	0.0323442	11	11.6667	103.174	292.127	1481.32	5125.08	0	21			46223024		chr21:47401108-47401436		N_Shelf					21	46223025	46223029	Intergenic
418789	cg23813394	59678432	59678432	0.203643	42.2319	0.699146	11494.9	0	0.64682	0.738172	3	0.0471061	13	13	214.144	324.431	3410.17	8084.74	1	0.495503	12431.2	0	0.426354	0.581908	3	0.0791998	11.3333	11.3333	400.118	340.853	6270.74	6160.47	0	2	COL6A3;COL6A3;COL6A3	NM_004369;NM_057166;NM_057167	237917011			Body;Body;Body		TRUE				2	237917012	237917016	intron (NM_057166, intron 33 of 40)
89833	cg04482628	72613365	72613365	-0.149175	-20.7574	0.570691	11888.9	0	0.469672	0.680059	3	0.105442	10.6667	10.6667	374.714	381.839	4972.53	6916.37	1	0.719866	11994.5	0	0.71546	0.728345	3	0.0073447	16	16	198.025	335.515	3287.69	8706.78	0	1			36354338					TRUE			rs274133	1	36354339	36354343	Intergenic
203153	cg10713515	33641405	33641405	-0.209365	-45.7843	0.497284	4199.34	0	0.361164	0.654728	3	0.147939	16.6667	16.6667	144.678	128.366	2074.93	2124.41	1	0.706649	4096.44	0	0.685777	0.732696	3	0.023884	16	16	140.443	163.508	1140.22	2956.22	0	10	COMMD3	NM_012071	22644005		chr10:22604907-22605632	TSS1500	N_Shore					10	22644006	22644010	Intergenic
314882	cg17183174	66729495	66729495	-0.131599	-23.1468	0.690382	6709.41	0	0.594205	0.798739	3	0.10281	13.3333	13.3333	122.741	170.045	2017.49	4691.92	1	0.821981	6548.7	0	0.810606	0.843283	3	0.0184617	9.66667	9.66667	176.893	197.987	1086.77	5461.93	0	13			75013527		chr13:76111673-76112044		S_Shelf					13	75013528	75013532	Intergenic
359188	cg19935756	66645477	66645477	0.223402	57.627	0.744269	9282.85	0	0.477173	0.897872	3	0.23218	11.3333	11.3333	164.877	278.219	2521.14	6761.71	1	0.520868	10367.8	0	0.38954	0.590575	3	0.113805	9	9	366.385	324.57	4893.12	5474.66	0	4	GABRB1	NM_000812	47118536		chr4:47427692-47427905	Body	N_Shelf					4	47118537	47118541	intron (NM_000812, intron 8 of 8)
371027	cg20709110	69764412	33796398	-0.103221	-19.9732	0.77807	13334	0	0.726262	0.830299	3	0.05202	10.3333	11.3333	234.403	315.679	2893.98	10440	1	0.881291	13019.1	0	0.871205	0.89633	3	0.0132746	11.3333	9.33333	193.25	341.939	1450.39	11568.8	0	22	COMT;COMT;COMT	NM_001135162;NM_001135161;NM_000754	18326873			5'UTR;5'UTR;5'UTR			TRUE	22:18326593-18326990		22	18326874	18326878	intron (NM_001135162, intron 1 of 5)
350106	cg19405329	59664508	59664508	-0.121445	-16.2594	0.671266	7012.97	0	0.562123	0.785188	3	0.11161	12	12	171.073	294.03	2231.13	4781.84	1	0.792711	6635.49	0	0.784142	0.808259	3	0.0134883	12.3333	12.3333	172.125	297.613	1294.52	5340.97	0	15	COPS2;COPS2	NM_001143887;NM_004236	47227924			Body;Body		TRUE				15	47227925	47227929	intron (NM_004236, intron 1 of 12)
122737	cg06257058	38703465	38703465	-0.158368	-25.873	0.585248	10786	0	0.438674	0.76332	3	0.164599	13.6667	13.6667	348.821	326.159	4484.49	6301.47	1	0.743616	11095	0	0.721449	0.7705	3	0.0248635	9.66667	9.66667	304.936	496.206	2760.44	8334.58	0	7			99521200		chr7:99686452-99686839		N_Shelf					7	99521201	99521205	Intergenic
277724	cg14945287	17669402	17669402	0.135565	16.8508	0.733711	4211.18	0	0.686549	0.78554	3	0.0496605	16.6667	16.6667	114.011	167.26	1040.08	3171.1	1	0.598146	4364.9	0	0.560213	0.644817	3	0.0429735	14.3333	14.3333	164.197	150.232	1694.5	2670.4	0	14	ZNF410	NM_021188	73468046			3'UTR						14	73468047	73468051	non-coding (NR_040251, exon 12 of 12)
307405	cg16713889	20686473	20686473	-0.169813	-36.1972	0.625821	6164.63	0	0.504309	0.790616	3	0.14798	10.3333	10.3333	124.876	229.179	2258.33	3906.3	1	0.795634	6645.38	0	0.766146	0.814805	3	0.0259181	8.66667	8.66667	138.674	263.896	1274.06	5371.32	0	14	FAM161B	NM_152445	73479305			Body		TRUE				14	73479306	73479310	intron (NM_152445, intron 3 of 8)
413497	cg23475480	67708500	67708500	-0.116848	-26.9057	0.767958	2058.87	0	0.71512	0.803789	3	0.0467175	12.3333	12.3333	102.099	132.863	397.135	1661.74	1	0.884806	2146.75	0	0.877659	0.898406	3	0.0117824	11	11	59.8753	145.812	159.485	1987.26	0	14	FAM161B	NM_152445	73483290		chr14:74416857-74417358	Body	N_Shelf					14	73483291	73483295	intron (NM_152445, intron 1 of 8)
17883	cg00849642	56759397	16712370	-0.118893	-18.2246	0.70368	6534.24	0	0.60955	0.834481	3	0.116863	13.3333	15	138.909	234.892	1878.21	4656.03	1	0.822573	6451.59	0	0.807647	0.841672	3	0.017392	18	17	87.2237	183.62	1059.27	5392.32	0	12	CORO1C	NM_014325	107630624			5'UTR		TRUE				12	107630625	107630629	intron (NM_014325, intron 1 of 10)
344898	cg19048010	51745417	51745417	0.141598	14.1521	0.51163	3677.31	0	0.431096	0.585904	3	0.0775939	10.6667	10.6667	149.266	197.278	1737.95	1939.36	1	0.370032	3656.69	0	0.333143	0.408664	3	0.0377906	15.6667	15.6667	147.863	88.028	2274.43	1382.26	0	17	SSH2	NM_033389	25109122		chr17:28088027-28088607	Body	N_Shelf					17	25109123	25109127	intron (NM_033389, intron 2 of 14)
312434	cg17036458	33748369	33748369	-0.153174	-34.5055	0.681848	2663.14	0	0.557381	0.85365	3	0.153702	11	11	154.086	170.262	781.054	1882.09	1	0.835022	2698.55	0	0.802262	0.856774	3	0.028875	8.33333	8.33333	86.0549	206.343	370.58	2327.97	0	17	SSH2	NM_033389	25061525			Body		TRUE				17	25061526	25061530	intron (NM_033389, intron 2 of 14)
190365	cg09985344	71648389	71648389	0.166754	22.5919	0.543429	12079.9	0	0.424814	0.625373	3	0.105188	11.6667	11.6667	296.125	302.526	5511.02	6568.88	1	0.376676	13076.3	0	0.367511	0.392423	3	0.013699	12	12	292.615	227.381	8115.84	4960.44	0	16	COTL1	NM_021149	83205942		chr16:84650960-84651565	Body	N_Shelf	TRUE				16	83205943	83205947	intron (NM_021149, intron 2 of 3)
156019	cg08036492	52793351	52793351	-0.16145	-34.5427	0.649808	10059.6	0	0.50716	0.817909	3	0.156931	12	12	260.261	228.112	3462.35	6597.26	1	0.811258	10347	0	0.806199	0.819947	3	0.00755907	12	12	187.084	256.441	1873.5	8473.5	0	17	COX10	NM_001303	13917261		chr17:13972630-13973085	Body	S_Shelf					17	13917262	13917266	intron (NM_001303, intron 1 of 6)
47657	cg02333960	26760467	26760467	-0.0786921	-13.8897	0.829994	4024.15	0	0.788683	0.855564	3	0.036112	14.6667	14.6667	95.3982	152.293	604.517	3419.64	1	0.908686	3778.77	0	0.889445	0.934362	3	0.0231395	11	11	80.8211	269.951	257.966	3520.8	0	7	COX19	NM_001031617	979461		chr7:1014698-1015239	Body	N_Shore				rs56242247	7	979462	979466	intron (NM_001031617, intron 1 of 2)
449485	cg25716013	41624311	41624311	-0.175311	-35.2105	0.592325	2952.97	0	0.507435	0.679401	3	0.0860039	11.3333	11.3333	191.584	217.619	1139.34	1813.63	1	0.767636	3427.1	0	0.740393	0.813809	3	0.0402027	13.6667	13.6667	127.331	219.59	723.857	2703.24	0	6	COX7A2;COX7A2	NR_029466;NM_001865	76010773			TSS1500;TSS1500						6	76010774	76010778	promoter-TSS (NM_001865)
82398	cg04102854	52650403	28742440	0.158728	24.1542	0.717677	3051.92	0	0.688446	0.750487	3	0.0311749	12.3333	13	94.1701	147.39	791.006	2260.91	1	0.558949	3129.62	0	0.531041	0.576968	3	0.024508	15.6667	12.6667	102.961	123.531	1321.92	1807.69	0	7	CPA5;CPA5;CPA5	NM_001127441;NM_001127442;NM_080385	129793088			Body;Body;Body		TRUE	TRUE			7	129793089	129793093	intron (NM_001127442, intron 9 of 10)
451729	cg25863967	67723452	67723452	-0.117784	-16.4179	0.691155	3779.66	0	0.574706	0.818966	3	0.122526	18.6667	18.6667	115.433	122.589	1093.39	2686.27	1	0.808939	4126.52	0	0.798974	0.815542	3	0.00878071	13	13	104.341	161.581	708.814	3417.71	0	7	TSGA14	NM_018718	129836919			Body		TRUE				7	129836920	129836924	intron (NR_046443, intron 5 of 10)
338369	cg18634760	50623301	50623301	-0.131527	-21.2861	0.674939	4220.09	0	0.554262	0.79751	3	0.121635	12.3333	12.3333	95.4446	192.764	1276.29	2943.8	1	0.806466	4333.05	0	0.764007	0.839577	3	0.0386429	11.3333	11.3333	102.096	250.586	750.809	3582.24	0	13	CPB2;CPB2	NM_001872;NM_016413	45577243			TSS200;TSS200						13	45577244	45577248	promoter-TSS (NM_001872)
425895	cg24238409	13672463	13672463	-0.111846	-16.6683	0.720712	4978.55	0	0.62861	0.86243	3	0.124557	15.6667	15.6667	139.086	182.381	1300.94	3677.61	1	0.832557	5170.28	0	0.816684	0.84613	3	0.0148573	13	13	132.86	187.292	779.883	4390.4	0	10	CPEB3	NM_014912	93988657		chr10:93999131-94000015	Body	N_Shore		TRUE		rs12266787	10	93988658	93988662	intron (NM_014912, intron 2 of 9)
246692	cg13391244	10801414	10801414	-0.130742	-13.1473	0.556014	5031.78	0	0.437302	0.712505	3	0.141437	12.6667	12.6667	269.024	281.603	2147.13	2884.64	1	0.686756	5896.32	0	0.633602	0.738896	3	0.0526545	8.33333	8.33333	212.659	239.683	1789.63	4106.7	0	7	C7orf58;C7orf58;C7orf58	NM_001105533;NM_024913;NM_001105533	120416874			5'UTR;5'UTR;1stExon						7	120416875	120416879	5' UTR (NM_024913, exon 2 of 23)
46239	cg02266731	63632397	63632397	-0.140568	-14.2315	0.47509	9134.18	0	0.381378	0.553404	3	0.0870402	14	14	204.319	170.229	4743.48	4390.7	1	0.615657	9430.63	0	0.595981	0.629147	3	0.0174268	14.6667	14.6667	202.276	223.898	3567.56	5863.07	0	12	CPM	NM_001874	67643600			TSS1500		TRUE				12	67643601	67643605	promoter-TSS (NM_001874)
391719	cg22087367	32695440	32695440	0.0854475	19.7675	0.921818	1656.51	0	0.897429	0.941936	3	0.0225586	13	13	44.1702	162.659	36.5235	1619.98	1	0.836371	1616.64	0	0.819397	0.845228	3	0.0147046	12	12	81.2152	110.034	177.667	1438.97	0	20	CPNE1;CPNE1;CPNE1;CPNE1;CPNE1;RBM12;CPNE1;RBM12;CPNE1;CPNE1	NM_152931;NM_152926;NM_152930;NM_152929;NM_152925;NM_006047;NM_152928;NM_152838;NM_152927;NM_003915	33706393			5'UTR;5'UTR;5'UTR;5'UTR;5'UTR;Body;5'UTR;Body;5'UTR;TSS1500						20	33706394	33706398	exon (NM_152838, exon 3 of 3)
221594	cg11826008	60748455	60748455	0.112441	15.7132	0.246845	5389.84	0	0.156724	0.314918	3	0.0813689	13	13	213.899	117.463	4019.81	1370.03	1	0.134404	5267.46	0	0.127849	0.138619	3	0.00575372	16.6667	16.6667	198.283	74.0959	4546.78	720.684	0	20	CPNE1;CPNE1;CPNE1;CPNE1;CPNE1;RBM12;CPNE1;CPNE1;RBM12	NM_152931;NM_152926;NM_152930;NM_152929;NM_152925;NM_152838;NM_152928;NM_152927;NM_006047	33712698		chr20:34252556-34252927	5'UTR;5'UTR;5'UTR;5'UTR;5'UTR;5'UTR;5'UTR;5'UTR;5'UTR	N_Shelf					20	33712699	33712703	intron (NM_001198838, intron 1 of 2)
227405	cg12162100	10778488	10778488	-0.125389	-26.2898	0.73546	1688.53	0	0.565813	0.890306	3	0.162752	13	13	74.6226	146.173	372.196	1316.34	1	0.86085	1792.14	0	0.82027	0.884957	3	0.03535	10.3333	10.3333	51.9738	156.218	166.954	1625.19	0	8	CPNE3	NM_003909	87598763		chr8:87526560-87527272	5'UTR	S_Shelf					8	87598764	87598768	intron (NM_003909, intron 2 of 16)
454202	cg26027052	15694442	15694442	-0.174299	-30.8711	0.550872	11134.9	0	0.423595	0.710655	3	0.146265	10.6667	10.6667	233.797	338.478	4981.92	6152.98	1	0.72517	11527.4	0	0.719642	0.728874	3	0.0048789	12.3333	12.3333	195.255	395.663	3093.62	8433.78	0	6			36929342					TRUE				6	36929343	36929347	Intergenic
321671	cg17600943	14682339	14682339	0.182491	52.9396	0.848251	4538.07	0	0.720823	0.922322	3	0.11084	12	12	101.941	162.892	594.705	3943.37	1	0.66576	4152.25	0	0.601639	0.725274	3	0.0619462	16	16	113.767	194.256	1293.23	2859.03	0	2	CPO	NM_173077	207511792			TSS1500						2	207511793	207511797	promoter-TSS (NM_173077)
217752	cg11608958	57722479	57722479	-0.134255	-18.1312	0.625549	11083.2	0	0.502504	0.760733	3	0.129542	13.6667	13.6667	222.065	256.158	4103.78	6979.46	1	0.759804	11283.9	0	0.739947	0.773037	3	0.0175113	20	20	160.738	223.089	2636.17	8647.73	0	2			207545014					TRUE				2	207545015	207545019	Intergenic
203709	cg10752508	22800430	22800430	-0.148278	-25.4725	0.635085	4047.21	0	0.467454	0.79795	3	0.1653	11.6667	11.6667	107.913	131.999	1408.7	2638.51	1	0.783363	3974.03	0	0.770265	0.7962	3	0.0129693	10.6667	10.6667	93.4687	188.736	782.425	3191.61	0	3	CPOX	NM_000097	99796206		chr3:98311909-98312696	TSS1500	S_Shore					3	99796207	99796211	Intergenic
294362	cg15980656	68626509	68626509	-0.173455	-34.9804	0.599512	2897.18	0	0.466112	0.730961	3	0.132435	20.6667	20.6667	97.7049	113.11	1081.42	1815.75	1	0.772966	3381.45	0	0.751299	0.787563	3	0.0191381	17	17	83.0385	149.97	692.716	2688.73	0	8	SDC2	NM_002998	97652412			Body		TRUE			rs72680159	8	97652413	97652417	intron (NM_002998, intron 1 of 4)
182703	cg09533869	19733415	19733415	0.183389	29.0793	0.572963	7469.1	0	0.500694	0.616795	3	0.0630584	11	11	225.363	182.104	3131.94	4337.16	1	0.389575	6733.53	0	0.183678	0.614374	3	0.21597	11.6667	11.6667	282.465	252.352	3923.05	2810.48	0	8	PGCP	NM_016134	97816300			5'UTR		TRUE				8	97816301	97816305	intron (NM_016134, intron 1 of 7)
453054	cg25955126	31780301	31780301	-0.134686	-17.9034	0.619909	2369.16	0	0.502408	0.690987	3	0.102502	13.6667	13.6667	88.3746	144.143	838.913	1530.25	1	0.754595	2562.41	0	0.729947	0.778994	3	0.0245242	14	14	107.171	139.327	551.545	2010.87	0	12	CRADD	NM_003805	92645177			Body		TRUE				12	92645178	92645182	intron (NM_003805, intron 2 of 2)
43656	cg02127888	33756468	33756468	-0.146177	-18.1331	0.542427	3037.9	0	0.430934	0.694435	3	0.136343	15.3333	15.3333	140.602	87.8549	1336.59	1701.32	1	0.688605	2769.97	0	0.67373	0.702076	3	0.0142252	11.3333	11.3333	91.0283	106.127	794.793	1975.18	0	16	CRAMP1L	NM_020825	1605901		chr16:1660054-1665095	Body	S_Shore					16	1605902	1605906	intron (NM_020825, intron 1 of 19)
256648	cg13871695	38702452	12671451	0.13374	21.8367	0.285959	19108	0	0.241139	0.348781	3	0.0560336	18	16	376.887	227.151	13512.8	5595.22	1	0.152218	18942.6	0	0.0883401	0.266521	3	0.099217	18.3333	14	470.854	162.205	16011.1	2931.49	0	9			125141693		chr9:126101777-126102038		Island			9:125141540-125142066	rs4836918	9	125141694	125141698	Intergenic
62622	cg03074421	21639495	21639495	0.134394	21.2253	0.294842	9800.27	0	0.262435	0.315485	3	0.0284145	16.6667	16.6667	241.807	166.737	6873.73	2926.54	1	0.160448	9531.9	0	0.093012	0.233693	3	0.0705201	9.66667	9.66667	389.802	139.842	7987.02	1544.88	0	9			125141858		chr9:126101777-126102038		Island			9:125141540-125142066		9	125141859	125141863	Intergenic
269709	cg14503395	25802329	60601406	0.139389	44.6078	0.906015	9718.12	0	0.870036	0.927488	3	0.0313526	15	13	119.832	295.171	831.078	8887.04	1	0.766626	9722.05	0	0.703879	0.843771	3	0.0710488	14.3333	15	161.559	293.266	2180.15	7541.89	0	9	CRB2	NM_173689	125168566		chr9:126128196-126128757	Body	Island			9:125168018-125168654		9	125168567	125168571	intron (NM_173689, intron 4 of 12)
198394	cg10440877	29704469	29704469	-0.119565	-19.2851	0.70995	8978.71	0	0.608358	0.820748	3	0.106494	13.6667	13.6667	144.339	332.627	2545.58	6433.12	1	0.829515	8623.67	0	0.819886	0.847616	3	0.0156864	13.3333	13.3333	128.663	316.043	1385.74	7237.93	0	2			208086720					TRUE				2	208086721	208086725	Intergenic
481437	cg27609217	41732325	41732325	-0.182736	-37.7933	0.577033	2482.22	0	0.443156	0.731711	3	0.145398	11.3333	11.3333	126.288	169.884	952.236	1529.98	1	0.75977	2763.13	0	0.73981	0.787729	3	0.0249406	11	11	89.6591	155.618	589.747	2173.38	0	11			46214615		chr11:46259264-46260048		N_Shore	TRUE				11	46214616	46214620	Intergenic
188922	cg09895920	11622395	71661464	-0.178186	-33.4022	0.558058	5106.97	0	0.33414	0.811871	3	0.240265	11	14.3333	194.179	213.749	2150.74	2956.22	1	0.736244	4727.69	0	0.717393	0.750339	3	0.0169802	14.6667	16	139.653	235.688	1166.46	3561.22	0	1	CREB3L4;SLC39A1	NM_130898;NM_014437	152207810		chr1:153939643-153939980	Body;TSS1500	S_Shore					1	152207811	152207815	promoter-TSS (NM_014437)
433237	cg24693760	69678463	69678463	-0.134615	-13.5987	0.290728	2727.52	0	0.262531	0.346284	3	0.0481142	9.66667	9.66667	174.239	120.831	1893.32	834.197	1	0.425343	2909.99	0	0.393653	0.467205	3	0.0378167	15	15	121.018	123.631	1637.03	1272.96	0	1			165776542						TRUE			1	165776543	165776547	TTS (NM_003851)
322706	cg17679427	28622314	28622314	-0.165259	-27.693	0.566535	4720.21	0	0.427243	0.73385	3	0.155213	16.6667	16.6667	142.563	169.015	1992.87	2727.34	1	0.731794	5277.12	0	0.72147	0.751858	3	0.0173782	15.6667	15.6667	126.312	215.819	1342.26	3934.86	0	10	CREM;CREM;CREM;CREM;CREM;CREM;CREM;CREM;CREM;CREM;CREM	NM_182769;NM_182770;NM_182853;NM_183011;NM_183013;NM_182772;NM_183060;NM_181571;NM_182850;NM_183012;NM_182771	35520755			Body;Body;5'UTR;Body;Body;Body;Body;Body;5'UTR;Body;Body		TRUE				10	35520756	35520760	intron (NM_001267562, intron 5 of 6)
458330	cg26269677	69613498	69613498	-0.175474	-47.709	0.667965	4107.7	0	0.551311	0.788359	3	0.118568	14.3333	14.3333	140.413	164.949	1287.34	2820.36	1	0.843439	3587.48	0	0.81822	0.876383	3	0.0298412	14	14	98.6232	208.82	476.091	3111.39	0	5	CRHBP	NM_001882	76287444		chr5:76249435-76250528	Body	S_Shore					5	76287445	76287449	intron (NM_001882, intron 4 of 6)
389533	cg21932231	34635323	34635323	-0.125983	-17.206	0.659242	7722.53	0	0.537995	0.786766	3	0.124504	15	15	189.153	221.989	2508.28	5214.25	1	0.785225	8259.01	0	0.772382	0.805943	3	0.0181135	9.33333	9.33333	184.026	317.113	1702.38	6556.64	0	2	CRIM1	NM_016441	36522368			Body		TRUE				2	36522369	36522373	intron (NM_016441, intron 3 of 16)
125252	cg06407843	43709326	43709326	-0.153956	-27.4324	0.625841	4821.38	0	0.468049	0.790293	3	0.161225	15.3333	15.3333	128.05	136.084	1707.14	3114.24	1	0.779797	5102.36	0	0.767022	0.792112	3	0.0125514	15.6667	15.6667	129.011	229.019	1045.72	4056.64	0	6			43387585		chr6:43276419-43276659		S_Shelf					6	43387586	43387590	Intergenic
466166	cg26715042	37608402	32801319	0.125424	14.3459	0.74711	4050.5	0	0.676603	0.791928	3	0.0618052	12.6667	14.3333	110.902	177.095	965.584	3084.92	1	0.621685	4128.07	0	0.592047	0.662011	3	0.0361853	8.33333	12	83.4637	250.18	1501.18	2626.89	0	6	CRISP2;CRISP2;CRISP2;CRISP2;CRISP2	NM_001142417;NM_001142435;NM_001142407;NM_001142408;NM_003296	49789266			TSS200;TSS200;TSS200;TSS200;TSS200				6:49789137-49789351		6	49789267	49789271	promoter-TSS (NM_001142407)
180328	cg09400037	26792459	31712413	-0.118134	-20.5189	0.725584	14456.3	0	0.624215	0.794369	3	0.0896349	11	13	229.389	589.084	3927.51	10528.8	1	0.843718	13477.6	0	0.820399	0.865752	3	0.022704	13.3333	15.3333	200.508	500.744	2020.91	11456.7	0	16			83380302							16:83380202-83380329		16	83380303	83380307	Intergenic
466090	cg26709988	64618477	44810423	-0.160904	-48.3875	0.717095	6502.07	0	0.552895	0.864312	3	0.156401	14	11.6667	189.522	195.162	1727.84	4774.23	1	0.878	7070.74	0	0.86967	0.883403	3	0.00731962	12.3333	10.6667	70.2077	381.777	775.759	6294.98	0	16	CRISPLD2	NM_031476	83418419			5'UTR		TRUE		16:83418328-83418461		16	83418420	83418424	intron (NM_031476, intron 1 of 14)
121788	cg06201861	50630476	50630476	-0.105611	-15.9935	0.741333	9365.94	0	0.685994	0.799618	3	0.0568692	13.6667	13.6667	170.871	284.099	2321.96	7043.98	1	0.846944	9316.25	0	0.813939	0.887975	3	0.0376646	8.33333	8.33333	113.468	404.144	1364.62	7951.62	0	16	CRISPLD2	NM_031476	83435465			Body		TRUE				16	83435466	83435470	intron (NM_031476, intron 2 of 14)
34953	cg01704698	51694305	51694305	-0.123145	-20.687	0.126231	7587.43	0	0.107952	0.138686	3	0.0161738	12.3333	12.3333	389.724	111.615	6625.83	961.6	1	0.249376	8333.45	0	0.188082	0.327317	3	0.0710948	13.6667	13.6667	254.473	152.124	6202.83	2130.62	0	16	CRISPLD2	NM_031476	83498795			3'UTR				16:83498769-83498926		16	83498796	83498800	3' UTR (NM_031476, exon 15 of 15)
107226	cg05388545	19683328	19683328	-0.131715	-17.2244	0.62795	11326.5	0	0.537347	0.705584	3	0.0848653	11.3333	11.3333	349.524	216.63	4183.54	7142.99	1	0.759665	11828.4	0	0.754536	0.767613	3	0.00697971	14	14	155.442	267.254	2765.96	9062.39	0	17	CRLF3	NM_015986	26177094		chr17:29151481-29151901	TSS1500	S_Shore					17	26177095	26177099	Intergenic
310940	cg16936289	64669331	64669331	0.126626	18.6403	0.283787	3453.89	0	0.189017	0.383328	3	0.0972436	15.3333	15.3333	146.936	96.8972	2402.51	1051.37	1	0.157161	3222.04	0	0.135007	0.176675	3	0.0209591	14.3333	14.3333	137.187	82.001	2702.63	519.414	0	17	CRLF3	NM_015986	26173044		chr17:29151481-29151901	Body	N_Shelf					17	26173045	26173049	intron (NM_015986, intron 1 of 7)
74687	cg03697766	69665452	69665452	0.139419	51.6668	0.92416	11228.5	0	0.915949	0.932415	3	0.00823325	10.6667	10.6667	109.687	548.675	762.569	10465.9	1	0.784742	11790.1	0	0.674463	0.912927	3	0.120236	11	11	150.394	285.152	2464.98	9325.15	0	16			53405523					TRUE				16	53405524	53405528	Intergenic
207471	cg10977115	30695456	30695456	0.146003	15.5802	0.591637	6353.31	0	0.478949	0.720317	3	0.121476	12.6667	12.6667	209.085	201.177	2542.87	3810.44	1	0.445634	6531.67	0	0.406556	0.466682	3	0.033876	11.6667	11.6667	257.159	260.435	3581.4	2950.27	0	11	CRTAM	NM_019604	122214681			Body						11	122214682	122214686	intron (NM_019604, intron 1 of 9)
67833	cg03348466	42603401	42603401	0.145021	20.802	0.743747	8240.69	0	0.72359	0.77898	3	0.0306183	12	12	114.912	278.386	2034.57	6206.12	1	0.598726	8935.78	0	0.580848	0.61712	3	0.0181413	17.6667	17.6667	193.468	186.23	3530.43	5405.35	0	15	CRTC3;CRTC3	NM_022769;NM_001042574	88905774			Body;Body		TRUE				15	88905775	88905779	intron (NM_022769, intron 2 of 14)
407380	cg23097878	73759341	73759341	-0.166442	-40.7859	0.667237	6474.19	0	0.542859	0.848799	3	0.160786	11	11	188.566	301.848	2125.97	4348.23	1	0.83368	6322.58	0	0.809095	0.862029	3	0.0266667	13.3333	13.3333	128.699	293.118	971.669	5350.91	0	11	CRY2;CRY2	NM_001127457;NM_021117	45836306			Body;Body		TRUE	TRUE			11	45836307	45836311	intron (NM_001127457, intron 2 of 11)
49979	cg02455383	61713354	61713354	-0.143875	-16.3803	0.518014	10697.6	0	0.421642	0.632287	3	0.106457	13	13	199.013	227.087	5052.63	5644.99	1	0.661889	11615.4	0	0.651675	0.677005	3	0.0133573	10.3333	10.3333	323.583	279.494	3853.31	7762.04	0	22	CRYBB1	NM_001887	25344116			TSS200		TRUE			rs9613229	22	25344117	25344121	promoter-TSS (NM_001887)
153222	cg07879785	10680393	10680393	-0.145413	-30.0182	0.683882	7930.84	0	0.578607	0.827558	3	0.128841	8.66667	8.66667	261.782	222.951	2416.24	5514.6	1	0.829296	7880.21	0	0.799338	0.852591	3	0.0272446	15.6667	15.6667	125.912	201.327	1274.75	6605.47	0	13	CRYL1	NM_015974	19993712		chr13:21099568-21100443	Body	N_Shelf					13	19993713	19993717	intron (NM_015974, intron 1 of 7)
299200	cg16268734	50625491	50625491	-0.157032	-34.9804	0.670118	4944.71	0	0.524547	0.80758	3	0.141691	11.6667	11.6667	163.854	246.495	1596.97	3347.74	1	0.82715	5284.02	0	0.80568	0.844681	3	0.0197965	13.3333	13.3333	113.01	243.039	827.892	4456.13	0	12	CS	NM_004077	54976461		chr12:56693680-56694345	Body	N_Shelf					12	54976462	54976466	intron (NM_004077, intron 1 of 10)
22450	cg01064979	11759303	11759303	-0.142265	-17.158	0.553917	10920.4	0	0.455515	0.673435	3	0.110484	10.6667	10.6667	246.121	245.015	4797.9	6122.5	1	0.696182	11192.6	0	0.678789	0.712333	3	0.0168065	8	8	222.901	418.423	3345.28	7847.35	0	22	CSF2RB	NM_000395	35639433			TSS200						22	35639434	35639438	promoter-TSS (NM_000395)
52047	cg02556928	56796427	56796427	-0.12166	-16.0596	0.667828	7615	0	0.573445	0.760411	3	0.0934958	11.6667	11.6667	193.181	254.144	2460.8	5154.19	1	0.789487	8369.12	0	0.76335	0.824238	3	0.031345	12.6667	12.6667	215.192	215.099	1685.32	6683.8	0	22	CSF2RB	NM_000395	35639926			5'UTR						22	35639927	35639931	intron (NM_000395, intron 1 of 13)
142402	cg07285167	10612425	10612425	-0.199174	-43.6626	0.541036	10061.8	0	0.406709	0.710887	3	0.155169	10.3333	10.3333	285.733	293.262	4560.25	5501.59	1	0.74021	9754.84	0	0.719727	0.762041	3	0.0211888	13.3333	13.3333	177.315	303.484	2467.99	7286.85	0	1	CSF3R;CSF3R;CSF3R;CSF3R	NM_172313;NM_000760;NM_156038;NM_156039	36721568			TSS1500;TSS1500;TSS1500;TSS1500					rs76171015	1	36721569	36721573	promoter-TSS (NM_172313)
319900	cg17487784	26622308	26622308	-0.123702	-22.2937	0.716488	10220.6	0	0.604777	0.841173	3	0.118731	14	14	290.451	261.62	2870.49	7350.12	1	0.84019	10311.9	0	0.826907	0.8526	3	0.0128686	11.3333	11.3333	132.669	217.355	1564.98	8746.9	0	8	CSGALNACT1;CSGALNACT1;CSGALNACT1	NM_001130518;NR_024040;NM_018371	19414032			5'UTR;Body;5'UTR		TRUE				8	19414033	19414037	intron (NR_024040, intron 2 of 9)
[truncated: 4,816 more rows]
[truncated: 11 more columns]

## Sheet: men
men illumina CPA-NPA all CpGs
[truncated: 5,796 more rows]
[truncated: 14 more columns]

[truncated: 1 more sheets: Column Headers]
